# Supplementary material for: Genome-wide Transcriptional Profiling of Appressorium Development by the Rice Blast Fungus Magnaporthe oryzae
Source: PLoS Pathog. 2012 Feb 9;8(2):e1002514. doi: 10.1371/journal.ppat.1002514 (PMC3276559; doi:10.1371/journal.ppat.1002514)
Supplement: Table S1 — HT-SuperSAGE data showing M. oryzae genes differentially expressed during early appressorium development (4–8 h) vs mycelial growth in CM (adjusted P-value< = 0.05). (XLS) [file ppat.1002514.s002.xls]

## Sheet: T4_T6_T8_upregulated_v_CM
Table S1 - Genes up-regulated at 4-8 hours vs CM (adjusted P-value <= 0.05)										GO terms over-represented in this dataset vs whole genome
Gene id	Broad Institute Annotation	blast2go	pfam	baseMeanCM	baseMeanT4	baseMeanT6	baseMeanT8			GO-ID	Term	Category	FDR	P-Value
MGG_00015	catechol O-methyltransferase (290 aa)	catechol o-methyltransferase	O-methyltransferase (PF01596) 67->201	0	5.84664	31.8994	21.9214			GO:0044408	growth or development of symbiont on or near host	P	1.6361e-11	8.86057e-15
MGG_00047	hypothetical protein (70 aa)	---NA---		0.653914	8977.12	3620.22	1258.27			GO:0051591	response to cAMP	P	4.08896e-05	3.32166e-08
MGG_00056	xanthoxin dehydrogenase (283 aa)	short-chain dehydrogenase reductase sdr	short chain dehydrogenase (PF00106) 18->195	43.8438	357.921	233.016	200.914			GO:0010033	response to organic substance	P	7.1507e-05	7.74514e-08
MGG_00075	L-galactose dehydrogenase (414 aa)	l-galactose dehydrogenase (l- )	Aldo/keto reductase family (PF00248) 36->331	212.988	1643	766.874	697.603			GO:0008061	chitin binding	F	0.00027271	3.69225e-07
MGG_00077	predicted protein (653 aa)	hypothetical protein [Magnaporthe oryzae 70-15]		2.04669	91.6382	53.6977	48.8228			GO:0042221	response to chemical stimulus	P	0.00296906	4.82382e-06
MGG_00078	conserved hypothetical protein (396 aa)	hypothetical protein [Magnaporthe oryzae 70-15]		7.08835	52.3598	54.7891	35.3414			GO:0019748	secondary metabolic process	P	0.018135	3.43745e-05
MGG_00085	lactose permease (545 aa)	lactose permease	Sugar (and other) transporter (PF00083) 60->501	2.51095	14.9156	63.7886	128.238			GO:0009847	spore germination	P	0.0230032	4.9831e-05
MGG_00086	42 kDa endochitinase (425 aa)	endochitinase	Glycosyl hydrolases family 18 (PF00704) 39->382	0	74.9731	159.116	368.622			GO:0021700	developmental maturation	P	0.0244571	5.9603e-05
MGG_00109	conserved hypothetical protein (706 aa)	arsenite efflux transporter - puative	Arsenical pump membrane protein (PF02040) 64->220, Arsenical pump membrane protein (PF02040) 529->675	207.111	1078.11	701.366	691.778			GO:0005975	carbohydrate metabolic process	P	0.0325541	8.81508e-05
MGG_00118	GTPase-activating protein gyp3 (699 aa)	gtpase activating protein	TBC domain (PF00566) 371->509, TBC domain (PF00566) 554->604	70.915	284.355	422.086	250.133
MGG_00119	hypothetical protein (157 aa)	hypothetical protein [Magnaporthe oryzae 70-15]		552.774	2752.01	2519.95	2526.9
MGG_00127	saccharopine dehydrogenase (430 aa)	saccharopine dehydrogenase	Saccharopine dehydrogenase (PF03435) 16->171	12.6792	56.0742	106.531	142.187
MGG_00144	MFS transporter (485 aa)	mfs transporter	Major Facilitator Superfamily (PF07690) 59->364	19.728	380.089	577.155	456.619
MGG_00145	RING-1 protein (397 aa)	peroxisome biosynthesis protein (peroxin-10)	Pex2 / Pex12 amino terminal region (PF04757) 30->280	0.464258	6.45696	16.8455	23.3327
MGG_00149	serine/threonine-protein phosphatase PP-Z (523 aa)	serine threonine protein	Calcineurin-like phosphoesterase (PF00149) 249->441	3.35452	16.8727	30.2108	22.4076
MGG_00156	conserved hypothetical protein (322 aa)	nmral1 protein	NmrA-like family (PF05368) 7->234	64.5003	246.292	300.161	233.049
MGG_00178	hypothetical protein (127 aa)	rrna processing protein	Cgr1 family (PF03879) 24->126	27.2806	590.803	421.159	317.511
MGG_00180	ubiquitin-conjugating enzyme (167 aa)	ubiquitin-conjugating enzyme	Ubiquitin-conjugating enzyme (PF00179) 12->141	18.6296	73.6141	514.593	936.33
MGG_00183	MAP kinase kinase kinase wis4 (1368 aa)	map kinase kinase kinase	Protein kinase domain (PF00069) 1052->1323	19.6431	78.7366	79.2131	57.1778
MGG_00190	conserved hypothetical protein (421 aa)	hlh transcription	Helix-loop-helix DNA-binding domain (PF00010) 168->218	4.5774	149.979	73.0454	48.7329
MGG_00222	dynactin Arp1 p62 subunit RO2 (649 aa)	dynactin arp1 p62 subunit	Dynactin p62 family (PF05502) 63->597	114.668	452.504	499.27	351.002
MGG_00244	15-hydroxyprostaglandin dehydrogenase (352 aa)	15-hydroxyprostaglandin dehydrogenase (nad(+))	short chain dehydrogenase (PF00106) 16->193	3.43946	17.1494	18.2253	57.8341
MGG_00245	conserved hypothetical protein (184 aa)	chitin binding protein	Chitin binding domain (PF03067) 18->180	36.8997	116.127	1082.61	2891.8
MGG_00254	ornithine decarboxylase antizyme (310 aa)	ornithine decarboxylase antizyme	Ornithine decarboxylase antizyme (PF02100) 38->309	44.0986	238.15	161.196	134.016
MGG_00255	conserved hypothetical protein (254 aa)	yippee family protein	Yippee putative zinc-binding protein (PF03226) 58->171	0.464258	13.3167	7.3931	8.62881
MGG_00259	hypothetical protein (148 aa)	hypothetical protein [Magnaporthe oryzae 70-15]		3.16486	4015.01	587.288	425.161
MGG_00272	conserved hypothetical protein (248 aa)	hypothetical protein [Magnaporthe oryzae 70-15]	Domain of unknown function (DUF3328) (PF11807) 63->236	5.40121	35.0921	38.1599	41.4353
MGG_00275	MFS transporter (517 aa)	mfs transporter	Major Facilitator Superfamily (PF07690) 83->461	3.43946	18.4392	80.8194	50.8478
MGG_00289	amino-acid permease inda1 (578 aa)	amino-acid permease inda1	Amino acid permease (PF00324) 70->534	436.646	13650.8	14692	13057.6
MGG_00294	conserved hypothetical protein (289 aa)	hypothetical protein MGG_00294 [Magnaporthe oryzae 70-15]		31.8383	132.797	98.0975	120.218
MGG_00295	predicted protein (817 aa)	blue light receptor		3.07991	31.8452	22.5397	13.9251
MGG_00299	hypothetical protein (574 aa)	hypothetical protein [Magnaporthe oryzae 70-15]		1.11817	10.6233	24.1871	13.0188
MGG_00314	lipase 4 (583 aa)	extracellular	Carboxylesterase (PF00135) 53->555	0.653914	273.396	72.7572	33.9252
MGG_00316	tissue alpha-L-fucosidase (769 aa)	glycoside hydrolase family 29 protein	Alpha-L-fucosidase (PF01120) 284->656	6.98364	31.7805	30.2828	27.6614
MGG_00319	endoglucanase EG-II (523 aa)	endoglucanase iii	Cellulase (glycosyl hydrolase family 5) (PF00150) 55->312	14.1569	309.593	225.911	138.306
MGG_00325	conserved hypothetical protein (508 aa)	hypothetical protein MGG_00325 [Magnaporthe oryzae 70-15]	Protein of unknown function (DUF1308) (PF07000) 19->432	0.653914	20.075	7.11508	11.8151
MGG_00334	predicted protein (235 aa)	hypothetical protein [Magnaporthe oryzae 70-15]		1.58243	27.4636	20.295	22.7427
MGG_00351	coiled-coil domain-containing protein MTMR15 (854 aa)	coiled-coil domain-containing protein mtmr15	VRR-NUC domain (PF08774) 738->842	10.0636	86.4879	70.0079	47.2415
MGG_00357	retinol dehydrogenase 14 (317 aa)	short-chain dehydrogenase reductase family	short chain dehydrogenase (PF00106) 39->160	19.5581	151.851	127.34	156.839
MGG_00374	conserved hypothetical protein (358 aa)	glycoside hydrolase family 16 protein	Glycosyl hydrolases family 16 (PF00722) 107->244	0.653914	393.244	257.615	178.326
MGG_00385	L-aminoadipate-semialdehyde dehydrogenase (1078 aa)	nonribosomal peptide	AMP-binding enzyme (PF00501) 72->461, Phosphopantetheine attachment site (PF00550) 581->655, Male sterility protein (PF07993) 718->952	5.1266	346.712	1327.01	1902.19
MGG_00389	predicted protein (144 aa)	hypothetical protein [Magnaporthe oryzae 70-15]		0	6.31861	11.2441	8.31256
MGG_00401	conserved hypothetical protein (281 aa)	secreted protein	Necrosis inducing protein (NPP1) (PF05630) 31->259	8.29146	47.5664	180.812	147.337
MGG_00438	conserved hypothetical protein (319 aa)	hva22 domain membrane protein	TB2/DP1, HVA22 family (PF03134) 9->44	31.374	96.6056	134.414	271.114
MGG_00439	predicted protein (156 aa)	hypothetical protein [Magnaporthe oryzae 70-15]		19.493	82.8136	224.13	255.056
MGG_00451	conserved hypothetical protein (320 aa)	tpa: salicylate (afu_orthologue afua_5g10180)		55.1756	434.071	935.143	2014.38
MGG_00454	autophagy related protein 13p (921 aa)	autophagy protein	Autophagy-related protein 13 (PF10033) 63->286	65.6185	216.607	295.013	243.307
MGG_00464	MFS phospholipid transporter Git1 (488 aa)	mfs phospholipid transporter git1	Sugar (and other) transporter (PF00083) 48->243, Sugar (and other) transporter (PF00083) 306->433	44.1975	995.818	1117.33	1638.17
MGG_00499	acetylcholinesterase precursor (600 aa)	carboxylesterase family protein	Carboxylesterase (PF00135) 109->595	6.98364	63.8533	42.5463	51.2066
MGG_00506	vacuolar protein sorting/targeting protein PEP1 (1516 aa)	vacuolar protein sorting	BNR/Asp-box repeat (PF02012) 64->73, BNR/Asp-box repeat (PF02012) 107->117, BNR/Asp-box repeat (PF02012) 449->458, BNR/Asp-box repeat (PF02012) 491->500, BNR/Asp-box repeat (PF02012) 739->749, BNR/Asp-box repeat (PF02012) 836->845, BNR/Asp-box repeat (PF0	779.097	2153.84	2927.12	2289.69
MGG_00529	peroxisomal biogenesis factor 6 (1399 aa)	peroxisomal biogenesis factor 6	ATPase family associated with various cellular activities (AAA) (PF00004) 778->894, ATPase family associated with various cellular activities (AAA) (PF00004) 1055->1189	2.426	17.4138	22.3028	12.9763
MGG_00538	acid phosphatase (593 aa)	3-phytase a precursor	Histidine acid phosphatase (PF00328) 179->504	143.347	662.401	470.388	535.964
MGG_00572	cytochrome P450 (549 aa)	cytochrome p450	Cytochrome P450 (PF00067) 146->536	124.038	648.919	1430.53	1202.11
MGG_00573	tetracenomycin polyketide synthesis O-methyltransferase tcmP (282 aa)	tetracenomycin polyketide synthesis o-methyltransferase	Leucine carboxyl methyltransferase (PF04072) 16->174	5.48615	465.995	2166.27	318.569
MGG_00577	conserved hypothetical protein (467 aa)	hypothetical protein MGG_00577 [Magnaporthe oryzae 70-15]		9.97861	59.3702	76.3094	57.9991
MGG_00599	3-methyl-2-oxobutanoate hydroxymethyltransferase (374 aa)	3-methyl-2-oxobutanoate hydroxymethyltransferase	Ketopantoate hydroxymethyltransferase (PF02548) 87->348	168.34	1098.04	859.247	825.565
MGG_00620	N-acetylglucosamine-6-phosphate deacetylase (450 aa)	n-acetylglucosamine-6-phosphate deacetylase	Amidohydrolase family (PF01979) 67->409	67.28	2612.06	5863.98	13842
MGG_00623	hexokinase-1 (562 aa)	hexokinase-1	Hexokinase (PF00349) 84->267, Hexokinase (PF03727) 271->459	1.85703	43.0018	72.7983	75.1056
MGG_00625	glucosamine-6-phosphate isomerase (368 aa)	glucosamine-6-phosphate isomerase	Glucosamine-6-phosphate isomerases/6-phosphogluconolactonase (PF01182) 15->248	4.66235	18.8297	113.666	76.0355
MGG_00635	conserved hypothetical protein (657 aa)	hypothetical protein MGG_00635 [Magnaporthe oryzae 70-15]		121.004	522.932	976.206	456.898
MGG_00636	GPI mannosyltransferase 2 (442 aa)	duf409 domain protein	Mannosyltransferase (PIG-V)) (PF04188) 17->441	116.16	442.979	525.25	795.293
MGG_00638	predicted protein (364 aa)	peroxin-20 pex20-penicillium chrysogenum		47.4473	177.633	213.648	164.566
MGG_00659	glucan 1,3-beta-glucosidase (770 aa)	exo-beta- -		37.5338	5788.46	10566	10947.8
MGG_00660	conserved hypothetical protein (835 aa)	c2h2 transcription factor	Fungal specific transcription factor domain (PF04082) 292->535	6.43443	43.2986	39.7456	39.7927
MGG_00689	acetyl-coenzyme A synthetase (701 aa)	acyl- synthetase	Domain of unknown function (DUF3448) (PF11930) 7->90, AMP-binding enzyme (PF00501) 100->574	7.17329	108.923	104.832	139.595
MGG_00697	rhamnolipids biosynthesis 3-oxoacyl-[acyl-carrier-protein] reductase (263 aa)	short chain dehydrogenase reductase family	short chain dehydrogenase (PF00106) 12->184	27.7647	595.815	1073.21	1323.61
MGG_00701	predicted protein (334 aa)	hypothetical protein [Magnaporthe oryzae 70-15]		10.0636	38.7295	53.3477	84.6219
MGG_00719	aldehyde dehydrogenase 3H1 (524 aa)	succinate semialdehyde	Aldehyde dehydrogenase family (PF00171) 14->445	29.7718	453.902	189.111	175.243
MGG_00740	conserved hypothetical protein (587 aa)	lmbr1 domain	LMBR1-like membrane protein (PF04791) 20->256	110.071	678.772	539.191	408.69
MGG_00743	twin-arginine translocation pathway signal (332 aa)	alpha beta hydrolase fold protein	alpha/beta hydrolase fold (PF00561) 85->308	0	9.88684	11.1514	6.20255
MGG_00745	zn-dependent hydrolases (411 aa)	metallo-beta-lactamase domain		24.8744	230.4	1429.33	2411.48
MGG_00753	conserved hypothetical protein (651 aa)	ran-binding protein	SPRY domain (PF00622) 225->345, Ran binding protein in the microtubule-organising centre (PF10607) 539->638	235.934	738.941	719.066	790.485
MGG_00759	peroxin 24 (525 aa)	integral peroxisomal membrane	Integral peroxisomal membrane peroxin (PF06398) 92->513	143.661	1287.57	1128.59	1044.7
MGG_00773	lipase 2 (351 aa)	triacylglycerol lipase	Putative serine esterase (DUF676) (PF05057) 153->228	16.8575	104.397	93.9891	97.9144
MGG_00786	conserved hypothetical protein (176 aa)	non-classical export protein	Membrane-associating domain (PF01284) 7->150	651.027	2193.31	4106.14	3680.43
MGG_00792	squalene-hopene cyclase (681 aa)	squalene oxidosqualene cyclase	Prenyltransferase and squalene oxidase repeat (PF00432) 556->602	11.8554	346.584	638.462	1156.34
MGG_00819	niemann-Pick C1 protein precursor (1196 aa)	patched sphingolipid transporter	Patched family (PF02460) 440->1158	32.4724	99.0191	310.386	172.62
MGG_00861	oligopeptide transporter 6 (806 aa)	isp4-like protein	OPT oligopeptide transporter protein (PF03169) 112->761	5.48615	29.0948	27.8631	23.5452
MGG_00870	hypothetical protein (280 aa)	hypothetical protein [Magnaporthe oryzae 70-15]		1.30783	51.0945	62.831	67.468
MGG_00871	phosphatidylinositol transfer protein CSR1 (480 aa)	cral trio domain protein	CRAL/TRIO, N-terminus (PF03765) 101->140, CRAL/TRIO domain (PF00650) 204->334	21.3105	450.194	659.664	428.327
MGG_00882	negative regulator of the PHO system (777 aa)	glycosyl hydrolase	Cellulase (glycosyl hydrolase family 5) (PF00150) 71->252	0.928516	10.428	17.2162	20.8026
MGG_00906	predicted protein (265 aa)	kinetochore protein	Kinetochore protein Mis14 like (PF08641) 112->189	34.6633	426.288	419.327	828.608
MGG_00920	YagE family protein (439 aa)	family protein	Uncharacterised ACR, YagE family COG1723 (PF02582) 189->381	5.78052	20.4978	37.2435	39.9202
MGG_00930	copper-transporting ATPase 1 (1205 aa)	copper resistance-associated p-type	Heavy-metal-associated domain (PF00403) 231->291, E1-E2 ATPase (PF00122) 544->781, haloacid dehalogenase-like hydrolase (PF00702) 792->1056	78.3629	415.975	428.83	346.314
MGG_00940	tripeptidyl-peptidase 1 precursor (619 aa)	tripeptidyl peptidase sed3	Pro-kumamolisin, activation domain (PF09286) 44->184, Subtilase family (PF00082) 363->530	2.89026	58.6092	58.9903	46.6752
MGG_00943	ethanolamine-phosphate cytidylyltransferase (448 aa)	phosphoethanolamine	Cytidylyltransferase (PF01467) 24->147	185.158	1384.01	1610.12	916.252
MGG_00944	conserved hypothetical protein (478 aa)	hypothetical protein MGG_00944 [Magnaporthe oryzae 70-15]		45.8905	390.832	284.469	315.514
MGG_00951	mannan endo-1,6-alpha-mannosidase DCW1 (491 aa)	glycoside hydrolase family 76	Glycosyl hydrolase family 76 (PF03663) 35->194, Glycosyl hydrolase family 76 (PF03663) 221->340	24.3054	156.488	141.437	79.6655
MGG_00958	conserved hypothetical protein (560 aa)	rna polymerase ii transcription elongation factor	Plus-3 domain (PF03126) 305->362	3.62912	26.7026	19.6874	20.9301
MGG_00980	conserved hypothetical protein (276 aa)	hypothetical protein MGG_00980 [Magnaporthe oryzae 70-15]	Aminotransferase class IV (PF01063) 43->266	8.65101	31.2963	145.648	289.364
MGG_00981	aspartic endopeptidase (432 aa)	aspartic endopeptidase	Eukaryotic aspartyl protease (PF00026) 106->425	4.09338	105.159	1749.41	1917.24
MGG_00984	ZZ type zinc finger domain-containing protein (870 aa)	zz type zinc finger domain protein	Zinc finger, ZZ type (PF00569) 359->399, Zinc finger, ZZ type (PF00569) 428->471, Zinc finger, ZZ type (PF00569) 495->534	381.048	1473.82	1599.28	2106.3
MGG_00990	conserved hypothetical protein (1258 aa)	intermediate filament protein	PXA domain (PF02194) 105->289, Regulator of G protein signaling domain (PF00615) 421->558, PX domain (PF00787) 894->1003, Sorting nexin C terminal (PF08628) 1126->1237	53.9725	1404.85	729.909	1221.04
MGG_00993	vacuolar iron transporter Ccc1 (338 aa)	vacuolar iron transporter	VIT family (PF01988) 95->319	1.11817	75.05	140.52	421.264
MGG_00994	mannosyl-oligosaccharide 1,2-alpha-mannosidase IC (532 aa)	mannosyl-oligosaccharide alpha- -mannosidase precursor	Glycosyl hydrolase family 47 (PF01532) 48->526	0.653914	72.707	149.108	162.447
MGG_01004	conserved hypothetical protein (331 aa)	hypothetical protein MGG_01004 [Magnaporthe oryzae 70-15]		1.85703	11.6241	16.7529	8.88378
MGG_01023	conserved hypothetical protein (721 aa)	related to glucan 4-alpha-glucosidase		0.928516	123.353	78.9558	135.758
MGG_01024	predicted protein (187 aa)	hypothetical protein [Magnaporthe oryzae 70-15]		19.5581	61.5057	118.001	154.729
MGG_01028	peroxin 14 (362 aa)	peroxisomal membrane anchor protein	Peroxisomal membrane anchor protein (Pex14p) conserved region (PF04695) 4->131	114.792	1196.39	1920.9	981.381
MGG_01029	acetyl-hydrolase (484 aa)	lipase esterase	alpha/beta hydrolase fold (PF07859) 170->385	26.1427	231.459	263.35	297.01
MGG_01058	adenylate kinase (277 aa)	adenylate kinase cytosolic	Adenylate kinase (PF00406) 45->231, Adenylate kinase, active site lid (PF05191) 168->203	18.1654	61.1476	92.3107	76.1491
MGG_01077	predicted protein (425 aa)	hypothetical protein MGG_01077 [Magnaporthe oryzae 70-15]	F-box domain (PF00646) 53->85	96.1687	541.674	325.955	316.363
MGG_01083	hypothetical protein (637 aa)	hypothetical protein [Magnaporthe oryzae 70-15]		1.58243	14.5374	24.3725	13.5238
MGG_01088	conserved hypothetical protein (503 aa)	related to glucan 4-alpha-glucosidase		29.8765	214.016	356.052	402.5
MGG_01089	DNA polymerase iota (618 aa)	dna polymerase	impB/mucB/samB family (PF00817) 63->258, impB/mucB/samB family C-terminal (PF11799) 342->451	11.9206	51.8432	56.5396	97.188
MGG_01115	ubiquitin-protein ligase E3A (1366 aa)	ubiquitin-protein ligase	HECT-domain (ubiquitin-transferase) (PF00632) 1032->1364	7.74226	30.2831	34.8958	41.9877
MGG_01116	conserved hypothetical protein (220 aa)	50s ribosomal protein mrp49	Mitochondrial ribosomal protein L51 / S25 / CI-B8 domain (PF05047) 49->104	2.89026	22.8577	19.7904	14.9163
MGG_01143	hypothetical protein (539 aa)	hypothetical protein [Magnaporthe oryzae 70-15]		4.28303	25.116	37.2847	30.5077
MGG_01144	acyl-CoA thioesterase (398 aa)	acyl- thioesterase		24.1355	166.778	259.284	286.258
MGG_01147	alpha-N-arabinofuranosidase A (666 aa)	alpha-l-arabinofuranosidase a	Alpha-L-arabinofuranosidase C-terminus (PF06964) 468->642	0.653914	6.31861	11.8001	27.0902
MGG_01149	hypothetical protein (149 aa)	cfem domain containing protein	CFEM domain (PF05730) 29->93	198.485	2772.66	2091.28	1995.65
MGG_01172	conserved hypothetical protein (1394 aa)	hypothetical protein MGG_01172 [Magnaporthe oryzae 70-15]		2.89026	30.9704	38.6541	29.7052
MGG_01179	GTP-binding protein YPTC4 (343 aa)	ras family gtpase	Ras family (PF00071) 33->262	36.0759	314.722	148.562	203.231
MGG_01180	3-hydroxyacyl-CoA dehydrogenase type-2 (264 aa)	3-hydroxyacyl- dehydrogenase	short chain dehydrogenase (PF00106) 7->185	97.686	352.77	453.367	404.427
MGG_01181	predicted protein (575 aa)	hypothetical protein [Magnaporthe oryzae 70-15]		0	4.91497	7.11508	10.0638
MGG_01193	vacuolar calcium ion transporter /H(+) exchanger (687 aa)	sodium calcium	Sodium/calcium exchanger protein (PF01699) 159->304, Sodium/calcium exchanger protein (PF01699) 538->671	28.5233	96.3133	1053.61	1764.08
MGG_01231	sorbitol dehydrogenase (373 aa)	xylitol dehydrogenase	Alcohol dehydrogenase GroES-like domain (PF08240) 49->159, Zinc-binding dehydrogenase (PF00107) 198->330	23.3769	148.489	297.485	1010.52
MGG_01240	RING-8 protein (481 aa)	ring finger domain	Zinc finger, C3HC4 type (RING finger) (PF00097) 283->324	155.438	1066.25	1072.27	1445.83
MGG_01247	endochitinase 1 precursor (427 aa)	complement fixation-chitinase	Glycosyl hydrolases family 18 (PF00704) 73->396	0.464258	25.9539	29.3767	22.7002
MGG_01255	conserved hypothetical protein (407 aa)	integral membrane protein	DOMON domain (PF03351) 50->119	0.653914	34.1158	43.7407	38.4427
MGG_01298	malic acid transport protein (441 aa)	c4-dicarboxylate transporter malic acid transport	C4-dicarboxylate transporter/malic acid transport protein (PF03595) 74->375	5.02189	20.6485	26.7613	34.0527
MGG_01303	3-keto-steroid reductase (499 aa)	3-ketosteroid reductase		63.3763	424.492	260.653	422.5
MGG_01304	conserved hypothetical protein (516 aa)	cell surface receptor mfs transporter	Major Facilitator Superfamily (PF07690) 99->426	25.4038	241.598	209.251	172.822
MGG_01328	endoglucanase (219 aa)	beta- -endoglucanase	Glycosyl hydrolase family 45 (PF02015) 24->216	14.6212	161.363	159.847	199.595
MGG_01330	conserved hypothetical protein (763 aa)	hypothetical protein MGG_01330 [Magnaporthe oryzae 70-15]	Methyltransferase domain (PF08242) 127->238, Protein of unknown function (DUF3419) (PF11899) 372->731	2.23634	14.6635	21.3967	42.5115
MGG_01334	hypothetical protein (135 aa)	hypothetical protein [Magnaporthe oryzae 70-15]		0.653914	21.7308	32.4966	27.1752
MGG_01347	4-carboxymuconolactone decarboxylase family protein (197 aa)	4-carboxymuconolactone decarboxylase family protein	Carboxymuconolactone decarboxylase family (PF02627) 45->115	4.66235	23.9645	32.0745	21.1001
MGG_01362	cell division control protein 2 (321 aa)	cell division control protein 2	Protein kinase domain (PF00069) 4->310	0.653914	9.76077	19.2241	14.6426
MGG_01366	predicted protein (205 aa)	hypothetical protein [Magnaporthe oryzae 70-15]		0	9.81767	12.9431	9.4313
MGG_01377	conserved hypothetical protein (146 aa)	unnamed protein product [Sordaria macrospora]	Bladder cancer-related protein BC10 (PF06726) 1->55	68.7834	286.263	230.39	402.422
MGG_01390	MFS hexose transporter (511 aa)	mfs sugar	Sugar (and other) transporter (PF00083) 14->467	0.653914	42.5421	67.4233	38.9003
MGG_01391	ent-kaurene oxidase (523 aa)	ent-kaurene oxidase	Cytochrome P450 (PF00067) 141->504	4.66235	98.0596	56.3131	90.0554
MGG_01407	PQ loop repeat protein (315 aa)	pq loop repeat protein	PQ loop repeat (PF04193) 23->78	16.7726	61.8639	64.2931	47.6191
MGG_01408	predicted protein (559 aa)	hypothetical protein [Magnaporthe oryzae 70-15]	PAN domain (PF00024) 151->204	2.78555	16.4822	55.5305	44.669
MGG_01420	conserved hypothetical protein (508 aa)	hypothetical protein MGG_01420 [Magnaporthe oryzae 70-15]		21.7095	162.23	413.797	412.948
MGG_01424	hexokinase-1 (536 aa)	hexokinase family protein	Hexokinase (PF00349) 71->230, Hexokinase (PF03727) 250->526	3.07991	14.2607	23.0854	13.9251
MGG_01428	conserved hypothetical protein (420 aa)	hypothetical protein MGG_01428 [Magnaporthe oryzae 70-15]		61.8393	622.171	455.19	362.619
MGG_01437	cyclin domain-containing protein (335 aa)	cyclin domain-containing protein		8.29146	37.8793	51.7928	25.0464
MGG_01453	conserved hypothetical protein (527 aa)	serine	Serine carboxypeptidase S28 (PF05577) 62->463	5.1266	110.594	99.5699	38.1028
MGG_01454	conserved hypothetical protein (240 aa)	hypothetical protein MGG_01454 [Magnaporthe oryzae 70-15]		2.426	43.2662	55.8497	26.6701
MGG_01467	transmembrane protein 34 (563 aa)	duf300 domain	Domain of unknown function (PF03619) 34->315	9.97861	41.1262	45.1205	34.1565
MGG_01473	oxidoreductase 2-nitropropane dioxygenase family (388 aa)	2-nitropropane dioxygenase	2-nitropropane dioxygenase (PF03060) 8->369	95.1355	1659.93	3109.12	3361.2
MGG_01474	folic acid synthesis protein (554 aa)	folic acid synthesis protein	7,8-dihydro-6-hydroxymethylpterin-pyrophosphokinase (HPPK) (PF01288) 71->196, Pterin binding enzyme (PF00809) 252->494	1.58243	12.0392	23.1884	14.1988
MGG_01493	mitochondrial carrier protein LEU5 (374 aa)	mitochondrial carrier protein	Mitochondrial carrier protein (PF00153) 39->130, Mitochondrial carrier protein (PF00153) 135->258, Mitochondrial carrier protein (PF00153) 282->371	76.095	743.289	330.414	300.145
MGG_01519	conserved hypothetical protein (428 aa)	rna-binding la domain protein	La domain (PF05383) 111->169, RNA recognition motif. (a.k.a. RRM, RBD, or RNP domain) (PF00076) 214->263	1.77209	99.9999	220.917	227.726
MGG_01546	predicted protein (81 aa)	hypothetical protein [Magnaporthe oryzae 70-15]		1.30783	72.5563	50.2792	85.5567
MGG_01547	conserved hypothetical protein (195 aa)	tam domain methyltransferase		28.0195	434.161	493.154	896.432
MGG_01568	conserved hypothetical protein (465 aa)	mfs monocarboxylate	Major Facilitator Superfamily (PF07690) 74->358	22.8079	390.142	200.911	183.046
MGG_01595	PCI domain-containing protein (433 aa)	pci domain-containing protein	PCI domain (PF01399) 252->352	13.8823	73.6063	224.027	319.881
MGG_01612	hypothetical protein (606 aa)	hypothetical protein [Magnaporthe oryzae 70-15]		143.695	667.546	18341.1	35258.6
MGG_01628	conserved hypothetical protein (352 aa)	terpene synthase family protein	Terpene synthase family, metal binding domain (PF03936) 75->287	20.1725	1444.77	1336.14	788.957
MGG_01653	nuclear transcription factor Y subunit B-3 (205 aa)	nuclear transcription factor y subunit b-7	Histone-like transcription factor (CBF/NF-Y) and archaeal histone (PF00808) 46->113	1.30783	12.1775	10.9249	10.0213
MGG_01679	ThiJ/PfpI family protein (232 aa)	family protein	DJ-1/PfpI family (PF01965) 83->230	103.551	3091.5	639.996	1050.18
MGG_01680	retinol dehydrogenase 13 (463 aa)	short chain dehydrogenase reductase family	short chain dehydrogenase (PF00106) 55->188	3.62912	37.3382	25.3816	16.7526
MGG_01683	ubiquitin carboxyl-terminal hydrolase (253 aa)	ubiquitin carboxyl-terminal hydrolase	Ubiquitin carboxyl-terminal hydrolase, family 1 (PF01088) 20->227	0	16.4576	9.18474	11.8576
MGG_01687	3-hydroxyisobutyrate dehydrogenase (341 aa)	3-hydroxyisobutyrate dehydrogenase	NAD binding domain of 6-phosphogluconate dehydrogenase (PF03446) 27->205	1.77209	51.6926	128.648	59.5003
MGG_01701	geranylgeranyl pyrophosphate synthetase (714 aa)	geranylgeranyl pyrophosphate synthase	Terpene synthase family, metal binding domain (PF03936) 160->282, Polyprenyl synthetase (PF00348) 438->521, Polyprenyl synthetase (PF00348) 536->631	1.96174	11.1075	31.8994	34.8364
MGG_01702	conserved hypothetical protein (629 aa)	protein kinase activator	SH3 domain (PF00018) 43->91, SH3 domain (PF00018) 160->208, PX domain (PF00787) 358->457, PB1 domain (PF00564) 550->616	1.11817	10.6924	12.3973	8.7563
MGG_01703	SAC3/GANP domain protein (482 aa)	sac3 ganp domain-containing protein	SAC3/GANP/Nin1/mts3/eIF-3 p25 family (PF03399) 272->350	98.7785	334.922	296.733	314.078
MGG_01721	carnitine O-acetyltransferase (615 aa)	carnitine acetyl transferase	Choline/Carnitine o-acyltransferase (PF00755) 31->601	36.311	227.564	179.205	162.744
MGG_01771	peroxisome assembly protein 12 (454 aa)	peroxisome biosynthesis protein (pas10 peroxin-12)	Pex2 / Pex12 amino terminal region (PF04757) 26->288	1.30783	11.9008	21.2422	13.0188
MGG_01772	predicted protein (174 aa)	thioesterase family protein	Thioesterase superfamily (PF03061) 75->154	0	18.9804	17.3501	16.4363
MGG_01811	conserved hypothetical protein (1055 aa)	mfs monosaccharide		0.653914	18.4147	43.9364	95.6344
MGG_01817	conserved hypothetical protein (757 aa)	hypothetical protein MGG_01817 [Magnaporthe oryzae 70-15]	Mediator of RNA polymerase II transcription subunit 1 (PF10744) 129->558	14.9807	66.2377	91.4252	141.304
MGG_01849	conserved hypothetical protein (708 aa)	hypothetical protein MGG_01849 [Magnaporthe oryzae 70-15]		3.54417	44.7022	43.5142	66.1466
MGG_01855	predicted protein (292 aa)	hypothetical protein [Magnaporthe oryzae 70-15]	Ca2+ regulator and membrane fusion protein Fig1 (PF12351) 72->259	0	49.5357	28.6353	20.2126
MGG_01906	nicotianamine synthase 3 (319 aa)	nicotianamine synthase	Nicotianamine synthase protein (PF03059) 21->310	8.18675	1091.56	1774.92	530.358
MGG_01932	hypothetical protein (268 aa)	hypothetical protein MGG_01932 [Magnaporthe oryzae 70-15]	Domain of unknown function (DUF3328) (PF11807) 40->257	2.04669	23.9846	14.6935	20.0851
MGG_01933	conserved hypothetical protein (521 aa)	hypothetical protein MGG_01933 [Magnaporthe oryzae 70-15]		0	13.1661	13.2726	11.4138
MGG_01972	conserved hypothetical protein (198 aa)	hypothetical protein MGG_01972 [Magnaporthe oryzae 70-15]	Increased loss of mitochondrial DNA protein 1 (PF10311) 4->183	110.535	483.261	464.9	652.729
MGG_01984	predicted protein (485 aa)	hypothetical protein [Magnaporthe oryzae 70-15]		13.4181	79.9126	109.578	99.6469
MGG_01999	predicted protein (352 aa)	hypothetical protein [Magnaporthe oryzae 70-15]		6.32972	223.494	109.352	73.0568
MGG_02011	predicted protein (173 aa)	hypothetical protein [Magnaporthe oryzae 70-15]		2.89026	13.801	29.7783	24.2864
MGG_02049	interferon-induced GTP-binding protein Mx2 (712 aa)	dynamin	Dynamin family (PF00350) 45->240, Dynamin central region (PF01031) 260->386	0.653914	7.8037	16.9794	10.4651
MGG_02096	glycoside hydrolase (826 aa)	glycoside hydrolase family 31	Glycosyl hydrolases family 31 (PF01055) 186->615	2.04669	12.7879	44.6571	42.5353
MGG_02104	hypothetical protein (376 aa)	hypothetical protein [Magnaporthe oryzae 70-15]		23.3374	752.88	756.432	337.228
MGG_02113	cupin domain-containing protein (200 aa)	cupin domain protein	Cupin domain (PF07883) 97->159	142.772	5885.68	3402.81	2959.82
MGG_02117	conserved hypothetical protein (154 aa)	bzip transcription	Predicted coiled-coil protein (DUF2205) (PF10224) 76->150	56.4776	478.937	216.336	240.303
MGG_02124	potassium transporter 7 (866 aa)	potassium transporter hak-1	K+ potassium transporter (PF02705) 102->865	0.653914	87.3258	64.5609	112.741
MGG_02125	branched-chain-amino-acid aminotransferase 1 (387 aa)	branched-chain amino acid aminotransferase	Aminotransferase class IV (PF01063) 84->318	58.0403	315.611	520.924	559.793
MGG_02134	gamma-glutamyltranspeptidase 1 (567 aa)	gamma-glutamyltranspeptidase	Gamma-glutamyltranspeptidase (PF01019) 47->558	4.09338	373.256	180.348	247.464
MGG_02238	predicted protein (186 aa)	hypothetical protein [Magnaporthe oryzae 70-15]		1.39277	19.3586	124.931	59.8166
MGG_02240	conserved hypothetical protein (1148 aa)	hypothetical protein MGG_02240 [Magnaporthe oryzae 70-15]	Histone deacetylation protein Rxt3 (PF08642) 884->1016	5.02189	23.1913	29.4797	36.6253
MGG_02246	conserved hypothetical protein (86 aa)	conidiation protein con-	Conidiation protein 6 (PF10346) 3->35, Conidiation protein 6 (PF10346) 50->84	20.2318	95.0726	107.653	148.555
MGG_02252	tetrahydroxynaphthalene reductase (284 aa)	tetrahydroxynaphthalene reductase	short chain dehydrogenase (PF00106) 30->193	3136.24	39606.3	44703.6	28131.2
MGG_02261	feruloyl esterase B (653 aa)	feruloyl esterase b precursor	Tannase and feruloyl esterase (PF07519) 199->648	10.3382	822.506	1600.67	993.759
MGG_02295	amine oxidase (455 aa)	amine flavin-containing superfamily	HI0933-like protein (PF03486) 29->67	0	9.94374	8.30951	10.4226
MGG_02296	hypothetical protein (165 aa)	hypothetical protein [Magnaporthe oryzae 70-15]		30.0464	52685.9	21853	11008.5
MGG_02297	conserved hypothetical protein (597 aa)	misfolded glycoproteins degradation protein	Glucosidase II beta subunit-like protein (PF07915) 156->268	2.23634	42.9773	36.986	22.3651
MGG_02315	conserved hypothetical protein (492 aa)	mfs	Major Facilitator Superfamily (PF07690) 61->428	94.7049	859.868	1806.54	2446.29
MGG_02366	conserved hypothetical protein (834 aa)	hypothetical protein MGG_02366 [Magnaporthe oryzae 70-15]		0.928516	25.3559	16.5263	26.6039
MGG_02395	leucine-rich repeat-containing protein 23 (2007 aa)	conserved leucine-rich repeat protein		0.928516	10.3588	12.9946	11.2014
MGG_02398	DENN domain-containing protein (906 aa)	denn (aex-3) domain protein	uDENN domain (PF03456) 65->171, DENN (AEX-3) domain (PF02141) 202->383	523.119	1707.11	1761.77	1651.67
MGG_02409	non-specific lipid-transfer protein (464 aa)	sterol carrier	3-Oxoacyl-[acyl-carrier-protein (ACP)] synthase III (PF08545) 83->117, Thiolase, C-terminal domain (PF02803) 277->377	26.9606	297.877	179.247	311.311
MGG_02416	conserved hypothetical protein (502 aa)	phosphatidate cytidylyltransferase	Cytidylyltransferase family (PF01148) 328->500	1.30783	14.399	30.4682	43.9278
MGG_02417	ATP-dependent rRNA helicase spb-4 (637 aa)	dead deah box helicase	DEAD/DEAH box helicase (PF00270) 38->232, Helicase conserved C-terminal domain (PF00271) 322->394	47.9965	241.939	353.396	589.754
MGG_02419	guanine nucleotide exchange factor LTE1 (1819 aa)	low temperature essential 1	motif (PF00618) 412->500, RasGEF domain (PF00617) 1565->1768	36.6053	236.308	210.754	161.631
MGG_02421	predicted protein (550 aa)	hypothetical protein [Magnaporthe oryzae 70-15]		5.21155	51.1837	512.039	642.829
MGG_02422	conserved hypothetical protein (186 aa)	small secreted protein		0	5.91581	93.3095	101.148
MGG_02425	kinesin (1724 aa)	kinesin family protein	Kinesin motor domain (PF00225) 52->407	14.7259	77.4959	175.251	171.005
MGG_02429	RING-2 protein (202 aa)	methylated-dna-protein-cysteine methyltransferase	6-O-methylguanine DNA methyltransferase, DNA binding domain (PF01035) 95->185	6.87893	77.9924	94.3906	67.9355
MGG_02435	mitochondrial iron uptake protein (203 aa)	mitochondrial chaperone	Frataxin-like domain (PF01491) 86->197	83.1043	225.252	278.435	235.858
MGG_02438	hypothetical protein (417 aa)	hypothetical protein [Magnaporthe oryzae 70-15]		16.8378	504.654	193.106	155.9
MGG_02439	2-nitropropane dioxygenase (358 aa)	2-nitropropane dioxygenase	2-nitropropane dioxygenase (PF03060) 9->337	15.1704	1153.63	377.8	300.904
MGG_02445	predicted protein (267 aa)	hypothetical protein [Magnaporthe oryzae 70-15]	WW domain (PF00397) 83->112	2.04669	23.1344	60.5245	24.9614
MGG_02456	predicted protein (1312 aa)	stress response protein nst1		60.7863	277.52	189.657	263.439
MGG_02464	vacuolar amino acid transporter 3 (769 aa)	amino acid	Transmembrane amino acid transporter protein (PF01490) 365->747	86.2179	442.943	1186.26	507.766
MGG_02497	lipase 2 (658 aa)	carboxylesterase family protein	Carboxylesterase (PF00135) 25->541	9.05009	801.633	3321.83	1984.75
MGG_02515	charged multivesicular body protein 6 (203 aa)	snf7 family protein	Snf7 (PF03357) 13->176	187.57	789.944	623.821	918.186
MGG_02610	conserved hypothetical protein (348 aa)	candidate lipase from carbohydrate esterase family ce10	alpha/beta hydrolase fold (PF07859) 101->319	139.169	1479.3	800.174	1187.03
MGG_02615	predicted protein (150 aa)	hypothetical protein MGCH7_ch7g336 [Magnaporthe oryzae 70-15]		1.85703	67.7797	82.7553	95.5544
MGG_02616	mitochondrial 2-methylisocitrate lyase (608 aa)	mitochondrial 2-methylisocitrate lyase	Isocitrate lyase family (PF00463) 82->606	196.518	596.122	926.917	1064.17
MGG_02622	sterol esterase TGL1 (619 aa)	triglyceride lipase-cholesterol	ab-hydrolase associated lipase region (PF04083) 81->149, alpha/beta hydrolase fold (PF00561) 175->435	62.9179	206.399	214.152	250.898
MGG_02633	choline/ethanolaminephosphotransferase 1 (411 aa)	aminoalcoholphosphotransferase	CDP-alcohol phosphatidyltransferase (PF01066) 45->147	72.8057	5658.12	2859.19	3635.32
MGG_02644	conserved hypothetical protein (977 aa)	hypothetical protein MGG_02644 [Magnaporthe oryzae 70-15]		2.04669	15.7904	25.0212	15.9926
MGG_02647	conserved hypothetical protein (203 aa)	protein		142.891	16232.6	6262.98	10710
MGG_02658	conserved hypothetical protein (383 aa)	hypothetical protein MGG_02658 [Magnaporthe oryzae 70-15]		106.147	467.967	553.38	582.346
MGG_02670	predicted protein (1683 aa)	hypothetical protein [Magnaporthe oryzae 70-15]		4.00843	15.941	20.3465	17.3001
MGG_02692	hypothetical protein (199 aa)	hypothetical protein MGCH7_ch7g431 [Magnaporthe oryzae 70-15]		1.58243	110.924	81.5093	29.0114
MGG_02705	conserved hypothetical protein (922 aa)	hypothetical protein MGG_02705 [Magnaporthe oryzae 70-15]		1.77209	20.095	26.9879	15.5489
MGG_02720	predicted protein (284 aa)	---NA---		0	5.04105	9.91581	5.88629
MGG_02723	conserved hypothetical protein (320 aa)	hypothetical protein MGG_02723 [Magnaporthe oryzae 70-15]	WW domain binding protein 11 (PF09429) 4->90	17.0472	70.1027	51.278	64.0317
MGG_02724	riboflavin transporter MCH5 (493 aa)	mfs monocarboxylate	Major Facilitator Superfamily (PF07690) 119->452	24.8349	136.659	96.625	153.643
MGG_02728	hypothetical protein (220 aa)	hypothetical protein [Magnaporthe oryzae 70-15]		30.89	356.572	221.34	114.228
MGG_02733	conserved hypothetical protein (328 aa)	cox1 assembly protein	SURF1 family (PF02104) 71->161, SURF1 family (PF02104) 214->327	16.5632	129.441	192.066	225.505
MGG_02745	conserved hypothetical protein (163 aa)	hypothetical protein MGG_02745 [Magnaporthe oryzae 70-15]		43.4784	189.364	157.809	274.05
MGG_02753	conserved hypothetical protein (457 aa)	hypothetical protein MGG_02753 [Magnaporthe oryzae 70-15]		7.17329	1245.29	461.45	241.768
MGG_02756	hypothetical protein (276 aa)	hypothetical protein MGG_02756 [Magnaporthe oryzae 70-15]		0.653914	200.459	226.385	98.5143
MGG_02769	conserved hypothetical protein (665 aa)	hypothetical protein MGG_02769 [Magnaporthe oryzae 70-15]		11.1817	53.3283	50.8764	118.458
MGG_02796	predicted protein (1100 aa)	hypothetical protein [Magnaporthe oryzae 70-15]		3.35452	440.71	2122.23	3167.28
MGG_02813	malate synthase (543 aa)	malate synthase	Malate synthase (PF01274) 12->531	189.572	2569.85	2260.41	2680.31
MGG_02814	conserved hypothetical protein (311 aa)	hypothetical protein [Magnaporthe oryzae 70-15]		20.8857	189.771	7627.37	11781.5
MGG_02839	IBR domain-containing protein (813 aa)	ibr domain-containing protein	IBR domain (PF01485) 397->452, IBR domain (PF01485) 471->511	3.07991	15.0663	18.7299	29.8327
MGG_02840	conserved hypothetical protein (592 aa)	hypothetical protein MGCH7_ch7g597 [Magnaporthe oryzae 70-15]	Major Facilitator Superfamily (PF07690) 92->509	1.58243	46.5656	408.113	607.195
MGG_02850	conserved hypothetical protein (282 aa)	glutathione s-transferase domain-containing protein		4.93695	87.0368	85.5663	60.8266
MGG_02855	vacuolar membrane PQ loop repeat protein (345 aa)	vacuolar membrane pq loop repeat protein	PQ loop repeat (PF04193) 28->83, PQ loop repeat (PF04193) 241->297	32.7865	300.404	284.171	348.383
MGG_02876	laccase-1 precursor (596 aa)	multicopper	Multicopper oxidase (PF07732) 84->199, Multicopper oxidase (PF00394) 211->371, Multicopper oxidase (PF07731) 439->561	5.21155	1668.85	1478.11	1137.47
MGG_02880	transcriptional activator xlnR (828 aa)	transcriptional activator xlnr	Fungal specific transcription factor domain (PF04082) 215->504	26.8164	592.541	634.344	490.715
MGG_02889	hypothetical protein (185 aa)	hypothetical protein [Magnaporthe oryzae 70-15]		17.9757	23013	29991.3	14519
MGG_02890	conserved hypothetical protein (646 aa)	hypothetical protein MGCH7_ch7g653 [Magnaporthe oryzae 70-15]		1.30783	271.612	103.843	67.638
MGG_02897	conserved hypothetical protein (834 aa)	two-component response regulator ssk1p	Response regulator receiver domain (PF00072) 627->707	8.18675	41.7812	35.4415	43.1016
MGG_02913	conserved hypothetical protein (1134 aa)	hypothetical protein MGG_02913 [Magnaporthe oryzae 70-15]	Lipase (class 3) (PF01764) 790->953	0	15.8718	18.318	16.5213
MGG_02915	FAD binding domain-containing protein (516 aa)	fad binding domain-containing protein	FAD binding domain (PF01565) 80->214, Berberine and berberine like (PF08031) 468->512	2.7006	34.4249	20.4288	24.9802
MGG_02919	conserved hypothetical protein (395 aa)	hypothetical protein MGCH7_ch7g682 [Magnaporthe oryzae 70-15]	Protein of unknown function (DUF3431) (PF11913) 72->309	1.77209	47.6155	36.1006	47.2742
MGG_02927	importin-7 (1054 aa)	nonsense-mediated mrna decay protein	Importin-beta N-terminal domain (PF03810) 25->98, Cse1 (PF08506) 350->494	0.464258	21.1896	22.3028	22.2801
MGG_02928	conserved hypothetical protein (634 aa)	hypothetical protein MGG_02928 [Magnaporthe oryzae 70-15]		105.932	771.657	1753.56	801.656
MGG_02942	conserved hypothetical protein (583 aa)	hypothetical protein MGCH7_ch7g714 [Magnaporthe oryzae 70-15]		3.81878	27.6588	23.1266	18.5464
MGG_02947	predicted protein (536 aa)	hypothetical protein [Magnaporthe oryzae 70-15]		0.653914	10.3465	17.1236	18.6076
MGG_02958	conserved hypothetical protein (1016 aa)	uncharacterized ph domain-containing protein	Putative integral membrane protein conserved region (DUF2404) (PF10296) 303->392	173.897	1267.06	1249.8	1229.17
MGG_03002	cryptochrome DASH (756 aa)	cryptochrome dash	DNA photolyase (PF00875) 8->205, FAD binding domain of DNA photolyase (PF03441) 266->561	15.36	96.0288	74.8473	68.6954
MGG_03003	thioesterase family protein (320 aa)	thioesterase family protein		0.928516	86.4912	42.9788	34.9353
MGG_03056	aorsin precursor (678 aa)	protease s8 tripeptidyl peptidase	Pro-kumamolisin, activation domain (PF09286) 56->198, Subtilase family (PF00082) 419->611	4.09338	21.1081	267.212	282.113
MGG_03058	predicted protein (693 aa)	hypothetical protein [Magnaporthe oryzae 70-15]		3.62912	114.219	70.8213	37.5552
MGG_03066	conserved hypothetical protein (255 aa)	hypothetical protein MGG_03066 [Magnaporthe oryzae 70-15]		2.9752	14.3298	24.1563	57.0741
MGG_03091	hypothetical protein (51 aa)	protein	Mitochondrial import receptor subunit or translocase (PF10642) 1->50	366.478	4344.15	2370.49	2604.1
MGG_03110	conserved hypothetical protein (306 aa)	hypothetical protein MGG_03110 [Magnaporthe oryzae 70-15]	AhpC/TSA family (PF00578) 104->182	0	6.65222	8.08299	5.16879
MGG_03117	alpha-ketoglutarate-dependent taurine dioxygenase (372 aa)	family taurine	Taurine catabolism dioxygenase TauD, TfdA family (PF02668) 45->333	1.11817	33.8268	64.2004	85.4293
MGG_03118	conserved hypothetical protein (516 aa)	mfs	Major Facilitator Superfamily (PF07690) 84->435	6.24478	48.2381	52.0812	41.5865
MGG_03123	multidrug and toxin extrusion protein 1 (749 aa)	mate efflux family protein	MatE (PF01554) 301->461, MatE (PF01554) 523->680	2.426	13.5934	29.2737	16.8989
MGG_03130	pps1 dual specificty phosphatase (700 aa)	pps1 dual specificty phosphatase	Dual specificity phosphatase, catalytic domain (PF00782) 531->667	49.6441	662.154	616.828	525.547
MGG_03139	WD repeat domain phosphoinositide-interacting protein 2 (470 aa)	wd repeat domain phosphoinositide-interacting protein	WD domain, G-beta repeat (PF00400) 182->214	16.2886	105.207	65.9098	77.0595
MGG_03156	conserved hypothetical protein (316 aa)	acyl binding	Acyl CoA binding protein (PF00887) 48->128	55.5945	298.49	359.491	419.208
MGG_03160	aldehyde reductase 1 (312 aa)	nadph-dependent alpha-keto amide	Aldo/keto reductase family (PF00248) 40->291	2.7006	13.3167	82.8685	73.5104
MGG_03245	aldose 1-epimerase (405 aa)	aldose 1-epimerase	Aldose 1-epimerase (PF01263) 41->379	1.30783	37.8224	54.5626	42.0253
MGG_03247	peroxisomal membrane protein PMP47A (334 aa)	peroxisomal membrane protein pmp47	Mitochondrial carrier protein (PF00153) 13->105, Mitochondrial carrier protein (PF00153) 116->237, Mitochondrial carrier protein (PF00153) 242->320	73.341	1158.44	853.933	1444.04
MGG_03254	TBC1 domain family member 10A (1119 aa)	tbc domain	TBC domain (PF00566) 788->995	14.3663	161.026	159.971	137.717
MGG_03285	conserved hypothetical protein (428 aa)	hypothetical protein MGG_03285 [Magnaporthe oryzae 70-15]		76.1009	486.244	284.222	344.889
MGG_03287	alpha-amylase (519 aa)	alpha-( )-amylase	Alpha amylase, catalytic domain (PF00128) 35->379	103.048	572.042	767.636	2557.29
MGG_03295	predicted protein (583 aa)	ras homolog gene member g (rho g)	Ras family (PF00071) 366->534	1.58243	13.1784	21.7983	11.9426
MGG_03299	inorganic phosphate transporter PHO84 (585 aa)	phosphate:h+ symporter	Sugar (and other) transporter (PF00083) 72->543	0	157.019	65.8067	44.9378
MGG_03363	conserved hypothetical protein (478 aa)	hypothetical protein MGG_03363 [Magnaporthe oryzae 70-15]		6.60432	79.2945	32.126	25.5702
MGG_03375	isotrichodermin C-15 hydroxylase (525 aa)	cytochrome p450	Cytochrome P450 (PF00067) 49->481	58.9688	412.072	531.695	349.77
MGG_03384	conserved hypothetical protein (722 aa)	hypothetical protein [Magnaporthe oryzae 70-15]		9.21998	694.701	651.415	642.321
MGG_03392	cytochrome P450 11B1, mitochondrial precursor (509 aa)	benzoate 4-monooxygenase cytochrome p450	Cytochrome P450 (PF00067) 63->471	12.5745	79.5712	98.0047	116.792
MGG_03397	citrinin biosynthesis oxydoreductase CtnB (269 aa)	citrinin biosynthesis oxydoreductase	Serine hydrolase (FSH1) (PF03959) 19->249	0	19.025	36.4815	20.8451
MGG_03405	predicted protein (184 aa)	hypothetical protein MGG_03405 [Magnaporthe oryzae 70-15]		3.07991	376.197	1264.55	519.762
MGG_03409	conserved hypothetical protein (497 aa)	mfs transporter	Major Facilitator Superfamily (PF07690) 73->438	2.78555	36.4957	27.2247	29.9177
MGG_03414	short chain dehydrogenase/reductase family (312 aa)	short chain dehydrogenase reductase family	short chain dehydrogenase (PF00106) 21->223	47.5974	920.273	665.769	278.044
MGG_03418	acyl-CoA dehydrogenase (541 aa)	acyl-	Cytochrome b5-like Heme/Steroid binding domain (PF00173) 4->78, Acyl-CoA dehydrogenase, N-terminal domain (PF02771) 136->261, Acyl-CoA dehydrogenase, middle domain (PF02770) 265->318, Acyl-CoA dehydrogenase, C-terminal domain (PF00441) 372->528	198.576	1860.13	2245.94	1688.99
MGG_03436	hypothetical protein (170 aa)	hypothetical protein [Magnaporthe oryzae 70-15]	Hydrophobic surface binding protein A (PF12296) 6->124	41.7122	882.402	3729.41	6136.05
MGG_03440	hypothetical protein (328 aa)	acetylxylan esterase	Cutinase (PF01083) 30->226	2.04669	12.2467	740.504	1892.5
MGG_03459	autophagy-related protein 26 (1478 aa)	udp-glucose:sterol glycosyltransferase	GRAM domain (PF02893) 208->255, PH domain (PF00169) 259->353, GRAM domain (PF02893) 725->786, Glycosyltransferase family 28 N-terminal domain (PF03033) 912->1043	0	4.23546	7.43427	12.5751
MGG_03465	conserved hypothetical protein (500 aa)	mfs monocarboxylate transporter	Major Facilitator Superfamily (PF07690) 117->424	16.3933	1193.37	534.105	526.613
MGG_03492	acetamidase (561 aa)	acetamidase	Amidase (PF01425) 82->547	4.09338	31.284	78.5851	58.7591
MGG_03529	integral membrane protein (597 aa)	integral membrane protein	Domain of unknown function (DUF2427) (PF10348) 45->145, Protein of unknown function (Ytp1) (PF10355) 293->579	0.653914	9.95602	13.4991	12.7638
MGG_03550	CDP-diacylglycerol-serine O-phosphatidyltransferase (243 aa)	phosphatidylserine synthase	CDP-alcohol phosphatidyltransferase (PF01066) 46->136	16.4782	92.1962	61.2143	96.9894
MGG_03552	F-box domain-containing protein (639 aa)	f-box domain-containing protein		8.18675	64.8218	86.39	62.0966
MGG_03557	aminotriazole resistance protein (575 aa)	membrane transporter	Major Facilitator Superfamily (PF07690) 105->495	0.653914	10.4849	29.5929	12.8063
MGG_03569	fatty acid desaturase (569 aa)	fatty acid desaturase	Cytochrome b5-like Heme/Steroid binding domain (PF00173) 31->96, Fatty acid desaturase (PF00487) 250->527	118.277	518.801	532.416	524.455
MGG_03574	conserved hypothetical protein (657 aa)	regulatory factor	SGT1 protein (PF07093) 51->613	33.0414	160.797	115.273	104.702
MGG_03588	conserved hypothetical protein (363 aa)	hypothetical protein MGG_03588 [Magnaporthe oryzae 70-15]		0	5.04105	4.12901	8.08129
MGG_03598	conserved hypothetical protein (459 aa)	peptidase	Rad4 transglutaminase-like domain (PF03835) 274->383	3.43946	17.6214	37.1714	30.2152
MGG_03609	predicted protein (190 aa)	hypothetical protein [Magnaporthe oryzae 70-15]	Chitin synthesis regulation, resistance to Congo red (PF12273) 41->161	1.77209	10.4849	24.702	39.2452
MGG_03619	fumarate reductase (619 aa)	fumarate reductase	FAD binding domain (PF00890) 5->444, Cytochrome b5-like Heme/Steroid binding domain (PF00173) 537->609	247.045	4926.29	4499.77	4608.22
MGG_03629	hypothetical protein (1061 aa)	hypothetical protein MGG_03629 [Magnaporthe oryzae 70-15]		276.716	5078.32	2490.28	1972.2
MGG_03685	predicted protein (154 aa)	hypothetical protein [Magnaporthe oryzae 70-15]		0	6.52614	10.9249	18.6076
MGG_03694	beclin-1 (551 aa)	autophagy protein	Autophagy protein Apg6 (PF04111) 191->534	8.10181	45.0805	47.8182	74.5155
MGG_03701	conserved hypothetical protein (588 aa)	hypothetical protein MGG_03701 [Magnaporthe oryzae 70-15]	Major Facilitator Superfamily (PF07690) 50->341	13.5228	64.5451	88.3258	89.5594
MGG_03721	urea transport protein (512 aa)	urea transport protein	Sodium:solute symporter family (PF00474) 34->372	1.58243	16.2624	12.49	9.83255
MGG_03738	F-box domain-containing protein (647 aa)	f-box domain-containing protein		34.6238	642.882	1045.38	991.833
MGG_03741	conserved hypothetical protein (1575 aa)	hypothetical protein MGG_03741 [Magnaporthe oryzae 70-15]		75.362	375.266	287.538	211.142
MGG_03763	conserved hypothetical protein (593 aa)	c6 transcription	Fungal Zn(2)-Cys(6) binuclear cluster domain (PF00172) 16->49, Fungal specific transcription factor domain (PF04082) 147->274	8.94538	202.338	228.722	204.472
MGG_03765	7-dehydrocholesterol reductase (447 aa)	7-dehydrocholesterol reductase	Ergosterol biosynthesis ERG4/ERG24 family (PF01222) 32->446	30.6351	670.409	7730.93	8057.07
MGG_03784	conserved hypothetical protein (552 aa)	chitin binding protein		1.11817	1295.22	276.397	130.046
MGG_03863	hypothetical protein (187 aa)	hypothetical protein [Magnaporthe oryzae 70-15]		27.3656	249.829	171.153	150.792
MGG_03880	alcohol dehydrogenase 1 (353 aa)	alcohol dehydrogenase	Alcohol dehydrogenase GroES-like domain (PF08240) 32->139, Zinc-binding dehydrogenase (PF00107) 183->314	9.89366	56.2125	51.9885	91.1357
MGG_03887	conserved hypothetical protein (494 aa)	thermatolerance membrane protein		29.0922	387.656	247.607	177.185
MGG_03891	conserved hypothetical protein (279 aa)	hypothetical protein [Magnaporthe oryzae 70-15]		0.653914	148.267	304.733	199.425
MGG_03899	conserved hypothetical protein (1295 aa)	myb dna binding protein	Telomere repeat binding factor (TRF) (PF08558) 374->601	3.54417	37.5457	35.3489	41.2702
MGG_03900	aldehyde dehydrogenase (497 aa)	aldehyde dehydrogenase	Aldehyde dehydrogenase family (PF00171) 27->487	1577.5	12572.6	15332.9	15399.4
MGG_03951	conserved hypothetical protein (272 aa)	hypothetical protein MGG_03951 [Magnaporthe oryzae 70-15]	Eukaryotic integral membrane protein (DUF1751) (PF08551) 45->111	4.19809	27.13	40.1574	45.5327
MGG_03952	conserved hypothetical protein (871 aa)	involucrin repeat protein		0.928516	14.7326	22.3131	18.8626
MGG_03956	conserved hypothetical protein (165 aa)	transcription initiation factor tfiid subunit	Transcription initiation factor IID, 18kD subunit (PF02269) 18->103	0.653914	127.854	133.858	91.4855
MGG_03957	conserved hypothetical protein (346 aa)	duf6 domain	EamA-like transporter family (PF00892) 16->124, EamA-like transporter family (PF00892) 176->300	48.7412	3581.1	3170.77	4554.18
MGG_03962	conserved hypothetical protein (366 aa)	tyrosinase central domain-containing protein	Common central domain of tyrosinase (PF00264) 142->300	30.0859	729.176	1105	1037.99
MGG_03966	conserved hypothetical protein (885 aa)	hypothetical protein MGG_03966 [Magnaporthe oryzae 70-15]		1.30783	12.2467	11.9855	13.6088
MGG_03990	alpha-1,2 glucosyltransferase ALG10 (661 aa)	glucosyltransferase	DIE2/ALG10 family (PF04922) 67->392, DIE2/ALG10 family (PF04922) 450->585	41.7319	159.83	152.701	154.096
MGG_03993	conserved hypothetical protein (1666 aa)	gtpase activating protein	Domain of unknown function (DUF3384) (PF11864) 83->580, Tuberin (PF03542) 872->1065, Rap/ran-GAP (PF02145) 1312->1527	157.159	463.97	518.083	532.934
MGG_04052	CLPTM1 domain-containing protein (575 aa)	clptm1 domain protein	Cleft lip and palate transmembrane protein 1 (CLPTM1) (PF05602) 60->132, Cleft lip and palate transmembrane protein 1 (CLPTM1) (PF05602) 171->419	9.68424	38.9493	35.5342	81.7143
MGG_04120	phenylacetone monooxygenase (632 aa)	flavin-binding monooxygenase-like family protein	Flavin-binding monooxygenase-like (PF00743) 150->311	3.90372	51.9648	30.5815	44.4328
MGG_04131	cyclopropane-fatty-acyl-phospholipid synthase (484 aa)	cyclopropane-fatty-acyl-phospholipid synthase	Cyclopropane-fatty-acyl-phospholipid synthase (PF02353) 174->461	89.7086	759.053	435.039	527.823
MGG_04159	vacuolar calcium ion transporter (583 aa)	sodium calcium	Sodium/calcium exchanger protein (PF01699) 197->339, Sodium/calcium exchanger protein (PF01699) 439->571	0	396.553	745.219	392.952
MGG_04162	aquaporin-2 (362 aa)	aquaporin	Major intrinsic protein (PF00230) 121->320	4.93695	31.6991	38.6541	20.2126
MGG_04165	conserved hypothetical protein (1223 aa)	duf221 domain	Domain of unknown function DUF221 (PF02714) 619->952, Phosphate metabolism protein (PF12621) 1145->1214	16.7726	121.934	410.172	248.215
MGG_04172	polysaccharide deacetylase (802 aa)	glycosyl hydrolase	Polysaccharide deacetylase (PF01522) 594->711	11.162	26564.5	9375.6	6590.72
MGG_04173	conserved hypothetical protein (300 aa)	ef-hand calcium-binding domain	Serine hydrolase (FSH1) (PF03959) 2->255	8.18675	609.052	839.3	289.742
MGG_04174	SNF7 family protein (494 aa)	snf7 family protein	Snf7 (PF03357) 255->410	1.77209	15.1354	12.6239	10.6538
MGG_04186	rho GTPase activator Rga (1190 aa)	rho gtpase activator	LIM domain (PF00412) 17->71, LIM domain (PF00412) 74->127, RhoGAP domain (PF00620) 1010->1160	44.7269	350.07	247.586	321.249
MGG_04188	conserved hypothetical protein (862 aa)	hypothetical protein MGG_04188 [Magnaporthe oryzae 70-15]		3.62912	32.0773	32.507	25.2114
MGG_04195	predicted protein (696 aa)	glutamine repeat protein-1		21.6048	343.622	102.978	131.169
MGG_04196	conserved hypothetical protein (1132 aa)	gtpase activating protein	TBC domain (PF00566) 336->535	14.2616	145.995	89.5408	81.5067
MGG_04202	MAS3 protein (291 aa)	cell surface protein	Protein of unknown function (DUF3129) (PF11327) 17->253	138.027	18125.2	46260.9	64998.2
MGG_04225	quinate permease (536 aa)	mfs quinate	Sugar (and other) transporter (PF00083) 40->501	15.0203	81.882	180.049	111.387
MGG_04318	predicted protein (227 aa)	hypothetical protein [Magnaporthe oryzae 70-15]		0	10.1636	9.91581	9.03006
MGG_04337	peroxidase/catalase 2 (739 aa)	bifunctional catalase-peroxidase cat2	Peroxidase (PF00141) 60->407, Peroxidase (PF00141) 415->709	29.9161	164.764	193.147	221.682
MGG_04343	extradiol ring-cleavage dioxygenase (295 aa)	extradiol ring-cleavage dioxygenase class iii protein subunit b	Catalytic LigB subunit of aromatic ring-opening dioxygenase (PF02900) 11->280	4.74729	132.723	540.417	439.415
MGG_04346	sterol 24-C-methyltransferase (391 aa)	sterol 24-c-methyltransferase	Methyltransferase domain (PF08241) 139->237, Sterol methyltransferase C-terminal (PF08498) 321->386	111.019	1668.12	3061.88	11307.6
MGG_04357	conserved hypothetical protein (509 aa)	potential transporter	Major Facilitator Superfamily (PF07690) 31->215, Major Facilitator Superfamily (PF07690) 295->478	42.8955	247.024	346.94	569.069
MGG_04379	hypothetical protein (172 aa)	hypothetical protein [Magnaporthe oryzae 70-15]		42.1567	3039.33	851.236	709.445
MGG_04382	hypothetical protein (127 aa)	hypothetical protein [Magnaporthe oryzae 70-15]		3.16486	699.08	350.255	410.129
MGG_04405	CCCH zinc finger and SMR domain-containing protein (741 aa)	ccch zinc finger and smr domain protein	Domain of unknown function (DUF1771) (PF08590) 528->595, Smr domain (PF01713) 608->670	363.378	1254.47	1367.58	1301.06
MGG_04411	conserved hypothetical protein (214 aa)	hypothetical protein MGG_04411 [Magnaporthe oryzae 70-15]		0	197.342	64.9213	69.0967
MGG_04419	acetylcholinesterase (540 aa)	carboxylesterase	Carboxylesterase (PF00135) 18->373	1.96174	31.4101	85.5251	93.7181
MGG_04435	bifunctional purine biosynthesis protein ADE17 (596 aa)	phosphoribosylaminoimidazolecarboxamide formyltransferase imp cyclohydrolase	MGS-like domain (PF02142) 17->131, AICARFT/IMPCHase bienzyme (PF01808) 136->464	6.98364	326.439	113.265	156.437
MGG_04452	predicted protein (247 aa)	hypothetical protein [Magnaporthe oryzae 70-15]		0	20.1642	13.1696	12.9763
MGG_04464	alpha-mannosidase (1074 aa)	alpha-mannosidase	Glycosyl hydrolases family 38 N-terminal domain (PF01074) 281->543, Alpha mannosidase, middle domain (PF09261) 550->627, Glycosyl hydrolases family 38 C-terminal domain (PF07748) 664->1070	222.149	1739.13	3442.41	3251.39
MGG_04490	predicted protein (428 aa)	hypothetical protein [Magnaporthe oryzae 70-15]		19.6628	148.864	163.081	166.091
MGG_04512	hypothetical protein (173 aa)	hypothetical protein MGG_04512 [Magnaporthe oryzae 70-15]		78.0231	391.947	467.35	419.665
MGG_04522	conserved hypothetical protein (189 aa)	hypothetical protein MGG_04522 [Magnaporthe oryzae 70-15]		26.0973	532.53	484.516	1101.79
MGG_04525	conserved hypothetical protein (405 aa)	hypothetical protein MGG_04525 [Magnaporthe oryzae 70-15]		4.38774	1218.95	423.332	392.475
MGG_04538	conserved hypothetical protein (585 aa)	hypothetical protein MGG_04538 [Magnaporthe oryzae 70-15]		14.8504	67.1248	331.495	575.15
MGG_04548	4-coumarate-CoA ligase (558 aa)	phenylacetyl-	AMP-binding enzyme (PF00501) 52->474	30.4257	133.313	153.546	184.198
MGG_04556	alcohol dehydrogenase 1 (340 aa)	alcohol dehydrogenase	Alcohol dehydrogenase GroES-like domain (PF08240) 32->137, Zinc-binding dehydrogenase (PF00107) 179->268	2.89026	17.2186	17.5869	38.6315
MGG_04558	pre-mRNA-processing factor 39 (587 aa)	mrna splicing protein		4.74729	19.0942	36.2138	37.3665
MGG_04564	conserved hypothetical protein (630 aa)	protein phosphatase type 1 complex subunit hex2 reg1	Fungal protein of unknown function (DUF1752) (PF08550) 161->189	65.259	246.162	233.809	195.291
MGG_04594	conserved hypothetical protein (470 aa)	hypothetical protein [Magnaporthe oryzae 70-15]	CorA-like Mg2+ transporter protein (PF01544) 341->445	14.8108	185.276	125.085	72.1318
MGG_04602	pre-mRNA-processing protein prp40 (863 aa)	formin binding protein	WW domain (PF00397) 21->46, WW domain (PF00397) 60->87, FF domain (PF01846) 199->248, FF domain (PF01846) 267->316, FF domain (PF01846) 414->467	8.29146	34.6447	85.6383	89.673
MGG_04637	tyrosine-protein phosphatase CDC14 (632 aa)	tyrosine-protein phosphatase cdc14	Dual specificity phosphatase, catalytic domain (PF00782) 256->367	1.96174	18.7606	13.911	12.8913
MGG_04640	sulfate permease 2 (845 aa)	sulfate permease	Sulfate transporter family (PF00916) 186->473, STAS domain (PF01740) 572->682	212.105	661.828	923.57	1192.32
MGG_04643	chalcone synthase C (464 aa)	chalcone synthase b	Chalcone and stilbene synthases, N-terminal domain (PF00195) 69->226, Chalcone and stilbene synthases, C-terminal domain (PF02797) 248->394	1.58243	14.9279	31.5699	15.0013
MGG_04654	hypothetical protein (100 aa)	hypothetical protein [Magnaporthe oryzae 70-15]		40.4241	201.827	135.475	144.192
MGG_04656	conserved hypothetical protein (571 aa)	hypothetical protein MGG_04656 [Magnaporthe oryzae 70-15]		1.39277	48.4457	17.8031	12.8063
MGG_04678	conserved hypothetical protein (215 aa)	fms interacting	Fms-interacting protein (PF09766) 67->211	61.6891	183.439	260.293	376.355
MGG_04679	adiponectin receptor protein 2 (520 aa)	izh family channel protein	Haemolysin-III related (PF03006) 276->498	68.4238	827.989	1968.5	2796.33
MGG_04711	conserved hypothetical protein (416 aa)	pheromone receptor 2	Fungal pheromone mating factor STE2 GPCR (PF02116) 21->307	4.19809	56.8597	60.854	70.9379
MGG_04749	hypothetical protein (407 aa)	hypothetical protein [Magnaporthe oryzae 70-15]		1.30783	522.103	79.8516	43.5404
MGG_04774	conserved hypothetical protein (257 aa)	duf341 family	Serine hydrolase (FSH1) (PF03959) 2->237	0.653914	117.612	273.029	231.648
MGG_04775	fatty acid synthase S-acetyltransferase (2241 aa)	fatty acid synthase s-acetyltransferase	Beta-ketoacyl synthase, N-terminal domain (PF00109) 62->294, Beta-ketoacyl synthase, C-terminal domain (PF02801) 303->419, Acyl transferase domain (PF00698) 579->911, Alcohol dehydrogenase GroES-like domain (PF08240) 1552->1615, Zinc-binding dehydrogenase	15.929	12454.1	12334.5	7382.04
MGG_04787	tetracenomycin polyketide synthesis O-methyltransferase tcmP (305 aa)	o-methyltransferase-like protein	Leucine carboxyl methyltransferase (PF04072) 24->200	0.928516	1036.35	950.105	1076.54
MGG_04835	conserved hypothetical protein (336 aa)	protein		21.7945	10068.2	6330.71	3302.08
MGG_04837	conserved hypothetical protein (499 aa)	hypothetical protein MGG_04837 [Magnaporthe oryzae 70-15]	Golgin subfamily A member 7/ERF4 family (PF10256) 363->485	10.9723	54.7966	51.5663	45.6365
MGG_04838	conserved hypothetical protein (1095 aa)	hypothetical protein MGG_04838 [Magnaporthe oryzae 70-15]		0.464258	548	211.547	93.5669
MGG_04852	phospholipid-transporting ATPase 1 (1280 aa)	phospholipid-transporting atpase	E1-E2 ATPase (PF00122) 247->474, haloacid dehalogenase-like hydrolase (PF00702) 802->978	67.2009	240.56	243.612	203.935
MGG_04866	regucalcin (325 aa)	smp-30 cgr1 family protein	SMP-30/Gluconolaconase/LRE-like region (PF08450) 23->290	11.3714	39.3767	50.1247	64.2867
MGG_04870	conserved hypothetical protein (577 aa)	protein		73.5445	341.681	1642.62	1697.91
MGG_04873	conserved hypothetical protein (122 aa)	#NAME?	Protein of unknown function (DUF3759) (PF12585) 10->102	46.0545	1032.8	891.248	412.767
MGG_04886	conserved hypothetical protein (1380 aa)	ankyrin repeat containing protein		0.464258	22.2719	11.2029	8.22757
MGG_04895	isocitrate lyase (548 aa)	isocitrate lyase	Isocitrate lyase family (PF00463) 23->546	256.399	3866	3471.98	4593.47
MGG_04897	conserved hypothetical protein (639 aa)	mfs multidrug	Major Facilitator Superfamily (PF07690) 106->585	3.26957	18.6222	21.6233	22.7664
MGG_04910	hypothetical protein (87 aa)	protein		7.19306	132.72	119.71	156.636
MGG_04911	cytochrome P450 3A5 (548 aa)	cytochrome p450	Cytochrome P450 (PF00067) 104->541	4.19809	124.315	215.213	216.067
MGG_04925	predicted protein (199 aa)	hypothetical protein [Magnaporthe oryzae 70-15]		0.653914	40.6866	24.5578	31.0789
MGG_04956	long-chain-fatty-acid-CoA ligase 1 (701 aa)	amp-binding enzyme	AMP-binding enzyme (PF00501) 113->589	39.8354	442.743	855.981	568.115
MGG_04967	zinc-regulated transporter 2 (441 aa)	zinc-regulated transporter 2	ZIP Zinc transporter (PF02535) 25->436	4.00843	39.6534	176.703	235.6
MGG_04988	chromosome segregation protein sudA (1205 aa)	chromosome segregation protein	RecF/RecN/SMC N terminal domain (PF02463) 2->1183, SMC proteins Flexible Hinge Domain (PF06470) 522->633	70.7649	694.824	269.632	231.585
MGG_05038	endonuclease/exonuclease/phosphatase family protein (292 aa)	endonuclease exonuclease phosphatase family protein	Endonuclease/Exonuclease/phosphatase family (PF03372) 6->286	7.06858	49.1329	37.748	37.2341
MGG_05054	conserved hypothetical protein (190 aa)	phosphatidylethanolamine-binding protein	Phosphatidylethanolamine-binding protein (PF01161) 30->184	49.8535	172.678	5142.08	5128.93
MGG_05055	alcohol dehydrogenase (609 aa)	glucose-methanol-choline oxidoreductase	GMC oxidoreductase (PF00732) 39->347, GMC oxidoreductase (PF05199) 459->599	19.2835	12403.5	3545.43	3163.3
MGG_05066	HpcH/HpaI aldolase (245 aa)	aldolase	HpcH/HpaI aldolase/citrate lyase family (PF03328) 2->197	34.1991	109.02	177.238	136.556
MGG_05070	conserved hypothetical protein (405 aa)	hypothetical protein MGG_05070 [Magnaporthe oryzae 70-15]		3.16486	409.203	314.443	267.13
MGG_05105	predicted protein (304 aa)	protein		2.426	131.1	68.7517	67.553
MGG_05110	conserved hypothetical protein (380 aa)	hypothetical protein [Magnaporthe oryzae 70-15]		34.9577	1420.34	850.844	300.792
MGG_05131	conserved hypothetical protein (185 aa)	hypothetical protein MGG_05131 [Magnaporthe oryzae 70-15]		0	9.34569	12.5724	15.5726
MGG_05146	ribosomal RNA-processing protein 1 (285 aa)	ribosomal rna processing	Nucleolar protein,Nop52 (PF05997) 7->139	115.492	838.725	2752.39	2739.63
MGG_05148	predicted protein (358 aa)	hypothetical protein [Magnaporthe oryzae 70-15]		0	5.51302	7.20775	10.0638
MGG_05160	hydrolase (949 aa)	alpha beta fold family protein	alpha/beta hydrolase fold (PF00561) 566->676	47.3228	207.006	222.318	470.245
MGG_05171	peroxin 26 (450 aa)	peroxin 26		3.90372	31.8251	39.3337	26.3302
MGG_05181	conserved hypothetical protein (669 aa)	kelch repeat protein		1.58243	37.867	23.3119	12.7638
MGG_05183	cript family protein (120 aa)	cript family protein	Microtubule-associated protein CRIPT (PF10235) 13->104	20.4017	62.1775	93.5256	94.5067
MGG_05184	nucleoside transporter family (463 aa)	nucleoside transporter family	Nucleoside transporter (PF01733) 158->458	108.072	359.539	372.27	493.379
MGG_05189	sphingosine N-acyltransferase lac1 (436 aa)	longevity-assurance protein 1	TRAM1-like protein (PF08390) 113->177, TLC domain (PF03798) 180->385	454.365	6249.9	5866.39	4817.62
MGG_05190	heavy metal tolerance protein precursor (1029 aa)	vacuolar abc heavy metal transporter	ABC transporter transmembrane region (PF00664) 375->653, ABC transporter (PF00005) 739->864	87.328	349.878	490.569	272.237
MGG_05192	predicted protein (138 aa)	hypothetical protein [Magnaporthe oryzae 70-15]		5.86546	63.0923	66.1672	99.3919
MGG_05204	transcription initiation factor TFIID subunit 14 (229 aa)	transcription initiation factor subunit	YEATS family (PF03366) 27->110	1.96174	24.2167	16.5263	20.9489
MGG_05220	protein kinase 2 (1223 aa)	serine threonine-protein kinase ppk6	Protein kinase domain (PF00069) 947->1203	134.835	893.12	687.537	883.163
MGG_05222	F-box/LRR-repeat protein 2 (781 aa)	f-box domain protein	F-box domain (PF00646) 199->243	3.54417	35.5072	55.0878	57.3192
MGG_05235	pisatin demethylase (527 aa)	cytochrome p450 oxidoreductase	Cytochrome P450 (PF00067) 56->509	2.23634	36.0974	44.9455	35.7803
MGG_05247	NAD-specific glutamate dehydrogenase (1046 aa)	nad-specific glutamate dehydrogenase	Bacterial NAD-glutamate dehydrogenase (PF05088) 412->617, Glutamate/Leucine/Phenylalanine/Valine dehydrogenase (PF00208) 680->945	1249.53	14863.1	13600.1	12352
MGG_05252	uracil phosphoribosyltransferase (230 aa)	uracil phosphoribosyltransferase	Phosphoribosyl transferase domain (PF00156) 75->177	282.295	2356.09	1016.56	930.436
MGG_05253	conserved hypothetical protein (362 aa)	chromosome condensation protein	CrcB-like protein (PF02537) 32->131, CrcB-like protein (PF02537) 229->342	14.5165	95.5814	68.9781	62.7716
MGG_05261	conserved hypothetical protein (491 aa)	hypothetical protein MGG_05261 [Magnaporthe oryzae 70-15]		202.393	1979.53	3039.01	3059.38
MGG_05268	Usp domain-containing protein (386 aa)	universal stress protein family domain protein	Universal stress protein family (PF00582) 51->183	997.402	5113.55	3200.2	3091.16
MGG_05287	conserved hypothetical protein (381 aa)	transcriptional regulator		130.642	1357.13	1162.24	584.051
MGG_05306	conserved hypothetical protein (411 aa)	bzip transcription factor	bZIP transcription factor (PF00170) 62->118	9.87389	31.2717	35.2047	36.9415
MGG_05323	conserved hypothetical protein (543 aa)	zip metal ion transporter	ZIP Zinc transporter (PF02535) 26->536	99.543	392.553	1226.65	762.705
MGG_05327	hypothetical protein (122 aa)	hypothetical protein [Magnaporthe oryzae 70-15]		0.928516	142.391	55.1702	45.849
MGG_05328	peroxin 8 (705 aa)	peroxin 8		56.8825	473.959	495.965	694.289
MGG_05349	conserved hypothetical protein (324 aa)	vacuolar protein sorting protein		132.239	596.121	539.83	567.92
MGG_05351	hypothetical protein (422 aa)	chitin binding protein	Chitin recognition protein (PF00187) 272->306	2.426	727.829	325.327	249.961
MGG_05352	conserved hypothetical protein (379 aa)	integral membrane protein		1.77209	958.218	592.622	483.776
MGG_05354	conserved hypothetical protein (350 aa)	hypothetical protein MGG_05354 [Magnaporthe oryzae 70-15]	Domain of unknown function (DUF1996) (PF09362) 37->288	0.464258	18.9558	24.7947	25.4852
MGG_05356	conserved hypothetical protein (1069 aa)	ubiquitination network signaling		425.229	1265.15	1835.6	1989.88
MGG_05366	feruloyl esterase B (632 aa)	feruloyl esterase b precursor	Tannase and feruloyl esterase (PF07519) 148->615	2.9752	848.916	389.703	519.361
MGG_05378	chromatin structure-remodeling complex protein RSC7 (563 aa)	nuclear localization protein	Chromatin remodelling complex subunit (PF08624) 168->303	1.58243	47.4448	143.033	330.762
MGG_05413	MFS transporter (489 aa)	mfs transporter	Major Facilitator Superfamily (PF07690) 64->431	0.653914	62.5434	70.3477	63.8192
MGG_05433	conserved hypothetical protein (715 aa)	creatine transporter	Sodium:neurotransmitter symporter family (PF00209) 34->456	1.11817	29.3146	32.4658	32.174
MGG_05445	cation-transporting ATPase pma1 (1046 aa)	h k atpase alpha	Cation transporter/ATPase, N-terminus (PF00690) 99->165, E1-E2 ATPase (PF00122) 187->331, haloacid dehalogenase-like hydrolase (PF00702) 369->669, haloacid dehalogenase-like hydrolase (PF00702) 717->759, Cation transporting ATPase, C-terminus (PF00689) 82	15.1704	54.9227	144.556	61.2655
MGG_05483	conserved hypothetical protein (402 aa)	beta-ig-h3 fasciclin	Fasciclin domain (PF02469) 38->175, Fasciclin domain (PF02469) 190->309	0.464258	91.6349	555.12	198.944
MGG_05489	endo-1,3(4)-beta-glucanase 1 (791 aa)	endo- -beta-glucanase engl1	Glycosyl hydrolase family 81 (PF03639) 80->767	22.3634	865.64	529.09	586.512
MGG_05530	conserved hypothetical protein (384 aa)	hypothetical protein MGG_05530 [Magnaporthe oryzae 70-15]	Domain of unknown function (DUF1996) (PF09362) 88->324	2.23634	129.648	93.8141	70.4655
MGG_05531	hypothetical protein (174 aa)	gpi anchored cfem domain containing protein	CFEM domain (PF05730) 29->92	91.2772	12374.4	7736.24	5912.53
MGG_05534	BAR domain-containing protein (461 aa)	bar domain-containing protein	BAR domain (PF03114) 3->228	220.323	838.616	1808.04	1164.53
MGG_05571	Ulp1 protease family protein (349 aa)	ulp1 protease family protein	Ulp1 protease family, C-terminal catalytic domain (PF02902) 185->288	111.843	365.338	522.634	303.449
MGG_05573	conserved hypothetical protein (225 aa)	hypothetical protein MGG_05573 [Magnaporthe oryzae 70-15]		0.653914	71.4417	102.02	76.9516
MGG_05574	conserved hypothetical protein (513 aa)	flavin-binding monooxygenase-like protein	Flavin-binding monooxygenase-like (PF00743) 41->378	20.1073	1416.06	5458.57	3588.18
MGG_05579	conserved hypothetical protein (324 aa)	valacyclovir	alpha/beta hydrolase fold (PF00561) 98->170	134.651	1175.59	660.941	866.486
MGG_05580	CAIB/BAIF family enzyme (658 aa)	caib baif family enzyme	CoA-transferase family III (PF02515) 368->508	3.62912	105.016	189.028	155.225
MGG_05590	zeaxanthin epoxidase (399 aa)	monooxygenase fad-binding	FAD binding domain (PF01494) 102->331	0	11.0138	6.79588	5.48504
MGG_05593	conserved hypothetical protein (256 aa)	duf341 family	Serine hydrolase (FSH1) (PF03959) 2->238	0	12.6495	6.106	5.21128
MGG_05619	alkaline phytoceramidase (312 aa)	alkaline dihydroceramidase ydc1	Alkaline phytoceramidase (aPHC) (PF05875) 22->292	2.23634	57.4209	60.473	48.5539
MGG_05620	alpha-galactosidase 1 (523 aa)	alpha-galactosidase precursor	Melibiase (PF02065) 17->104	44.0532	178.821	232.399	254.961
MGG_05626	cytoskeleton assembly control protein SLA1p (1179 aa)	cytoskeleton assembly control protein sla1	SH3 domain (PF00018) 8->60, SH3 domain (PF00018) 74->119, SH3 domain (PF00018) 397->444, SLA1 homology domain 1, SHD1 (PF03983) 538->606	4.74729	38.0623	316.101	343.011
MGG_05644	conserved hypothetical protein (99 aa)	hypothetical protein [Magnaporthe oryzae 70-15]		58.9292	302.14	306.103	434.444
MGG_05659	conserved hypothetical protein (311 aa)	c6 finger domain	Fungal Zn(2)-Cys(6) binuclear cluster domain (PF00172) 93->126	0	46.4395	25.8038	30.9089
MGG_05672	protein phosphatase (606 aa)	protein phosphatase		59.7926	172.04	270.043	327.83
MGG_05687	DDT domain-containing protein (913 aa)	ddt domain-containing protein	DDT domain (PF02791) 254->317	4.28303	26.5074	28.4191	26.5851
MGG_05709	conserved hypothetical protein (537 aa)	hlh transcription factor ( gamma)	Helix-loop-helix DNA-binding domain (PF00010) 288->391	164.134	962.579	1694.34	1393.04
MGG_05713	ethanolamine kinase 1 (430 aa)	ethanolamine kinase	Choline/ethanolamine kinase (PF01633) 111->327	2.89026	31.5116	22.4778	12.5751
MGG_05732	conserved hypothetical protein (234 aa)	integral membrane	FAR-17a/AIG1-like protein (PF04750) 18->215	18.5249	1113.22	1827.79	1131.52
MGG_05759	molybdenum cofactor sulfurase (615 aa)	molybdenum cofactor sulfurase	Aminotransferase class-V (PF00266) 113->194	18.7995	57.5838	73.3955	92.2594
MGG_05761	conserved hypothetical protein (625 aa)	hypothetical protein MGG_05761 [Magnaporthe oryzae 70-15]		15.9092	137.887	62.9237	57.9566
MGG_05763	stress responsive A/B barrel domain-containing protein (111 aa)	stress responsive a b barrel domain protein	Stress responsive A/B Barrel Domain (PF07876) 5->105	0.653914	211.078	210.332	207.815
MGG_05857	histone deacetylase RPD3 (642 aa)	histone deacetylase rpd3	Histone deacetylase domain (PF00850) 94->325	6.60432	118.345	129.286	128.696
MGG_05864	exo-beta-D-glucosaminidase (957 aa)	glycosyl	Glycosyl hydrolases family 2, sugar binding domain (PF02837) 158->265, domain (PF00703) 272->386	1.39277	36.4388	27.2144	16.4363
MGG_05865	root-specific lectin (1113 aa)	glyoxal oxidase	Chitin recognition protein (PF00187) 46->87, Chitin recognition protein (PF00187) 132->173, Chitin recognition protein (PF00187) 277->318, Chitin recognition protein (PF00187) 427->468, Chitin recognition protein (PF00187) 528->569, Glyoxal oxidase N-term	11.2667	4924.69	2551.92	1016.06
MGG_05870	predicted protein (251 aa)	hypothetical protein [Magnaporthe oryzae 70-15]		2.23634	43.9703	23.2707	16.8564
MGG_05871	integral membrane protein (632 aa)	integral membrane protein	CFEM domain (PF05730) 32->99	13.4181	354.631	268.972	197.594
MGG_05899	UDP-galactose transporter (472 aa)	udp-galactose transporter	Nucleotide-sugar transporter (PF04142) 103->391	3.35452	25.482	50.7631	32.0277
MGG_05913	hypothetical protein (219 aa)	hypothetical protein MGG_05913 [Magnaporthe oryzae 70-15]		0	62.3437	29.8813	21.2464
MGG_05925	predicted protein (192 aa)	hypothetical protein [Magnaporthe oryzae 70-15]		0	14.1346	9.86431	6.60379
MGG_05931	NAD-binding Rossmann fold oxidoreductase family protein (466 aa)	nad-binding rossmann fold oxidoreductase family protein	Oxidoreductase family, NAD-binding Rossmann fold (PF01408) 31->140	15.1506	534.141	374.195	258.842
MGG_05938	2,2-dialkylglycine decarboxylase (461 aa)	aminotransferase class-iii	Aminotransferase class-III (PF00202) 36->377	3.26957	50.1506	58.4034	79.5291
MGG_05939	conserved hypothetical protein (726 aa)	c6 transcription	Fungal Zn(2)-Cys(6) binuclear cluster domain (PF00172) 36->67, Fungal specific transcription factor domain (PF04082) 253->487	15.0854	65.6519	49.7541	61.6103
MGG_05940	short chain dehydrogenase (260 aa)	short chain dehydrogenase	short chain dehydrogenase (PF00106) 6->161	17.0274	93.6031	212.474	324.086
MGG_05949	acyl-CoA dehydrogenase (514 aa)	acyl- dehydrogenase family protein	Cytochrome b5-like Heme/Steroid binding domain (PF00173) 6->78, Acyl-CoA dehydrogenase, middle domain (PF02770) 245->296, Acyl-CoA dehydrogenase, C-terminal domain (PF00441) 347->503	99.8571	302.29	356.083	276.193
MGG_05975	glycosyltransferase (475 aa)	mgt family	UDP-glucoronosyl and UDP-glucosyl transferase (PF00201) 371->448	34.9182	278.096	153.669	147.979
MGG_05976	transesterase (406 aa)	transesterase	Beta-lactamase (PF00144) 16->386	65.6976	644.523	494.596	336.274
MGG_05980	pyridoxine biosynthesis protein PDX1 (320 aa)	pyridoxine biosynthesis protein	SOR/SNZ family (PF01680) 28->237	1021.18	27394.2	7093.88	8745.66
MGG_06026	conserved hypothetical protein (635 aa)	hypothetical protein MGG_06026 [Magnaporthe oryzae 70-15]	PAS fold (PF08447) 18->92	55.6142	212.259	174.098	227.999
MGG_06043	histone deacetylase HOS3 (1142 aa)	histone deacetylase	Histone deacetylase domain (PF00850) 183->575	7.9971	114.602	84.8146	55.0065
MGG_06056	YeeE/YedE family protein (339 aa)	family protein	YeeE/YedE family (DUF395) (PF04143) 284->325	5.48615	25.0915	28.0484	24.3477
MGG_06060	zinc transporter YKE4 (414 aa)	imidazoleglycerol-phosphate dehydratase	ZIP Zinc transporter (PF02535) 81->410	4.93695	28.5213	29.5209	27.1327
MGG_06064	chitin synthase D (814 aa)	chitin synthase d	Chitin synthase (PF03142) 239->527	15.1506	5657.46	4737	1305.36
MGG_06069	conserved hypothetical protein (604 aa)	endoglucanase ii	Glycosyl hydrolase family 61 (PF03443) 5->231	80.7237	4977.37	1936.52	1753.21
MGG_06092	acetyltransferase (336 aa)	gnat family family		67.4104	206.483	205.843	369.217
MGG_06095	cysteine dioxygenase (220 aa)	cysteine dioxygenase	Cysteine dioxygenase type I (PF05995) 49->186	16.2688	117.368	140.644	183.972
MGG_06103	conserved hypothetical protein (431 aa)	hypothetical protein MGG_06103 [Magnaporthe oryzae 70-15]	Protein of unknown function (DUF3112) (PF11309) 141->297	25.5935	1938.74	2751.67	1993.83
MGG_06112	hydrolase (597 aa)	hypothetical protein MGG_06112 [Magnaporthe oryzae 70-15]	X-Pro dipeptidyl-peptidase (S15 family) (PF02129) 64->266, X-Pro dipeptidyl-peptidase C-terminal non-catalytic domain (PF08530) 340->588	19.9572	159.386	115.005	102.881
MGG_06116	predicted protein (533 aa)	hypothetical protein MGG_06116 [Magnaporthe oryzae 70-15]		62.1534	280.297	455.808	339.635
MGG_06118	conserved hypothetical protein (727 aa)	hypothetical protein MGG_06118 [Magnaporthe oryzae 70-15]	Ion transport protein (PF00520) 332->460	88.0017	575.904	941.249	430.272
MGG_06147	conserved hypothetical protein (717 aa)	ring finger protein		32.5969	289.047	290.833	358.526
MGG_06148	peroxisomal hydratase-dehydrogenase-epimerase (897 aa)	peroxisomal multifunctional beta-oxidation protein	short chain dehydrogenase (PF00106) 11->182, short chain dehydrogenase (PF00106) 316->477, MaoC like domain (PF01575) 778->889	461.392	6530.42	13509	13195.8
MGG_06158	conserved hypothetical protein (470 aa)	spo7-like protein	Spo7-like protein (PF03907) 47->275	17.1321	135.355	82.9715	91.6457
MGG_06165	inositol monophosphatase 2 (315 aa)	inositol	Inositol monophosphatase family (PF00459) 6->291	1.58243	132.792	173.316	317.177
MGG_06167	3-phytase A (469 aa)	phytase	Histidine acid phosphatase (PF00328) 71->428	9.97861	52.8318	33.8352	51.8865
MGG_06172	translocation protein SEC62 (383 aa)	translocation protein sec62	Translocation protein Sec62 (PF03839) 123->325	14.072	88.4081	133.374	72.283
MGG_06225	hypothetical protein (154 aa)	hypothetical protein [Magnaporthe oryzae 70-15]		0.653914	93.698	26.6172	22.3839
MGG_06246	NAD-dependent deacetylase sirtuin-4 (400 aa)	sir2 family histone	Sir2 family (PF02146) 49->310	47.4927	284.593	200.736	230.169
MGG_06247	mitochondrial metal transporter 2 (407 aa)	cation efflux family	Cation efflux family (PF01545) 45->361	6.79398	28.3707	745.106	1893.08
MGG_06248	predicted protein (398 aa)	gmp synthase		4.38774	27.0931	55.8395	76.4605
MGG_06304	Mis12 domain-containing protein (399 aa)	mind kinetochore complex component	Mis12 protein (PF05859) 11->146	1.11817	17.2755	18.0915	14.7701
MGG_06323	solute carrier family 35 member E3 (384 aa)	integral membrane protein	Triose-phosphate Transporter family (PF03151) 230->366	1.11817	1210.71	398.136	273.484
MGG_06324	dTDP-D-glucose 4,6-dehydratase (425 aa)	dtdp-d-glucose -dehydratase	NAD dependent epimerase/dehydratase family (PF01370) 47->288	7.44789	1376.23	507.93	157.17
MGG_06331	conserved hypothetical protein (321 aa)	hypothetical protein MGG_06331 [Magnaporthe oryzae 70-15]	Protein of unknown function (DUF2985) (PF11204) 52->138	279.849	1120.94	2126.05	1572.62
MGG_06332	peroxisomal adenine nucleotide transporter 1 (349 aa)	peroxisomal carrier	Mitochondrial carrier protein (PF00153) 10->110, Mitochondrial carrier protein (PF00153) 123->209, Mitochondrial carrier protein (PF00153) 214->305	26.6267	190.918	213.617	260.093
MGG_06369	conserved hypothetical protein (557 aa)	protein	CorA-like Mg2+ transporter protein (PF01544) 354->461	70.0655	276.675	201.282	284.812
MGG_06384	short chain dehydrogenase family protein (292 aa)	short chain dehydrogenase family protein	short chain dehydrogenase (PF00106) 6->148	14.8958	68.0933	59.433	64.6078
MGG_06385	SWR1-complex protein 5 (345 aa)	swr1p complex component	Bucentaur or craniofacial development (PF07572) 275->342	2.04669	36.797	24.5167	15.6526
MGG_06393	serine/threonine-protein kinase 12 (983 aa)	serine threonine protein kinase	Protein kinase domain (PF00069) 20->323, Domain of unknown function (DUF3543) (PF12063) 658->946	8.10181	40.2023	51.5457	44.0928
MGG_06424	peroxisomal biogenesis factor 3 (509 aa)	peroxisomal membrane protein	Peroxin-3 (PF04882) 3->466	1.11817	11.1521	11.656	11.4988
MGG_06426	conserved hypothetical protein (1794 aa)	nucleoporin	Nucleoporin subcomplex protein binding to Pom34 (PF10487) 662->1131	8.29146	38.2453	29.1502	38.504
MGG_06427	mitochondrial import inner membrane translocase subunit tim-9 (88 aa)	mitochondrial intermembrane space translocase subunit	Tim10/DDP family zinc finger (PF02953) 13->76	107.273	703.18	325.605	306.661
MGG_06452	pheromone receptor (547 aa)	pheromone receptor 1	Pheromone A receptor (PF02076) 31->320	2.61566	872.364	503.41	264.118
MGG_06485	conserved hypothetical protein (390 aa)	aminomethyl transferase	Aminomethyltransferase folate-binding domain (PF01571) 55->151	31.6032	229.198	117.28	188.163
MGG_06493	beta-glucanase (388 aa)	carbohydrate binding family 6	Glycosyl hydrolases family 16 (PF00722) 167->358	5.78052	29.1439	31.9098	52.1128
MGG_06504	26S proteasome regulatory subunit RPN7 (497 aa)	proteasome regulatory particle subunit	26S proteasome subunit RPN7 (PF10602) 102->275, PCI domain (PF01399) 354->451	337.277	1065.36	1101.99	789.503
MGG_06518	conserved hypothetical protein (288 aa)	indole-diterpene biosynthesis protein	Eukaryotic protein of unknown function (DUF829) (PF05705) 45->279	16.6027	72.2997	133.415	136.216
MGG_06527	NADPH-ferrihemoprotein reductase (1612 aa)	protein	Indoleamine 2,3-dioxygenase (PF01231) 131->363, FAD binding domain (PF00667) 549->751, Oxidoreductase NAD-binding domain (PF00175) 818->907, Cytochrome b5-like Heme/Steroid binding domain (PF00173) 1001->1067	0	15.2046	84.8662	153.176
MGG_06534	retinol dehydrogenase 12 (316 aa)	short-chain dehydrogenase reductase	short chain dehydrogenase (PF00106) 21->169	62.6433	313.265	721.001	605.566
MGG_06535	conserved hypothetical protein (410 aa)	hypothetical protein MGG_06535 [Magnaporthe oryzae 70-15]		1.30783	9.09354	61.2144	150.41
MGG_06548	carotenoid oxygenase (562 aa)	lignostilbene- -dioxygenase isozyme iii	Retinal pigment epithelial membrane protein (PF03055) 36->518	64.3956	210.683	201.848	216.708
MGG_06572	phosphatidylinositol-4-phosphate 5-kinase its3 (PtdIns(4)P-5-kinase) (1058 aa)	phosphatidylinositol-4-phosphate 5-kinase its3	Phosphatidylinositol-4-phosphate 5-Kinase (PF01504) 468->793	432.912	1312.47	2773.37	1616.61
MGG_06574	conserved hypothetical protein (217 aa)	integral membrane protein	Integral membrane protein S linking to the trans Golgi network (PF09801) 13->155	95.9395	803.365	288.217	315.863
MGG_06585	conserved hypothetical protein (396 aa)	3-beta hydroxysteroid dehydrogenase	NAD dependent epimerase/dehydratase family (PF01370) 10->289	0	23.4234	14.3228	7.9963
MGG_06603	conserved hypothetical protein (360 aa)	methyltransferase type 11	Methyltransferase domain (PF08241) 124->199	0	17.6336	22.9515	40.1752
MGG_06604	conserved hypothetical protein (461 aa)	golgi integral membrane protein	CLN3 protein (PF02487) 29->55, CLN3 protein (PF02487) 59->445	61.2308	767.792	544.051	692.318
MGG_06605	DUF895 domain membrane protein (517 aa)	duf895 domain membrane protein	Major Facilitator Superfamily (PF07690) 98->445	1495.53	13479.1	11671.6	23283.5
MGG_06653	conserved hypothetical protein (236 aa)	extracellular serine-rich protein		10.5476	66.0625	67.5985	43.5502
MGG_06676	conserved hypothetical protein (192 aa)	rho-like small	Ras family (PF00071) 8->170	17.5114	72.8007	88.6347	90.433
MGG_06691	4-hydroxyphenylpyruvate dioxygenase (420 aa)	4-hydroxyphenylpyruvate dioxygenase	Glyoxalase/Bleomycin resistance protein/Dioxygenase superfamily (PF00903) 38->156, Glyoxalase/Bleomycin resistance protein/Dioxygenase superfamily (PF00903) 217->372	298.558	990.931	1122.01	1599.24
MGG_06692	conserved hypothetical protein (264 aa)	hypothetical protein MGG_06692 [Magnaporthe oryzae 70-15]		129.348	575.216	681.555	481.184
MGG_06704	glycerophosphodiester phosphodiesterase GDE1 (1190 aa)	glycerophosphodiester phosphodiesterase gde1	SPX domain (PF03105) 1->79, SPX domain (PF03105) 92->145, Ankyrin repeat (PF00023) 495->525, Ankyrin repeat (PF00023) 534->563, Glycerophosphoryl diester phosphodiesterase family (PF03009) 816->1139	2.9752	40.6297	54.6244	32.089
MGG_06707	ATP-binding cassette sub-family D member 1 (733 aa)	abc fatty acid	ABC transporter transmembrane region 2 (PF06472) 115->390, ABC transporter (PF00005) 526->646	45.3413	494.958	403.284	418.484
MGG_06751	conserved hypothetical protein (225 aa)	protein	Ribonuclease BN-like family (PF03631) 28->178	456.111	1924.62	2163.86	1455.56
MGG_06757	ATP-dependent Clp protease proteolytic subunit 1 (227 aa)	atp-dependent clp protease proteolytic subunit	Clp protease (PF00574) 13->196	157.558	432.594	494.534	465.191
MGG_06760	serine/threonine-protein kinase 33 (750 aa)	protein	Protein kinase domain (PF00069) 405->719	34.4935	145.438	278.857	242.939
MGG_06761	monooxygenase (493 aa)	fad binding domain protein	FAD binding domain (PF01494) 19->178	16.5632	63.8332	209.622	221.455
MGG_06771	hypothetical protein (225 aa)	chitin binding protein	Chitin recognition protein (PF00187) 17->54	29.2424	1197.24	485.308	503.246
MGG_06772	conserved hypothetical protein (232 aa)	scp-like extracellular	Cysteine-rich secretory protein family (PF00188) 80->197	0	23.8262	10.1938	6.28754
MGG_06794	puromycin resistance protein pur8 (605 aa)	protein	Major Facilitator Superfamily (PF07690) 96->498	3.35452	15.4936	25.5669	22.2189
MGG_06828	conserved hypothetical protein (497 aa)	major facilitator superfamily protein	Major Facilitator Superfamily (PF07690) 53->421	0.464258	20.4532	16.9485	21.6239
MGG_06832	conserved hypothetical protein (693 aa)	hypothetical protein MGG_06832 [Magnaporthe oryzae 70-15]		10.3184	350.41	209.735	92.3068
MGG_06844	conserved hypothetical protein (282 aa)	ft-like protein	Phosphatidylethanolamine-binding protein (PF01161) 36->197	47.6764	171.328	6773.32	8897.43
MGG_06893	conserved hypothetical protein (548 aa)	f-box protein	Protein of unknown function (DUF2838) (PF10998) 185->295	111.928	3316.45	2070.56	2516.4
MGG_06905	protein transport protein sec73 (1483 aa)	guanyl-nucleotide exchange	Sec7 domain (PF01369) 432->591, PH domain (PF00169) 728->842	175.154	798.514	581.182	739.981
MGG_06906	conserved hypothetical protein (568 aa)	zinc carboxypeptidase	Zinc carboxypeptidase (PF00246) 209->515	38.4821	152.534	107.251	162.452
MGG_06912	conserved hypothetical protein (496 aa)	duf1671 domain-containing protein	Peptidase family C78 (PF07910) 269->487	24.9791	196.935	239.349	137.707
MGG_06917	GTP cyclohydrolase (487 aa)	gtp cyclohydrolase ii	GTP cyclohydrolase N terminal (PF12471) 80->274, GTP cyclohydrolase II (PF00925) 312->428	332.14	5230.39	3520.09	3349.55
MGG_06926	cyclopropane-fatty-acyl-phospholipid synthase (352 aa)	methyltransferase type 11	Cyclopropane-fatty-acyl-phospholipid synthase (PF02353) 61->327	32.0931	288.851	133.704	192.601
MGG_06929	conserved hypothetical protein (219 aa)	hypothetical protein [Magnaporthe oryzae 70-15]		15.9942	90.9956	92.29	148.267
MGG_06946	mevalonate kinase (495 aa)	mevalonate kinase	GHMP kinases N terminal domain (PF00288) 183->261, GHMP kinases C terminal (PF08544) 346->412	54.5217	243.103	535.072	610.827
MGG_06950	L-serine dehydratase (345 aa)	l-serine dehydratase	Pyridoxal-phosphate dependent enzyme (PF00291) 14->326	2.89026	51.3589	154.431	51.6315
MGG_06951	CAAX prenyl protease 1 (460 aa)	prenyl protease ste24	Peptidase family M48 (PF01435) 204->429	5.40121	24.0906	40.2089	56.9278
MGG_06961	conserved hypothetical protein (332 aa)	hypothetical protein MGG_06961 [Magnaporthe oryzae 70-15]		41.2025	230.612	174.912	176.451
MGG_06966	conserved hypothetical protein (999 aa)	related to gastric mucin		16.2036	598.611	262.372	147.143
MGG_06973	cytochrome P450 52A1 (523 aa)	cytochrome p450 52a11	Cytochrome P450 (PF00067) 102->483	37.8736	141.312	1849.88	2167.3
MGG_06981	carnitine O-acetyltransferase (871 aa)	carnitine acetyl transferase	Choline/Carnitine o-acyltransferase (PF00755) 60->578, Choline/Carnitine o-acyltransferase (PF00755) 644->723	6.43443	30.214	25.9788	25.3577
MGG_07003	serine/threonine-protein kinase ssp1 (1207 aa)	serine threonine-protein kinase ssp1	Protein kinase domain (PF00069) 118->212, Protein kinase domain (PF00069) 408->626	972.543	5262.04	8380.48	7154.97
MGG_07016	conserved hypothetical protein (349 aa)	b chain the structural origins of interfacial activation in thermomyces lanuginosa lipase	Lipase 3 N-terminal region (PF03893) 14->83, Lipase (class 3) (PF01764) 111->242	19.8327	450.561	148.706	166.015
MGG_07026	conserved hypothetical protein (434 aa)	ifrd domain-containing protein	Interferon-related developmental regulator (IFRD) (PF05004) 51->345	116.865	529.25	406.867	526.648
MGG_07029	hypothetical protein (179 aa)	hypothetical protein [Magnaporthe oryzae 70-15]		4.38774	604.21	458.464	275.49
MGG_07036	predicted protein (191 aa)	hypothetical protein [Magnaporthe oryzae 70-15]		1.58243	29.4776	49.96	70.4328
MGG_07047	conserved hypothetical protein (1207 aa)	cell wall biogenesis protein		196.589	681.484	1269.51	753.939
MGG_07050	predicted protein (165 aa)	hypothetical protein [Magnaporthe oryzae 70-15]		16.0535	45.895	55.3143	68.7715
MGG_07055	DUF821 domain-containing protein (431 aa)	duf821 domain protein	Arabidopsis thaliana protein of unknown function (DUF821) (PF05686) 124->311	8.65101	43.8889	41.6402	56.6728
MGG_07061	conserved hypothetical protein (668 aa)	telomere-binding alpha subunit central domain-containing protein		1.39277	34.5186	30.4785	36.6302
MGG_07062	conserved hypothetical protein (475 aa)	mfs monocarboxylate	Major Facilitator Superfamily (PF07690) 72->398	0	397.884	294.931	314.721
MGG_07063	conserved hypothetical protein (641 aa)	c6 finger domain		27.5948	140.845	137.359	163.061
MGG_07099	ATP-dependent RNA helicase mss116, mitochondrial precursor (623 aa)	dead box rna helicase	DEAD/DEAH box helicase (PF00270) 7->194, Helicase conserved C-terminal domain (PF00271) 292->361	0.464258	34.7261	21.2114	21.4776
MGG_07153	hypothetical protein (335 aa)	hypothetical protein [Magnaporthe oryzae 70-15]		86.8322	693.178	315.741	295.746
MGG_07155	transcription termination factor 2 (1107 aa)	transcription termination factor 2	HIRAN domain (PF08797) 179->293, SNF2 family N-terminal domain (PF00176) 395->757, Helicase conserved C-terminal domain (PF00271) 965->1042	142.439	735.561	636.259	763.373
MGG_07162	sphingosine-1-phosphate lyase (568 aa)	sphingosine-1-phosphate lyase	Pyridoxal-dependent decarboxylase conserved domain (PF00282) 151->461	1.11817	15.1354	18.9049	13.9251
MGG_07178	vacuolar amino acid transporter 2 (626 aa)	amino acid transporter	Transmembrane amino acid transporter protein (PF01490) 223->609	43.0002	326.887	354.385	509.871
MGG_07191	GTP-binding protein ypt3 (291 aa)	secretion related gtpase	Ras family (PF00071) 17->58, Ras family (PF00071) 110->245	26.3719	91.6304	102.319	128.021
MGG_07192	conserved hypothetical protein (772 aa)	hypothetical protein MGG_07192 [Magnaporthe oryzae 70-15]	Plasma-membrane choline transporter (PF04515) 415->575	13.987	78.0325	68.3089	101.308
MGG_07194	conserved hypothetical protein (268 aa)	hypothetical protein MGG_07194 [Magnaporthe oryzae 70-15]	Protein of unknown function (DUF2012) (PF09430) 44->175	0.653914	41.6751	16.8867	10.0638
MGG_07211	conserved hypothetical protein (494 aa)	tpa: microbody proliferation protein peroxin 23-like		67.2207	241.282	237.413	339.125
MGG_07216	versicolorin reductase (275 aa)	#NAME?	short chain dehydrogenase (PF00106) 22->185	2036.18	27387.7	50657.5	24308.8
MGG_07219	conidial yellow pigment biosynthesis polyketide synthase (2176 aa)	polyketide synthase	Beta-ketoacyl synthase, N-terminal domain (PF00109) 383->631, Beta-ketoacyl synthase, C-terminal domain (PF02801) 639->759, Acyl transferase domain (PF00698) 913->1233, Phosphopantetheine attachment site (PF00550) 1665->1730, Phosphopantetheine attachment	89.191	2504.6	2087.14	1305.54
MGG_07220	iron transport multicopper oxidase FET3 (619 aa)	iron transport multicopper oxidase fet3	Multicopper oxidase (PF07732) 30->144, Multicopper oxidase (PF00394) 154->292, Multicopper oxidase (PF07731) 364->493	0.653914	55.8543	63.7782	16.2051
MGG_07221	conserved hypothetical protein (219 aa)	hypothetical protein MGG_07221 [Magnaporthe oryzae 70-15]		35.4674	1047.29	694.755	255.632
MGG_07233	conserved hypothetical protein (643 aa)	cation	Cation transport protein (PF02386) 256->628	1.30783	32.5816	39.9721	34.7465
MGG_07245	hypothetical protein (77 aa)	protein		14.3268	80.5107	61.4924	95.1817
MGG_07292	predicted protein (283 aa)	hypothetical protein [Magnaporthe oryzae 70-15]		16.2688	575.216	404.674	279.616
MGG_07293	malonyl CoA-acyl carrier protein transacylase (456 aa)	malonyl -acyl carrier protein	Acyl transferase domain (PF00698) 94->217	8.10181	55.1548	80.9326	30.0027
MGG_07294	feruloyl esterase B (293 aa)	acetyl xylan	Esterase PHB depolymerase (PF10503) 39->233	2.23634	11.7747	22.0454	32.5515
MGG_07296	conserved hypothetical protein (599 aa)	sugar	Major Facilitator Superfamily (PF07690) 121->556	1.85703	29.9941	84.4131	93.388
MGG_07299	hypothetical protein (63 aa)	hypothetical protein [Magnaporthe oryzae 70-15]		459.468	1815.02	2802.86	1835.65
MGG_07309	Delta(3,5)-Delta(2,4)-dienoyl-CoA isomerase (286 aa)	enoyl- hydratase isomerase family protein	Enoyl-CoA hydratase/isomerase family (PF00378) 19->203	375.599	2022.29	2423.73	2864.22
MGG_07310	conserved hypothetical protein (1044 aa)	polarized growth protein	SH3 domain (PF00018) 24->72, SAM domain (Sterile alpha motif) (PF07647) 265->329, PH domain (PF00169) 776->923	19.6431	104.178	118.547	77.683
MGG_07336	conserved hypothetical protein (228 aa)	bcas2 family protein	Breast carcinoma amplified sequence 2 (BCAS2) (PF05700) 1->218	0	8.27567	137.73	109.513
MGG_07337	fatty acid-binding protein (126 aa)	lipid transfer	SCP-2 sterol transfer family (PF02036) 17->117	412.203	15431.9	56610.3	47728.5
MGG_07344	predicted protein (331 aa)	hypothetical protein [Magnaporthe oryzae 70-15]		3.62912	69.5784	194.002	259.404
MGG_07372	predicted protein (143 aa)	hypothetical protein [Magnaporthe oryzae 70-15]		0	7.05501	6.01332	6.20255
MGG_07408	NACHT and TPR domain-containing protein (2126 aa)	nacht and tpr domain protein		10.0636	94.7222	102.69	211.095
MGG_07473	glycosyl hydrolase (612 aa)	endo- -beta-	Glycosyl hydrolases family 16 (PF00722) 361->446	0	10.0821	12.8092	9.97883
MGG_07474	sreptomyces cyclase/dehydrase family protein (247 aa)	sreptomyces cyclase dehydrase family protein	Polyketide cyclase / dehydrase and lipid transport (PF03364) 68->234	0.464258	12.6495	15.0024	8.44004
MGG_07476	conserved hypothetical protein (855 aa)	hypothetical protein MGG_07476 [Magnaporthe oryzae 70-15]		2.04669	18.3009	41.7637	39.6652
MGG_07478	LCCL domain-containing protein (705 aa)	lccl domain containing protein	LCCL domain (PF03815) 187->293	47.0087	234.284	237.65	298.426
MGG_07480	tetratricopeptide repeat domain-containing protein (329 aa)	tetratricopeptide repeat domain-containing protein	Tetratricopeptide repeat (PF07719) 160->192	133.906	689.053	419.821	428.038
MGG_07489	mitochondrial phosphate carrier protein (309 aa)	mitochondrial phosphate carrier protein	Mitochondrial carrier protein (PF00153) 22->101, Mitochondrial carrier protein (PF00153) 118->201, Mitochondrial carrier protein (PF00153) 215->299	281.363	921.256	866.877	962.282
MGG_07492	conserved hypothetical protein (293 aa)	hypothetical protein MGG_07492 [Magnaporthe oryzae 70-15]	Methyltransferase domain (PF08241) 105->200	1.11817	11.0383	13.8595	13.8401
MGG_07493	glycogenin (663 aa)	glycosyl transferase family 8 protein	Glycosyl transferase family 8 (PF01501) 4->181	65.8279	769.114	302.942	299.138
MGG_07506	geranylgeranyl pyrophosphate synthetase (758 aa)	geranylgeranyl pyrophosphate synthase	Polyprenyl synthetase (PF00348) 455->684	4.74729	62.9785	78.4307	101.063
MGG_07512	glutaminase GtaA (829 aa)	glutaminase a	Domain of unknown function (DUF1793) (PF08760) 578->787	44.0137	143.769	268.056	451.003
MGG_07533	predicted protein (169 aa)	hypothetical protein [Magnaporthe oryzae 70-15]		0.653914	9.62241	26.1641	40.6377
MGG_07534	predicted protein (585 aa)	c6 transcription	Fungal Zn(2)-Cys(6) binuclear cluster domain (PF00172) 43->77	0	12.2467	7.80497	8.67131
MGG_07561	conserved hypothetical protein (842 aa)	hypothetical protein MGG_07561 [Magnaporthe oryzae 70-15]		10.2532	1692.32	2353.18	494.233
MGG_07565	conserved hypothetical protein (429 aa)	cfem domain-containing protein	CFEM domain (PF05730) 31->96	1.30783	17.7274	11.7589	15.2939
MGG_07593	isotrichodermin C-15 hydroxylase (509 aa)	benzoate 4-monooxygenase cytochrome p450	Cytochrome P450 (PF00067) 53->470	0.464258	9.41487	6.70321	8.39755
MGG_07594	ubiquinone/menaquinone biosynthesis methyltransferase (270 aa)	methyltransferase type 11	Methyltransferase domain (PF08241) 38->141	2.23634	409.703	268.231	289.184
MGG_07610	hypothetical protein (328 aa)	hypothetical protein [Magnaporthe oryzae 70-15]	Ras family (PF00071) 142->278	2.426	21.5801	27.5954	41.459
MGG_07611	conserved hypothetical protein (598 aa)	nuclear distribution protein	NUDE protein, C-terminal conserved region (PF04880) 131->255	17.6813	941.443	337.797	375.422
MGG_07613	acetyl-CoA carboxylase (2345 aa)	acetyl- carboxylase	Carbamoyl-phosphate synthase L chain, N-terminal domain (PF00289) 71->192, Carbamoyl-phosphate synthase L chain, ATP binding domain (PF02786) 242->424, Biotin carboxylase C-terminal domain (PF02785) 468->574, Biotin-requiring enzyme (PF00364) 713->777, Ac	1.85703	85.1366	74.2192	27.4914
MGG_07614	conserved hypothetical protein (921 aa)	serine threonine protein kinase	Mechanosensitive ion channel (PF00924) 576->731	0.653914	88.2853	46.7371	25.0839
MGG_07616	succinate/fumarate mitochondrial transporter (325 aa)	succinate:fumarate antiporter	Mitochondrial carrier protein (PF00153) 13->107, Mitochondrial carrier protein (PF00153) 117->208, Mitochondrial carrier protein (PF00153) 222->311	12.1102	888.466	554.07	559.466
MGG_07623	predicted protein (122 aa)	bifunctional xylanase deacetylase		0.653914	500.501	564.078	169.343
MGG_07628	acetolactate synthase (582 aa)	acetolactate synthase	Thiamine pyrophosphate enzyme, N-terminal TPP binding domain (PF02776) 3->185, Thiamine pyrophosphate enzyme, central domain (PF00205) 207->314, Thiamine pyrophosphate enzyme, C-terminal TPP binding domain (PF02775) 421->573	856.692	7173.22	12060.3	13354.2
MGG_07674	predicted protein (581 aa)	hypothetical protein [Magnaporthe oryzae 70-15]		28.3988	115.746	335.191	178.737
MGG_07675	predicted protein (388 aa)	hypothetical protein [Magnaporthe oryzae 70-15]		0	4.30464	14.1375	9.74756
MGG_07677	rhamnogalacturonan acetylesterase (260 aa)	rhamnogalacturonan acetylesterase	GDSL-like Lipase/Acylhydrolase (PF00657) 25->227	0	7.31945	5.69413	4.85253
MGG_07710	conserved hypothetical protein (387 aa)	protein		1.11817	1123.68	495.451	587.554
MGG_07733	clock-controlled pheromone ccg-4 (309 aa)	pheromone precursor		1.30783	20.7745	10.9764	15.3364
MGG_07777	quinic acid utilization activator (743 aa)	c6 transcription factor	Fungal Zn(2)-Cys(6) binuclear cluster domain (PF00172) 44->81, Fungal specific transcription factor domain (PF04082) 241->352	65.6324	322.856	335.233	319.937
MGG_07779	quinate permease (540 aa)	quinate permease	Sugar (and other) transporter (PF00083) 24->482	0.464258	13.7195	16.5367	9.49259
MGG_07780	3-dehydroshikimate dehydratase (364 aa)	4-hydroxyphenylpyruvate	Xylose isomerase-like TIM barrel (PF01261) 25->286	3.16486	15.8027	20.3773	19.8302
MGG_07782	catabolic 3-dehydroquinase (158 aa)	3-dehydroquinate dehydratase	Dehydroquinase class II (PF01220) 7->146	54.6008	292.486	236.62	316.471
MGG_07785	conserved hypothetical protein (463 aa)	hypothetical protein MGG_07785 [Magnaporthe oryzae 70-15]		20.4215	112.161	79.934	101.181
MGG_07790	ligninase LG6 (475 aa)	ligninase lg6 precursor	Peroxidase (PF00141) 177->378	104.506	11195.3	8762.65	6892.31
MGG_07793	dehydrogenase/reductase SDR family member 13 precursor (350 aa)	short-chain dehydrogenase reductase family	short chain dehydrogenase (PF00106) 46->185	110.116	3252.71	1564.27	1073.6
MGG_07808	membrane transporter (545 aa)	sugar	Major Facilitator Superfamily (PF07690) 71->502	0.464258	29.6036	139.542	110.074
MGG_07836	predicted protein (313 aa)	hypothetical protein [Magnaporthe oryzae 70-15]		0.464258	21.5924	12.2532	8.35505
MGG_07843	conserved hypothetical protein (522 aa)	mfs transporter	Major Facilitator Superfamily (PF07690) 78->446	86.3541	247.863	374.896	342.429
MGG_07882	conserved hypothetical protein (461 aa)	mfs monocarboxylate	Major Facilitator Superfamily (PF07690) 95->273	9.13503	727.54	281.803	470.951
MGG_07883	sorbose reductase sou1 (279 aa)	short chain alcohol	short chain dehydrogenase (PF00106) 32->201	4.93695	40.1209	335.315	299.351
MGG_07970	predicted protein (490 aa)	hypothetical protein [Magnaporthe oryzae 70-15]		19.0741	70.5747	149.756	118.651
MGG_07997	covalently-linked cell wall protein (331 aa)	covalently-linked cell wall protein	Yeast PIR protein repeat (PF00399) 243->254	0.653914	9.41487	10.6984	8.52503
MGG_08002	uracil permease (555 aa)	uridine permease	Permease for cytosine/purines, uracil, thiamine, allantoin (PF02133) 19->469	8.37641	85.1735	57.1472	54.6004
MGG_08082	SNARE domain-containing protein (254 aa)	snare domain protein	Syntaxin 6, N-terminal (PF09177) 8->106, SNARE domain (PF05739) 168->228	125.536	764.819	424.691	343.571
MGG_08083	conserved hypothetical protein (534 aa)	rna export mediator gle1	GLE1-like protein (PF07817) 235->498	7.36295	73.0283	49.8056	51.5465
MGG_08086	hypothetical protein (101 aa)	hypothetical protein [Magnaporthe oryzae 70-15]		5.97017	20.3963	252.24	409.465
MGG_08105	GTPase activating protein (1110 aa)	gtpase activating protein (bud2 cla2)	GTPase-activator protein for Ras-like GTPase (PF00616) 655->816	2.51095	24.2167	38.86	36.2714
MGG_08145	conserved hypothetical protein (386 aa)	conserved hypothetical protein [Magnaporthe oryzae 70-15]		46.0604	573.568	294.776	354.783
MGG_08159	ATP NAD kinase (624 aa)	nad+ kinase	ATP-NAD kinase (PF01513) 247->590	1.30783	10.428	17.5251	8.56753
MGG_08161	conserved hypothetical protein (363 aa)	tam domain methyltransferase	Methyltransferase domain (PF08241) 135->223	4.55764	25.4496	38.1599	84.4756
MGG_08173	NADP-dependent malic enzyme (667 aa)	malic enzyme	Malic enzyme, N-terminal domain (PF00390) 169->347, Malic enzyme, NAD binding domain (PF03949) 360->627	28.543	199.437	112.194	65.349
MGG_08198	conserved hypothetical protein (811 aa)	gas2 domain-containing protein		54.5217	437.505	378.54	205.44
MGG_08236	polyketide synthase (2617 aa)	polyketide	Beta-ketoacyl synthase, N-terminal domain (PF00109) 7->255, Beta-ketoacyl synthase, C-terminal domain (PF02801) 267->381, Acyl transferase domain (PF00698) 568->906, Methyltransferase domain (PF08242) 1475->1585, Zinc-binding dehydrogenase (PF00107) 2033-	0.653914	9.88684	7.30042	6.87755
MGG_08257	fatty acid transporter protein (636 aa)	long-chain fatty acid	AMP-binding enzyme (PF00501) 80->520	54.0911	680.375	1199.75	297.265
MGG_08274	glycosyl hydrolase (788 aa)	alpha- - subfamily	Glycosyl hydrolase family 92 (PF07971) 248->765	1.11817	10.2896	10.6057	13.6088
MGG_08275	hypothetical protein (203 aa)	hypothetical protein [Magnaporthe oryzae 70-15]		3.43946	95.9183	50.2998	57.3854
MGG_08278	conserved hypothetical protein (640 aa)	ferric reductase transmembrane component	Ferric reductase like transmembrane component (PF01794) 212->334, FAD-binding domain (PF08022) 409->499, Ferric reductase NAD binding domain (PF08030) 510->557	526.748	4912.72	11276	7425.8
MGG_08285	mycocerosic acid synthase (2397 aa)	reducing polyketide synthase	Beta-ketoacyl synthase, N-terminal domain (PF00109) 12->275, Beta-ketoacyl synthase, C-terminal domain (PF02801) 284->399, Acyl transferase domain (PF00698) 558->905, Alcohol dehydrogenase GroES-like domain (PF08240) 1688->1742, Zinc-binding dehydrogenase	4.00843	444.068	1082.22	1290.13
MGG_08287	hypothetical protein (151 aa)	hypothetical protein [Magnaporthe oryzae 70-15]		51.0764	1926.27	3452.01	4342.13
MGG_08295	conserved hypothetical protein (909 aa)	c6 transcription		39.8354	414.17	748.926	598.188
MGG_08296	predicted protein (436 aa)	hypothetical protein [Magnaporthe oryzae 70-15]		38.9068	267.208	337.539	394.47
MGG_08320	DUF1237 domain-containing protein (520 aa)	conserved protein (fungal and bacterial)	Protein of unknown function (DUF1237) (PF06824) 69->505	19.1788	761	723.956	1001.48
MGG_08353	predicted protein (199 aa)	hypothetical protein [Magnaporthe oryzae 70-15]		1.11817	41.5937	31.7244	30.739
MGG_08354	hypothetical protein (259 aa)	cell wall protein	Hydrophobic surface binding protein A (PF12296) 27->149	3.35452	5257.55	5634.49	1165.86
MGG_08429	serin endopeptidas (865 aa)	serin endopeptidase	Subtilase family (PF00082) 170->527, PA domain (PF02225) 352->439, Fn3-like domain (DUF1034) (PF06280) 598->711	1.58243	15.5951	17.1647	10.3376
MGG_08458	chitinase 1 precursor (361 aa)	class v	Glycosyl hydrolases family 18 (PF00704) 12->335	41.7773	1824.83	685.941	552.054
MGG_08459	ent-kaurene oxidase (474 aa)	ent-kaurene oxidase	Cytochrome P450 (PF00067) 79->462	1.11817	124.163	84.8043	40.869
MGG_08499	manganese lipoxygenase (578 aa)	manganese lipoxygenase	Lipoxygenase (PF00305) 146->509	2.89026	222.275	218.961	186.908
MGG_08523	laccase-1 (637 aa)	laccase	Multicopper oxidase (PF07732) 36->150, Multicopper oxidase (PF00394) 178->383, Multicopper oxidase (PF07731) 504->625	0.464258	9.34569	25.6081	7.68004
MGG_08527	conserved hypothetical protein (340 aa)	nucleoside-diphosphate-sugar	NAD dependent epimerase/dehydratase family (PF01370) 9->208	5.69557	134.266	182.86	56.1866
MGG_08535	hypothetical protein (171 aa)	integral membrane protein	Membrane-associating domain (PF01284) 13->141	15.9092	68.0118	155.564	450.837
MGG_08574	conserved hypothetical protein (308 aa)	hypothetical protein [Magnaporthe oryzae 70-15]		1.30783	368.718	116.261	84.4805
MGG_08580	Na(+)/H(+) antiporter (539 aa)	na h	Sodium/hydrogen exchanger family (PF00999) 19->464	4.74729	68.8743	103.874	136.664
MGG_08582	6-phosphofructo-2-kinase 1 (696 aa)	6-phosphofructo-2-kinase 1	6-phosphofructo-2-kinase (PF01591) 150->219, 6-phosphofructo-2-kinase (PF01591) 277->442, Phosphoglycerate mutase family (PF00300) 444->633	279.077	1531.72	1497.05	859.781
MGG_08598	conserved hypothetical protein (1752 aa)	telomere length regulator protein	Rap1-interacting factor 1 N terminal (PF12231) 296->437	20.8857	178.349	84.5882	60.1892
MGG_08636	6-phosphofructo-2-kinase/fructose-2,6-biphosphatase 1 (553 aa)	6-phosphofructo-2-kinase fructose- -bisphosphatase	6-phosphofructo-2-kinase (PF01591) 64->177, 6-phosphofructo-2-kinase (PF01591) 178->245, Phosphoglycerate mutase family (PF00300) 250->417	67.1555	971.054	1292.19	1138.64
MGG_08671	conserved hypothetical protein (291 aa)	integral membrane protein		10.7175	849.121	12703.3	6570.48
MGG_08677	predicted protein (355 aa)	hypothetical protein NECHADRAFT_98227 [Nectria haematococca mpVI 77-13-4]		9.11527	43.3231	56.4984	96.3193
MGG_08690	short-chain specific acyl-CoA dehydrogenase (446 aa)	acyl- dehydrogenase	Acyl-CoA dehydrogenase, N-terminal domain (PF02771) 68->178, Acyl-CoA dehydrogenase, middle domain (PF02770) 183->233, Acyl-CoA dehydrogenase, C-terminal domain (PF00441) 290->439	51.4498	136.04	147.224	147.966
MGG_08761	peptidase S41 family protein (892 aa)	peptidase s41 family protein	Peptidase family S41 (PF03572) 491->716	0.653914	10.0821	8.6802	8.7138
MGG_08765	arrestin domain-containing protein (959 aa)	arrestin domain protein	Arrestin (or S-antigen), C-terminal domain (PF02752) 500->716	42.4708	167.861	194.815	132.491
MGG_08770	conserved hypothetical protein (513 aa)	mfs efflux	Major Facilitator Superfamily (PF07690) 111->417	0	8.47093	8.81405	11.2251
MGG_08772	conserved hypothetical protein (307 aa)	flowering locus t 1	Phosphatidylethanolamine-binding protein (PF01161) 32->201	27.3853	161.811	246.752	174.493
MGG_08777	conserved hypothetical protein (824 aa)	fungal specific transcription	Fungal Zn(2)-Cys(6) binuclear cluster domain (PF00172) 36->66, Fungal specific transcription factor domain (PF04082) 289->546	0	22.5609	13.9933	5.97128
MGG_08778	aromatic ring-opening dioxygenase family protein (290 aa)	aromatic ring-opening dioxygenase family protein	Catalytic LigB subunit of aromatic ring-opening dioxygenase (PF02900) 7->279	44.1777	178.452	253.775	260.599
MGG_08781	cupin domain-containing protein (189 aa)	cupin domain containing protein	Cupin domain (PF07883) 92->160	0	10.6233	11.9443	9.93633
MGG_08783	conserved hypothetical protein (523 aa)	aldehyde dehydrogenase	Aldehyde dehydrogenase family (PF00171) 33->401	23.3117	230.999	303.889	122.744
MGG_08789	conserved hypothetical protein (192 aa)	hypothetical protein MGG_08789 [Magnaporthe oryzae 70-15]		0	8.21877	5.41611	4.17753
MGG_08803	conserved hypothetical protein (719 aa)	plasma membrane g protein coupled receptor that interacts with the heterotrimeric g protein a	G protein-coupled glucose receptor regulating Gpa2 (PF11710) 23->204, G protein-coupled glucose receptor regulating Gpa2 C-term (PF11970) 534->614	3.35452	74.3259	46.3356	44.1966
MGG_08813	hard surface induced protein 3 (588 aa)	hard surface induced protein	Acyltransferase family (PF01757) 113->562	9.28516	624.208	266.11	224.935
MGG_08823	conserved hypothetical protein (404 aa)	xylanase 3	Glycosyl hydrolases family 16 (PF00722) 130->307	5.21155	6907.16	3122.7	2440.73
MGG_08856	membrane-bound O-acyltransferase domain-containing protein 1 (554 aa)	mboat family protein	MBOAT family (PF03062) 126->438	2.04669	28.3261	25.7934	23.7339
MGG_08880	electron transfer flavoprotein-ubiquinone oxidoreductase (603 aa)	electron transfer flavoprotein-ubiquinone oxidoreductase	Electron transfer flavoprotein-ubiquinone oxidoreductase (PF05187) 479->587	83.2742	395.16	346.229	391.451
MGG_08881	predicted protein (996 aa)	protein		3.16486	54.8334	32.9085	26.4152
MGG_08891	maltose permease (453 aa)	maltose permease	Sugar (and other) transporter (PF00083) 26->274, Sugar (and other) transporter (PF00083) 281->414	3.07991	23.8831	25.2477	30.0452
MGG_08913	DNA polymerase gamma (1148 aa)	dna polymerase gamma	DNA polymerase family A (PF00476) 574->971	54.6462	282.282	247.494	266.743
MGG_08919	UDP-glucose,sterol transferase (1324 aa)	udp- transferase	Glycosyltransferase family 28 N-terminal domain (PF03033) 285->445, UDP-glucoronosyl and UDP-glucosyl transferase (PF00201) 561->696	2.89026	33.3917	75.2078	34.4303
MGG_08925	conserved hypothetical protein (1001 aa)	transcription regulator	Bromodomain (PF00439) 386->461, Bromodomain (PF00439) 577->664	37.4687	135.576	183.211	144.783
MGG_08926	conserved hypothetical protein (225 aa)	hypothetical protein MGG_08926 [Magnaporthe oryzae 70-15]		87.4327	1253.59	2077.79	1025.38
MGG_08938	polygalacturonase A (368 aa)	polygalacturonase 2	Glycosyl hydrolases family 28 (PF00295) 47->344	0	7.73452	203.547	227.678
MGG_08973	hypothetical protein (374 aa)	protein disulfide isomerase	Thioredoxin (PF00085) 55->122	28.1894	94.7959	324.606	569.589
MGG_08975	3-hydroxy-3-methylglutaryl-coenzyme A reductase (1175 aa)	3-hydroxy-3-methylglutaryl-coenzyme a reductase	Sterol-sensing domain of SREBP cleavage-activation (PF12349) 242->411, Hydroxymethylglutaryl-coenzyme A reductase (PF00368) 729->1116	46.5839	925.95	783.216	1137.26
MGG_09000	protein kinase domain-containing protein (720 aa)	protein kinase domain-containing protein	Protein kinase domain (PF00069) 382->670	1.96174	40.353	25.6699	32.174
MGG_09001	hypothetical protein (158 aa)	hypothetical protein MGG_09001 [Magnaporthe oryzae 70-15]		1.11817	179.287	76.5978	89.7481
MGG_09005	Swi3 domain-containing protein (358 aa)	replication fork protection component	Replication Fork Protection Component Swi3 (PF07962) 72->154	0.464258	21.1773	42.6905	17.5976
MGG_09048	NACHT and Ankyrin domain-containing protein (1194 aa)	ankyrin repeat protein	NACHT domain (PF05729) 194->316, Ankyrin repeat (PF00023) 711->739	12.1754	135.804	154.802	170.925
MGG_09055	hypothetical protein (207 aa)	hypothetical protein MGG_09055 [Magnaporthe oryzae 70-15]		4.47269	5112.6	1290.44	1147.58
MGG_09095	alpha-L-arabinofuranosidase (325 aa)	alpha-n-arabinofuranosidase	Glycosyl hydrolase family 62 (PF03664) 21->294	0.653914	27.7157	59.5154	57.2628
MGG_09096	conserved hypothetical protein (1154 aa)	protein	Heterokaryon incompatibility protein (HET) (PF06985) 507->660	6.62409	1098.83	1880.16	1977.54
MGG_09099	predicted protein (295 aa)	hypothetical protein [Magnaporthe oryzae 70-15]	Metallo-beta-lactamase superfamily (PF00753) 88->171	1.11817	22.2596	39.4264	47.8552
MGG_09119	potassium transport protein (678 aa)	potassium uptake transporter	Cation transport protein (PF02386) 289->648	0.653914	6.92894	8.90672	11.4563
MGG_09138	glutathione S-transferase II (224 aa)	glutathione s-	Glutathione S-transferase, N-terminal domain (PF02798) 17->80, Glutathione S-transferase, C-terminal domain (PF00043) 119->211	24.7499	447.66	165.902	146.576
MGG_09159	chitin deacetylase (569 aa)	chitin binding protein	Polysaccharide deacetylase (PF01522) 150->273	0.653914	275.744	125.435	84.8482
MGG_09160	beta-glucosidase 1 (986 aa)	glycoside hydrolase family 3	Glycosyl hydrolase family 3 N terminal domain (PF00933) 171->384, Glycosyl hydrolase family 3 C terminal domain (PF01915) 490->743	0.653914	82.6585	23.003	20.3589
MGG_09179	cytochrome P450 4A24 (562 aa)	cytochrome p450	Cytochrome P450 (PF00067) 70->531	5.04166	31.4346	57.4457	86.0667
MGG_09192	IQ calmodulin-binding motif domain-containing protein (1065 aa)	iq calmodulin-binding motif domain protein	T-complex protein 11 (PF05794) 592->1032	117.054	461.236	557.417	846.046
MGG_09218	dehydrogenase/reductase SDR family member 4 (285 aa)	short-chain dehydrogenase reductase family	short chain dehydrogenase (PF00106) 19->196	184.909	604.465	568.115	663.234
MGG_09219	hypothetical protein (311 aa)	sap domain	SAP domain (PF02037) 4->37	1.77209	10.3711	12.387	10.6538
MGG_09232	hypothetical protein (270 aa)	hypothetical protein [Magnaporthe oryzae 70-15]		64.449	1109.01	667.036	1205.04
MGG_09238	conserved hypothetical protein (293 aa)	nrs er	RmlD substrate binding domain (PF04321) 5->229	14.3268	950.403	386.716	277.322
MGG_09246	oryzin (512 aa)	subtilisin-like protease	Subtilase family (PF00082) 187->416	6.24478	216.64	997.212	681.175
MGG_09248	predicted protein (103 aa)	chitin binding protein	Chitin recognition protein (PF00187) 23->60	1.58243	40.5728	28.1926	35.9265
MGG_09250	gamma-butyrobetaine dioxygenase (528 aa)	gamma-butyrobetaine hydroxylase	Protein of unknown function (DUF971) (PF06155) 139->195, Taurine catabolism dioxygenase TauD, TfdA family (PF02668) 264->507	10.0636	103.979	63.1605	55.8466
MGG_09263	C6 zinc finger domain-containing protein (1100 aa)	c6 zinc finger domain-containing protein	Fungal Zn(2)-Cys(6) binuclear cluster domain (PF00172) 286->319	7.63755	40.6297	41.0533	32.6177
MGG_09272	beta-glucosidase 1 (874 aa)	beta-glucosidase 1 precursor	Glycosyl hydrolase family 3 N terminal domain (PF00933) 89->310, Glycosyl hydrolase family 3 C terminal domain (PF01915) 409->644	2.426	51.4158	48.0551	38.2964
MGG_09275	GTPase-activating protein BEM3 (1551 aa)	domain-containing protein	PH domain (PF00169) 853->967, RhoGAP domain (PF00620) 1169->1317	5.02189	38.9493	38.8703	25.2114
MGG_09276	conserved hypothetical protein (972 aa)	c6 transcription factor	Fungal Zn(2)-Cys(6) binuclear cluster domain (PF00172) 97->141	1.30783	22.7193	28.6457	17.3851
MGG_09291	vacuolar transporter chaperone 4 (781 aa)	vacuolar transporter chaperone	SPX domain (PF03105) 1->95, SPX domain (PF03105) 103->152, VTC domain (PF09359) 203->476, Domain of unknown function DUF (PF02656) 674->733	170.219	1094.07	749.4	382.138
MGG_09298	conserved hypothetical protein (203 aa)	hypothetical protein [Magnaporthe oryzae 70-15]		4.47269	35.621	109.475	89.4466
MGG_09299	peroxisome biosynthesis protein (PAS1/Peroxin-1) (1251 aa)	peroxisome biosynthesis protein (pas1 peroxin-1)	Peroxisome biogenesis factor 1, N-terminal (PF09262) 128->221, ATPase family associated with various cellular activities (AAA) (PF00004) 556->684, ATPase family associated with various cellular activities (AAA) (PF00004) 891->1017	22.6578	193.245	327.427	140.54
MGG_09322	tripeptidyl-peptidase 1 (508 aa)	tripeptidyl peptidase sed3	Pro-kumamolisin, activation domain (PF09286) 9->152	1.96174	22.707	372.404	497.441
MGG_09346	transport protein BOS1 (252 aa)	transport protein bos1	Snare region anchored in the vesicle membrane C-terminus (PF12352) 163->224	3.54417	112.702	66.4554	82.1441
MGG_09347	thiamin pyrophosphokinase 1 (259 aa)	thiamine pyrophosphokinase	Thiamin pyrophosphokinase, catalytic domain (PF04263) 43->157, Thiamin pyrophosphokinase, vitamin B1 binding domain (PF04265) 182->251	12.8491	98.1934	68.4941	48.469
MGG_09351	aspergillopepsin-F (431 aa)	extracellular aspartic	Eukaryotic aspartyl protease (PF00026) 118->427	7.36295	156.152	2066.23	2101.38
MGG_09355	NACHT domain-containing protein (2185 aa)	nacht domain protein	NACHT domain (PF05729) 327->473	5.69557	27.4513	206.41	348.562
MGG_09361	hypothetical protein (267 aa)	hypothetical protein [Magnaporthe oryzae 70-15]		1140.37	7520.21	8385.52	6493.08
MGG_09364	predicted protein (263 aa)	hypothetical protein [Magnaporthe oryzae 70-15]		1.11817	25.4005	27.4204	20.1701
MGG_09371	phosphatidate cytidylyltransferase (381 aa)	phosphatidate cytidylyltransferase	Cytidylyltransferase family (PF01148) 72->323	18.6948	95.4709	165.974	90.603
MGG_09378	hypothetical protein (73 aa)	hypothetical protein [Magnaporthe oryzae 70-15]		0.928516	9.76077	114.995	170.57
MGG_09384	conserved hypothetical protein (514 aa)	family regulatory		139.228	9476.35	13393.8	6282.46
MGG_09388	conserved hypothetical protein (685 aa)	flavin-binding monooxygenase-like family protein	Pyridine nucleotide-disulphide oxidoreductase (PF07992) 3->221	0	5.91581	15.7026	19.1364
MGG_09408	cyclic nucleotide-binding domain-containing protein (525 aa)	cyclic nucleotide-binding domain-containing protein	Cyclic nucleotide-binding domain (PF00027) 100->183, Cyclic nucleotide-binding domain (PF00027) 300->397	0.464258	6.38779	12.6239	42.6627
MGG_09410	thymine dioxygenase (343 aa)	thymine dioxygenase	2OG-Fe(II) oxygenase superfamily (PF03171) 182->304	2.23634	33.6193	20.1096	30.9277
MGG_09412	conserved hypothetical protein (233 aa)	hypothetical protein MGG_09412 [Magnaporthe oryzae 70-15]		4.93695	76.3935	248.647	109.131
MGG_09416	predicted protein (319 aa)	hypothetical protein [Magnaporthe oryzae 70-15]		0	7.73452	14.9715	16.1626
MGG_09460	cell wall protein (251 aa)	cell wall serine-threonine-rich galactomannoprotein mp1	Hydrophobic surface binding protein A (PF12296) 32->152	51.266	12577.8	74355.2	49942.7
MGG_09508	conserved hypothetical protein (310 aa)	30s ribosomal protein s7	Ribosomal protein S7p/S5e (PF00177) 137->299	46.663	418.922	391.566	311.757
MGG_09511	2-nitropropane dioxygenase (330 aa)	2-nitropropane dioxygenase family	2-nitropropane dioxygenase (PF03060) 4->308	19.5779	447.673	409.215	237.406
MGG_09512	3-ketoacyl-CoA thiolase (420 aa)	3-ketoacyl-coa thiolase peroxisomal a precursor	Thiolase, N-terminal domain (PF00108) 32->289, Thiolase, C-terminal domain (PF02803) 297->415	292.546	892.106	1900.42	2062.25
MGG_09516	alpha-methylacyl-CoA racemase (404 aa)	alpha-methylacyl- racemase	CoA-transferase family III (PF02515) 58->249	97.0123	860.884	868.411	766.074
MGG_09519	serine/threonine-protein kinase cot-1 (421 aa)	serine threonine-protein kinase cot-1	Protein kinase domain (PF00069) 30->186, Protein kinase domain (PF00069) 236->341, Protein kinase C terminal domain (PF00433) 360->416	7.53284	138.949	88.8406	102.588
MGG_09538	carboxypeptidase cpdS precursor (570 aa)	carboxypeptidase cpds	Serine carboxypeptidase (PF00450) 89->527	6.43443	52.1031	1060.18	1188.45
MGG_09544	phosphopantothenoylcysteine decarboxylase (254 aa)	phosphopantothenoylcysteine decarboxylase	Flavoprotein (PF02441) 28->171	44.5768	236.133	310.809	318.413
MGG_09548	conserved hypothetical protein (177 aa)	peptidoglycan-binding domain protein		16.6876	101.737	397.271	390.622
MGG_09552	conserved hypothetical protein (704 aa)	golgi transport protein	Sec1 family (PF00995) 55->692	191.103	912.561	1737.16	987.959
MGG_09576	predicted protein (357 aa)	hypothetical protein [Magnaporthe oryzae 70-15]		1.39277	33.6561	16.1557	20.2739
MGG_09610	conserved hypothetical protein (290 aa)	hypothetical protein MGG_09610 [Magnaporthe oryzae 70-15]		2.61566	313.977	190.954	142.333
MGG_09618	conserved hypothetical protein (398 aa)	hypothetical protein MGCH7_ch7g46 [Magnaporthe oryzae 70-15]		1.96174	966.221	538.892	173.907
MGG_09660	hypothetical protein (422 aa)	glycosyl hydrolase		0.653914	162.994	120.709	30.6965
MGG_09692	aminopeptidase Y (507 aa)	aminopeptidase y precursor	PA domain (PF02225) 147->230, Peptidase family M28 (PF04389) 267->453	49.814	158.983	188.555	136.074
MGG_09705	nucleoside-diphosphate-sugar epimerase family protein (322 aa)	nucleoside-diphosphate-sugar epimerase family protein	NmrA-like family (PF05368) 9->259	2.7006	68.0118	214.904	277.005
MGG_09716	carboxypeptidase A2 precursor (425 aa)	carboxypeptidase a4	Carboxypeptidase activation peptide (PF02244) 44->105, Zinc carboxypeptidase (PF00246) 132->414	7.5526	272.325	2475.11	2303.67
MGG_09717	glucooligosaccharide oxidase (712 aa)	glucooligosaccharide oxidase	FAD binding domain (PF01565) 268->403, Berberine and berberine like (PF08031) 663->709	109.711	3535.54	2063.72	748.049
MGG_09732	feruloyl esterase (528 aa)	feruloyl esterase	Tannase and feruloyl esterase (PF07519) 71->527	7.63755	191.857	599.273	600.888
MGG_09733	secreted glucosidase (287 aa)	endo- -beta-	Glycosyl hydrolases family 16 (PF00722) 68->266	0	26.2753	154.472	186.903
MGG_09750	diphosphomevalonate decarboxylase (386 aa)	diphosphomevalonate decarboxylase	GHMP kinases N terminal domain (PF00288) 111->159	242.977	773.8	1411.63	2106.52
MGG_09778	quinate permease (577 aa)	mfs quinate	Sugar (and other) transporter (PF00083) 52->530	0	10.428	17.4531	11.1401
MGG_09794	conserved hypothetical protein (302 aa)	hypothetical protein MGG_09794 [Magnaporthe oryzae 70-15]		4.47269	34.1604	32.7335	24.5127
MGG_09795	conserved hypothetical protein (212 aa)	duf614 domain protein	PLAC8 family (PF04749) 74->176	0.653914	183.701	71.1096	48.4403
MGG_09827	sugar transporter family protein (516 aa)	sugar transporter family protein	Sugar (and other) transporter (PF00083) 64->475	55.9343	518.99	707.41	1337.67
MGG_09840	acetylxylan esterase 2 (300 aa)	acetylxylan esterase	Cutinase (PF01083) 30->232	316.002	1377.91	2001.79	2556.89
MGG_09847	medusa (646 aa)	transcriptional regulator medusa		1.39277	22.1782	71.5833	135.833
MGG_09848	conserved hypothetical protein (185 aa)	hypothetical protein MGG_09848 [Magnaporthe oryzae 70-15]		2.23634	43.0018	211.084	899.626
MGG_09863	conserved hypothetical protein (542 aa)	cfem domain-containing protein	CFEM domain (PF05730) 35->96	5.69557	24.9977	24.7947	33.3115
MGG_09864	predicted protein (332 aa)	hypothetical protein [Magnaporthe oryzae 70-15]		0	5.04105	5.92065	4.49378
MGG_09868	conserved hypothetical protein (378 aa)	hypothetical protein MGG_09868 [Magnaporthe oryzae 70-15]		12.8491	64.6879	66.2392	65.5329
MGG_09919	aromatic amino acid aminotransferase (573 aa)	amino transferase	Aminotransferase class I and II (PF00155) 221->561	487.221	1602.31	3429.26	2989.98
MGG_09920	cytochrome P450 52A5 (536 aa)	cytochrome p450 alkane hydroxylase	Cytochrome P450 (PF00067) 91->497	5.48615	62.6695	256.946	218.015
MGG_09922	beta-hexosaminidase beta chain (581 aa)	glycoside hydrolase family 20	Glycosyl hydrolase family 20, domain 2 (PF02838) 108->188, Glycosyl hydrolase family 20, catalytic domain (PF00728) 190->527	97.3066	601.449	469.914	447.837
MGG_09942	conserved hypothetical protein (409 aa)	alpha beta hydrolase family	alpha/beta hydrolase fold (PF00561) 135->391	669.003	2757.57	8129.37	3609.34
MGG_09944	ELMO/CED-12 family protein (745 aa)	elmo ced-12 family protein	ELMO/CED-12 family (PF04727) 241->442	20.0422	198.635	286.446	192.312
MGG_09950	C2H2 type zinc finger domain protein (958 aa)	c6 transcription factor	Fungal Zn(2)-Cys(6) binuclear cluster domain (PF00172) 77->109	16.9622	196.72	180.502	118.439
MGG_09965	conserved hypothetical protein (303 aa)	hypothetical protein MGG_09965 [Magnaporthe oryzae 70-15]		102.753	1954.33	1951.9	2186.4
MGG_09971	conserved hypothetical protein (610 aa)	hypothetical protein MGG_09971 [Magnaporthe oryzae 70-15]		6.79398	115.228	142.775	235.429
MGG_09976	predicted protein (587 aa)	major facilitator superfamily multidrug-resistance protein	Major Facilitator Superfamily (PF07690) 104->378	0.653914	7.92978	12.0781	26.2452
MGG_09977	ubiquitin-conjugating enzyme (271 aa)	ubiquitin-conjugating enzyme	Ubiquitin-conjugating enzyme (PF00179) 9->121	24.665	115.941	151.816	126.322
MGG_09995	glucan 1,3-beta-glucosidase precursor (1432 aa)	domain-containing protein		47.7614	340.7	235.436	163.089
MGG_10004	hypothetical protein (136 aa)	hypothetical protein [Magnaporthe oryzae 70-15]		0.653914	85.3565	168.63	217.444
MGG_10019	predicted protein (317 aa)	integral membrane protein		2.04669	122.523	122.995	189.527
MGG_10047	conserved hypothetical protein (374 aa)	2og-fe oxygenase	2OG-Fe(II) oxygenase superfamily (PF03171) 198->293	0	9.16272	9.22592	11.9001
MGG_10050	predicted protein (503 aa)	cfem domain-containing protein	CFEM domain (PF05730) 38->96	0	28.2123	21.5203	30.1964
MGG_10051	hypothetical protein (318 aa)	integral membrane protein		8.56607	267.251	1733.61	484.287
MGG_10066	hypothetical protein (314 aa)	hypothetical protein [Magnaporthe oryzae 70-15]		13.2284	26243.9	22349	7130.65
MGG_10067	conserved hypothetical protein (296 aa)	nad dependent epimerase		0.653914	103.438	82.364	52.5991
MGG_10104	zinc metalloprotease mde10 precursor (773 aa)	adam family of metalloprotease adm-b	Disintegrin (PF00200) 587->656	1.30783	23.2482	28.3676	20.7414
MGG_10111	glucose and ribitol dehydrogenase (298 aa)	short-chain dehydrogenase reductase family	short chain dehydrogenase (PF00106) 58->223	0.653914	14.3298	16.063	5.65502
MGG_10168	predicted protein (445 aa)	hypothetical protein [Magnaporthe oryzae 70-15]		10.8222	577.744	751.387	596.857
MGG_10170	conserved hypothetical protein (268 aa)	probable membrane protein	Protein of unknown function (DUF1295) (PF06966) 127->255	19.4732	587.509	1324.84	645.737
MGG_10171	bacterial leucyl aminopeptidase (402 aa)	lamina-associated polypeptide 2	Peptidase family M28 (PF04389) 182->367	599.287	2911.85	2576.57	2272.19
MGG_10181	serine/threonine-protein kinase ksp1 (683 aa)	serine threonine protein	Protein kinase domain (PF00069) 18->269	262.634	862.042	687.65	706.374
MGG_10183	2,3-diketo-5-methylthio-1-phosphopentane phosphatase (245 aa)	utr4 protein		9.95884	131.707	134.105	156.858
MGG_10197	conserved hypothetical protein (714 aa)	fungal specific transcription	Fungal specific transcription factor domain (PF04082) 273->432	5.31626	301.002	396.488	526.535
MGG_10199	leucine Rich Repeat domain-containing protein (867 aa)	leucine rich repeat domain-containing protein	Leucine Rich Repeat (PF00560) 546->570	485.35	3709.03	4551.8	5094.22
MGG_10305	conserved hypothetical protein (496 aa)	family regulatory	Transferase family (PF02458) 167->421	2.426	193.074	773.526	795.507
MGG_10306	conserved hypothetical protein (255 aa)	hypothetical protein MGCH7_ch7g1077 [Magnaporthe oryzae 70-15]	Domain of unknown function (DUF3328) (PF11807) 46->239	33.0611	1142.56	550.528	385.281
MGG_10307	conserved hypothetical protein (752 aa)	c6 zinc finger domain-containing protein	Fungal Zn(2)-Cys(6) binuclear cluster domain (PF00172) 92->128	21.8992	108.78	67.2689	93.2131
MGG_10322	cortical patch protein (255 aa)	actin cortical patch protein sur7	SUR7/PalI family (PF06687) 10->205	44.5768	928.521	2636.06	1522.05
MGG_10359	conserved hypothetical protein (416 aa)	hypothetical protein MGG_10359 [Magnaporthe oryzae 70-15]		27.0258	814.472	2117.66	1762.48
MGG_10380	cystathionine gamma-lyase (427 aa)	cystathionine gamma-lyase	Cys/Met metabolism PLP-dependent enzyme (PF01053) 32->408	618.569	3204.77	5412.35	6674.5
MGG_10409	predicted protein (349 aa)	hypothetical protein [Magnaporthe oryzae 70-15]		2.9752	210.04	202.229	95.0869
MGG_10413	NADP-dependent leukotriene b4 12-hydroxydehydrogenase (294 aa)	nadp-dependent leukotriene b4 12-hydroxydehydrogenase	Zinc-binding dehydrogenase (PF00107) 142->206	62.343	3613.16	2389.44	1907.83
MGG_10420	conserved hypothetical protein (432 aa)	hypothetical protein MGG_10420 [Magnaporthe oryzae 70-15]		57.2619	209.993	282.06	301.844
MGG_10422	C6 transcription factor OefC (704 aa)	c6 transcription factor		138.509	637.168	1990.73	2575.11
MGG_10438	conserved hypothetical protein (423 aa)	cfem domain-containing protein		0.928516	16.23	11.6148	11.0976
MGG_10468	predicted protein (498 aa)	hypothetical protein [Magnaporthe oryzae 70-15]		0	7.8606	8.77287	9.26132
MGG_10492	mitochondrial carnitine carrier (346 aa)	carnitine acyl carnitine carrier	Mitochondrial carrier protein (PF00153) 54->138, Mitochondrial carrier protein (PF00153) 149->243, Mitochondrial carrier protein (PF00153) 256->342	274.683	5018.98	4798.68	4645.99
MGG_10494	chitobiosyldiphosphodolichol beta-mannosyltransferase (457 aa)	beta- -mannosyltransferase	Glycosyl transferases group 1 (PF00534) 263->424	98.5295	1984.41	2918.39	5730.51
MGG_10506	glyoxalase family protein (323 aa)	trihydroxytoluene oxygenase	Glyoxalase/Bleomycin resistance protein/Dioxygenase superfamily (PF00903) 171->282	99.4719	1587.86	3802.81	1105.18
MGG_10510	ribonuclease T2 (312 aa)	ribonuclease t2	Ribonuclease T2 family (PF00445) 62->233	4.74729	59.1459	27.9146	25.4852
MGG_10514	WSC domain-containing protein (385 aa)	wsc domain	Domain of unknown function (DUF1996) (PF09362) 34->275	85.4256	2185.75	1833.96	1454.33
MGG_10534	multidrug and toxin extrusion protein 1 (502 aa)	mate efflux family protein	MatE (PF01554) 55->216, MatE (PF01554) 282->435	13.503	64.1746	60.3907	355.224
MGG_10619	conserved hypothetical protein (215 aa)	gnat family	Acetyltransferase (GNAT) family (PF00583) 70->185	7.25824	51.4727	1010.6	859.815
MGG_10673	hypothetical protein (233 aa)	hypothetical protein MGG_10673 [Magnaporthe oryzae 70-15]		8.10181	102.315	72.6129	46.9015
MGG_10677	mannose-6-phosphate isomerase (448 aa)	mannose-6-phosphate class i	Phosphomannose isomerase type I (PF01238) 5->398	5.50592	83.6962	69.9667	66.4629
MGG_10694	conserved hypothetical protein (756 aa)	c6 zinc finger domain-containing protein	Fungal specific transcription factor domain (PF04082) 148->343	8.56607	31.4101	33.1865	42.4078
MGG_10700	3-ketoacyl-CoA thiolase (417 aa)	3-ketoacyl- ketothiolase	Thiolase, N-terminal domain (PF00108) 28->284, Thiolase, C-terminal domain (PF02803) 293->412	435.392	2370.99	5250.6	3375.58
MGG_10705	predicted protein (626 aa)	hypothetical protein [Magnaporthe oryzae 70-15]		3.35452	34.8968	134.806	275.498
MGG_10751	peroxisomal copper amine oxidase (675 aa)	peroxisomal copper amine oxidase	Copper amine oxidase, N2 domain (PF02727) 5->89, Copper amine oxidase, N3 domain (PF02728) 95->196, Copper amine oxidase, enzyme domain (PF01179) 221->638	0	10.1067	9.59661	7.00504
MGG_10764	conserved hypothetical protein (303 aa)	protein	Zinc-finger double-stranded RNA-binding (PF12171) 50->76, Zinc-finger double-stranded RNA-binding (PF12171) 80->100, Zinc-finger double-stranded RNA-binding (PF12171) 109->128	0	8.55239	27.7293	41.6903
MGG_10793	predicted protein (602 aa)	hypothetical protein [Magnaporthe oryzae 70-15]		6.79398	280.571	321.239	214.493
MGG_10803	integral membrane protein (377 aa)	integral membrane protein		0	4.09711	4.68504	8.22757
MGG_10840	peroxisomal targeting signal receptor (651 aa)	peroxisomal targeting signal receptor	Tetratricopeptide repeat (PF00515) 360->393, Tetratricopeptide repeat (PF07719) 515->545	96.6527	289.804	326.387	291.101
MGG_10854	arginase (358 aa)	arginase	Arginase family (PF00491) 44->352	837.262	6164.79	3386.48	5973.11
MGG_10859	linoleate diol synthase (1126 aa)	fatty acid oxygenase	Animal haem peroxidase (PF03098) 174->645, Cytochrome P450 (PF00067) 1006->1075	12.5943	176.41	116.992	110.811
MGG_10867	zinc-regulated transporter 1 (463 aa)	zip family zinc	ZIP Zinc transporter (PF02535) 48->458	33.1659	137.04	131.758	213.823
MGG_10869	conserved hypothetical protein (594 aa)	efflux pump antibiotic resistance	Major Facilitator Superfamily (PF07690) 82->485	26.2474	527.965	203.372	83.9518
MGG_10878	galactose oxidase (641 aa)	galactose oxidase precursor	WSC domain (PF01822) 56->137, Kelch motif (PF01344) 273->312, Domain of unknown function (DUF1929) (PF09118) 536->638	2.23634	393.934	263.268	148.729
MGG_10893	conserved hypothetical protein (516 aa)	high-affinity nicotinic acid transporter	Major Facilitator Superfamily (PF07690) 75->443	4.66235	170.242	161.155	129.744
MGG_10938	phthalate transporter (497 aa)	mfs	Major Facilitator Superfamily (PF07690) 91->427	14.9807	201.927	88.6245	111.792
MGG_10956	predicted protein (357 aa)	protein	Putative amidoligase enzyme (PF12224) 42->307	0	4.77661	6.70321	6.28754
MGG_10971	short chain dehydrogenase/reductase family (302 aa)	short chain dehydrogenase reductase family	short chain dehydrogenase (PF00106) 23->214	1.77209	12.3728	46.974	56.2528
MGG_11025	spermidine/putrescine import ATP-binding protein potA (1402 aa)	multidrug resistance associated protein 1	ABC transporter transmembrane region (PF00664) 201->402, ABC transporter (PF00005) 537->651, ABC transporter transmembrane region (PF00664) 781->1010, ABC transporter (PF00005) 1145->1276	0	22.0644	12.4385	8.39755
MGG_11039	N-acetyltransferase 10 (1086 aa)	nucleolar atpase	Domain of unknown function (DUF1726) (PF08351) 108->202, Putative ATPase (DUF699) (PF05127) 283->496	37.9329	244.536	173.841	153.501
MGG_11040	1-acyl-sn-glycerol-3-phosphate acyltransferase beta (304 aa)	1-acylglycerol-3-phosphate acyltransferase	Acyltransferase (PF01553) 95->216	114.858	820.601	690.327	519.813
MGG_11155	predicted protein (186 aa)	hypothetical protein [Magnaporthe oryzae 70-15]		0.653914	8.73536	18.2562	4.98002
MGG_11168	hypothetical protein (832 aa)	hypothetical protein MGG_11168 [Magnaporthe oryzae 70-15]		22.8079	5408.44	2101.59	1635.64
MGG_11216	hypothetical protein (762 aa)	hypothetical protein [Magnaporthe oryzae 70-15]		7.278	57.6898	42.845	36.1676
MGG_11237	conserved hypothetical protein (141 aa)	hypothetical protein NCU06001 [Neurospora crassa OR74A]		2.9752	17.9673	29.9739	18.1451
MGG_11246	solute carrier family 35 member C2 (603 aa)	solute carrier family 35 member c2	Triose-phosphate Transporter family (PF03151) 373->521	97.3916	1485.91	809.585	837.915
MGG_11255	hypothetical protein (59 aa)	hypothetical protein [Magnaporthe oryzae 70-15]		304.872	24389.8	31725.3	41176.7
MGG_11261	conserved hypothetical protein (649 aa)	protein		0.653914	11.7747	11.5221	8.0388
MGG_11274	conserved hypothetical protein (358 aa)	tyrosinase central domain-containing protein	Common central domain of tyrosinase (PF00264) 73->293	40.2996	171.884	134.013	198.953
MGG_11279	recessive suppressor of secretory defect (705 aa)	phosphoinositide phosphatase	SacI homology domain (PF02383) 58->409	122.436	436.778	396.786	385.173
MGG_11309	ATP-dependent DNA helicase PIF1 (756 aa)	atp-dependent dna helicase pif1	PIF1 helicase (PF05970) 189->315, PIF1 helicase (PF05970) 588->643	1.11817	89.323	318.665	338.672
MGG_11310	conserved hypothetical protein (300 aa)	hypothetical protein MGG_11310 [Magnaporthe oryzae 70-15]		91.4748	7197.73	50225.4	31519
MGG_11326	protein kinase domain-containing protein ppk38 (1021 aa)	serine threonine-protein kinase ppk30	Protein kinase domain (PF00069) 45->273	41.0919	156.636	153.35	271.451
MGG_11330	microsomal signal peptidase 12kDa subunit (107 aa)	microsomal signal peptidase	Microsomal signal peptidase 12 kDa subunit (SPC12) (PF06645) 17->89	1.96174	31.1825	12.1193	11.0976
MGG_11357	chloride channel protein 5 (786 aa)	voltage-gated chloride channel	Voltage gated chloride channel (PF00654) 279->479, Voltage gated chloride channel (PF00654) 516->592	34.3294	133.399	427.306	280.739
MGG_11360	nucleolar complex protein 4 (543 aa)	ribosome biogenesis protein noc4	CBF/Mak21 family (PF03914) 314->473	8.10181	46.2319	55.3555	58.6978
MGG_11362	hypothetical protein (510 aa)	sir antagonist ortholog	Zinc finger, C3HC4 type (RING finger) (PF00097) 213->260	164.298	1257.01	1032.39	1242.58
MGG_11440	conserved hypothetical protein (609 aa)	related to atrophin-1		59.1841	199.345	184.148	220.338
MGG_11467	conserved hypothetical protein (362 aa)	hypothetical protein MGG_11467 [Magnaporthe oryzae 70-15]	LETM1-like protein (PF07766) 271->340	0	14.5005	12.0266	6.5613
MGG_11475	mannosyl-oligosaccharide 1,2-alpha-mannosidase IB (1029 aa)	class i alpha-mannosidase 1a	Glycosyl hydrolase family 47 (PF01532) 234->1023	40.4241	389.087	708.614	671.597
MGG_11519	alcohol dehydrogenase (337 aa)	quinone oxidoreductase	Alcohol dehydrogenase GroES-like domain (PF08240) 29->91, Zinc-binding dehydrogenase (PF00107) 153->270	63.5521	210.961	427.388	424.741
MGG_11535	neutral ceramidase (771 aa)	neutral ceramidase	Neutral/alkaline non-lysosomal ceramidase (PF04734) 78->769	0.653914	33.9529	11.4294	12.2163
MGG_11537	conserved hypothetical protein (384 aa)	protein	Phosphotransferase enzyme family (PF01636) 57->208	7.63755	2265.34	950.301	927.772
MGG_11554	seed imbibition protein (900 aa)	raffinose synthase protein	Raffinose synthase or seed inhibition protein Sip1 (PF05691) 333->800	2.61566	12.9139	21.1084	10.8663
MGG_11605	predicted protein (841 aa)	hypothetical protein [Magnaporthe oryzae 70-15]		10.9921	220.48	226.612	178.476
MGG_11611	conserved hypothetical protein (531 aa)	solute carrier family 7 protein	Amino acid permease (PF00324) 92->523	394.762	2394.06	2202.48	2406.28
MGG_11634	ankyrin repeat and SOCS box protein 16 (991 aa)	multiple ankyrin repeats single kh domain	Ankyrin repeat (PF00023) 475->504, Ankyrin repeat (PF00023) 580->609	0	10.4157	8.49485	12.2163
MGG_11693	conserved hypothetical protein (549 aa)	hypothetical protein MGG_11693 [Magnaporthe oryzae 70-15]	Regulator of G protein signaling domain (PF00615) 356->511	0.653914	119.803	51.9987	36.0402
MGG_11727	calcium-transporting ATPase 1 (1074 aa)	calcium mangenease p-type	Cation transporter/ATPase, N-terminus (PF00690) 47->114, E1-E2 ATPase (PF00122) 125->432, haloacid dehalogenase-like hydrolase (PF00702) 437->813, Cation transporting ATPase, C-terminus (PF00689) 884->1058	72.616	294.193	228.609	491.339
MGG_11809	conserved hypothetical protein (728 aa)	hypothetical protein MGG_11809 [Magnaporthe oryzae 70-15]	Protein of unknown function (DUF3405) (PF11885) 206->721	27.3656	121.648	90.5603	186.454
MGG_11888	HECT domain-containing protein (1286 aa)	hect domain protein	HECT-domain (ubiquitin-transferase) (PF00632) 946->1284	194.554	592.602	552.237	567.718
MGG_11897	conserved hypothetical protein (150 aa)	clathrin-coated vesicle	Uncharacterized conserved protein CG6151-P (PF10233) 19->131	246.18	1151.52	738.383	845.606
MGG_11906	predicted protein (167 aa)	f-box domain-containing protein		11.077	104.463	161.896	125.411
MGG_11908	conserved hypothetical protein (499 aa)	hypothetical protein MGG_11908 [Magnaporthe oryzae 70-15]		47.8068	404.653	280.176	330.41
MGG_11917	inositol hexakisphosphate kinase 1 (1444 aa)	inositol hexaphosphate kinase	Inositol polyphosphate kinase (PF03770) 1166->1396	125.64	427.889	443.4	356.388
MGG_12005	cation-transporting ATPase 4 (1310 aa)	cation transporting	E1-E2 ATPase (PF00122) 215->463, haloacid dehalogenase-like hydrolase (PF00702) 475->737	70.4251	294.042	219.682	253.493
MGG_12025	aldose 1-epimerase (384 aa)	aldose 1-epimerase	Aldose 1-epimerase (PF01263) 31->376	1.30783	41.3415	70.6565	21.0151
MGG_12049	hypothetical protein (128 aa)	hypothetical protein [Magnaporthe oryzae 70-15]		0	945.892	184.21	103.904
MGG_12090	hypothetical protein (81 aa)	hypothetical protein [Magnaporthe oryzae 70-15]		20.3168	124.518	199.057	155.517
MGG_12095	NADPH-dependent methylglyoxal reductase GRE2 (352 aa)	nad dependent epimerase	NAD dependent epimerase/dehydratase family (PF01370) 7->267	27.091	216.913	127.412	76.2104
MGG_12108	leucine Rich Repeat domain-containing protein (599 aa)	leucine rich repeat domain protein		16.9622	48.5595	72.4276	76.4605
MGG_12109	conserved hypothetical protein (697 aa)	phd finger domain protein	PHD-finger (PF00628) 636->684	57.7854	290.009	367.832	383.827
MGG_12111	conserved hypothetical protein (728 aa)	camp-mediated signaling protein	T-complex protein 11 (PF05794) 203->343, T-complex protein 11 (PF05794) 353->461	57.8308	2206.92	728.704	685.497
MGG_12116	dehydrogenase/reductase SDR family member 13 (387 aa)	short-chain dehydrogenase reductase family	short chain dehydrogenase (PF00106) 57->212	65.0832	394.781	749.915	664.37
MGG_12117	conserved hypothetical protein (1268 aa)	cytokinesis protein cyk3	Variant SH3 domain (PF07653) 16->69, Transglutaminase-like superfamily (PF01841) 841->939	4.74729	18.8297	40.5488	58.4241
MGG_12122	protein kinase gsk3 (395 aa)	glycogen synthase kinase	Protein kinase domain (PF00069) 36->318	244.682	871.852	959.505	1172.18
MGG_12140	conserved hypothetical protein (655 aa)	hypothetical protein MGG_12140 [Magnaporthe oryzae 70-15]	Uncharacterized protein conserved in bacteria (DUF2264) (PF10022) 24->375	2.04669	31.0519	38.5615	67.2604
MGG_12165	predicted protein (530 aa)	hypothetical protein [Magnaporthe oryzae 70-15]		6.89869	200.812	217.015	116.357
MGG_12203	conserved hypothetical protein (271 aa)	integral membrane protein		13.2482	155.622	114.84	129.475
MGG_12228	oxidoreductase (282 aa)	zinc-binding oxidoreductase	Alcohol dehydrogenase GroES-like domain (PF08240) 32->92, Zinc-binding dehydrogenase (PF00107) 177->256	0.464258	8.54011	7.52695	9.38881
MGG_12247	conserved hypothetical protein (221 aa)	extracellular serine-rich		33.6953	548.753	499.961	628.742
MGG_12248	ATPase, AFG1 type (494 aa)	mitochondrial atpase	AFG1-like ATPase (PF03969) 25->389	1.96174	20.7868	16.4748	12.8488
MGG_12275	conserved hypothetical protein (325 aa)	related to stress response protein rds1p		177.914	1418	932.126	517.815
MGG_12276	conserved hypothetical protein (1016 aa)	dna damage repair protein	BRCA1 C Terminus (BRCT) domain (PF00533) 710->832	37.0242	333.181	195.66	132.822
MGG_12294	hypothetical protein (109 aa)	hypothetical protein [Magnaporthe oryzae 70-15]		1.30783	27.9433	9.68928	25.6364
MGG_12304	conserved hypothetical protein (695 aa)	tpa: (afu_orthologue afua_3g01350)	alpha/beta hydrolase fold (PF00561) 288->319, TAP-like protein (PF08386) 483->588	20.9509	398.973	1081.36	2095.06
MGG_12315	hypothetical protein (76 aa)	hypothetical protein [Magnaporthe oryzae 70-15]		6.24478	658.808	1484.39	1847.15
MGG_12337	MAS3 protein (252 aa)	af363065_1mas3 protein	Protein of unknown function (DUF3129) (PF11327) 16->192	384.91	5545.64	47292.9	56821.7
MGG_12349	conserved hypothetical protein (660 aa)	tpa: zn 2cys6 transcription factor	Fungal Zn(2)-Cys(6) binuclear cluster domain (PF00172) 229->266	19.2835	93.3309	174.304	216.495
MGG_12369	conserved hypothetical protein (796 aa)	hypothetical protein MGG_12369 [Magnaporthe oryzae 70-15]		149.742	761.698	902.153	1269.45
MGG_12388	conserved hypothetical protein (686 aa)	hypothetical protein MGG_12388 [Magnaporthe oryzae 70-15]	Major Facilitator Superfamily (PF07690) 224->630	0	7.59616	41.8152	23.2951
MGG_12410	predicted protein (371 aa)	hypothetical protein [Magnaporthe oryzae 70-15]		8.20652	1819.9	3353.62	3344.39
MGG_12421	aminomethyltransferase (852 aa)	fad dependent oxidoreductase	FAD dependent oxidoreductase (PF01266) 27->390, Aminomethyltransferase folate-binding domain (PF01571) 519->733, Glycine cleavage T-protein C-terminal barrel domain (PF08669) 740->830	2.23634	239.583	178.989	141.644
MGG_12477	conserved hypothetical protein (559 aa)	hypothetical protein [Podospora anserina S mat+]		9.21998	53.808	172.265	180.875
MGG_12522	hypothetical protein (90 aa)	hypothetical protein [Magnaporthe oryzae 70-15]		0	42.0378	38.5718	26.6276
MGG_12536	conserved hypothetical protein (310 aa)	c2h2 finger domain	Zinc finger, C2H2 type (PF00096) 243->265	0.653914	10.0129	8.81405	15.4214
MGG_12538	conserved hypothetical protein (1007 aa)	hypothetical protein MGCH7_ch7g798 [Magnaporthe oryzae 70-15]	Protein of unknown function (DUF3433) (PF11915) 573->864, Protein of unknown function (DUF3433) (PF11915) 862->964	1.77209	10.6924	48.6729	70.2154
MGG_12547	predicted protein (148 aa)	hypothetical protein [Magnaporthe oryzae 70-15]		0	14.2729	8.58753	5.61253
MGG_12548	conserved hypothetical protein (353 aa)	cfem domain containing protein		4.74729	62.4173	52.9976	40.1891
MGG_12589	4-coumarate-CoA ligase 1 (579 aa)	4-coumarate- ligase	AMP-binding enzyme (PF00501) 84->491	15.4845	377.318	436.203	414.325
MGG_12598	pantothenate kinase (589 aa)	pantothenate	Fumble (PF03630) 183->538	71.4188	995.738	656.091	952.018
MGG_12644	Rho1 guanine nucleotide exchange factor 1 (1681 aa)	cnh domain protein	RhoGEF domain (PF00621) 865->1050, CNH domain (PF00780) 1335->1628	43.3598	214.865	460.565	421.203
MGG_12668	predicted protein (363 aa)	hypothetical protein MGCH7_ch7g267 [Magnaporthe oryzae 70-15]		2.23634	458.388	566.354	391.927
MGG_12670	conserved hypothetical protein (190 aa)	hypothetical protein MGG_12670 [Magnaporthe oryzae 70-15]	Thioredoxin (PF00085) 49->144	26.4173	200.601	291.512	298.733
MGG_12671	DUF718 domain-containing protein (149 aa)	duf718 domain protein	Domain of unknown function (DUF718) (PF05336) 35->147	494.333	21009.1	21486.5	17489.8
MGG_12678	glucan endo-1,3-alpha-glucosidase agn1 (432 aa)	glycosyl hydrolase family 71 protein	Glycosyl hydrolase family 71 (PF03659) 15->410	2.426	21.637	13.3549	10.4226
MGG_12696	cellulose-growth-specific protein (240 aa)	cel1 protein precursor	Glycosyl hydrolase family 61 (PF03443) 4->227	0	4.16629	6.98123	7.40628
MGG_12715	predicted protein (224 aa)	hypothetical protein [Magnaporthe oryzae 70-15]		20.9707	352.586	264.885	395.362
MGG_12728	predicted protein (155 aa)	hypothetical protein [Magnaporthe oryzae 70-15]		1.11817	27.8864	32.0024	32.6365
MGG_12732	hypothetical protein (183 aa)	hypothetical protein [Magnaporthe oryzae 70-15]		4.852	45.0972	19.1417	26.0989
MGG_12828	conserved hypothetical protein (640 aa)	autophagy related lipase	Lipase (class 3) (PF01764) 288->332	32.6364	149.735	196.504	128.097
MGG_12848	conserved hypothetical protein (320 aa)	parasitic phase-specific protein psp-1	RTA1 like protein (PF04479) 76->290	2.23634	44.2303	37.3774	48.9029
MGG_12853	thioesterase family protein (304 aa)	thioesterase family protein	Thioesterase superfamily (PF03061) 202->270	23.5468	132.629	79.5736	144.787
MGG_12865	conserved hypothetical protein (448 aa)	homeobox transcription	Homeobox domain (PF00046) 320->377	0	207.367	60.4112	55.8278
MGG_12899	DNA ligase 4 (1002 aa)	dna ligase	DNA ligase N terminus (PF04675) 81->251, ATP dependent DNA ligase domain (PF01068) 306->517, ATP dependent DNA ligase C terminal region (PF04679) 542->664, BRCA1 C Terminus (BRCT) domain (PF00533) 736->815	16.6679	105	90.9618	80.9968
MGG_12906	conserved hypothetical protein (442 aa)	hypothetical protein MGG_12906 [Magnaporthe oryzae 70-15]	Ricin-type beta-trefoil lectin domain (PF00652) 110->201	1.11817	45.5893	31.1169	21.7939
MGG_12939	chitin deacetylase (867 aa)	chitin binding protein	Polysaccharide deacetylase (PF01522) 154->283	6.51938	1232.02	1005.95	364.545
MGG_12973	conserved hypothetical protein (511 aa)	conserved fungal protein	Protein of unknown function (DUF1688) (PF07958) 34->510	328.8	4786.69	3209.85	3074.85
MGG_12974	hypothetical protein (154 aa)	hypothetical protein [Magnaporthe oryzae 70-15]		13.503	77.728	92.7019	44.5178
MGG_12979	conserved hypothetical protein (546 aa)	hypothetical protein MGG_12979 [Magnaporthe oryzae 70-15]		2.23634	11.7625	20.8098	19.0326
MGG_12994	conserved hypothetical protein (265 aa)	hypothetical protein MGG_12994 [Magnaporthe oryzae 70-15]		119.945	2929.96	2171.86	2652.79
MGG_13001	conserved hypothetical protein (437 aa)	hypothetical protein MGG_13001 [Magnaporthe oryzae 70-15]		45.9754	154.87	207.902	164.538
MGG_13012	leucine aminopeptidase 2 (372 aa)	leucyl aminopeptidase	Peptidase family M28 (PF04389) 180->354	1.85703	59.3333	39.725	28.6527
MGG_13065	SCF E3 ubiquitin ligase complex F-box protein grrA (735 aa)	scf e3 ubiquitin ligase complex f-box protein grra		95.3449	339.822	422.868	374.127
MGG_13116	conserved hypothetical protein (420 aa)	serum paraoxonase arylesterase 2		2.23634	30.7183	366.298	765.127
MGG_13179	hypothetical protein (479 aa)	hypothetical protein [Magnaporthe oryzae 70-15]		3.35452	481.682	550.816	351.426
MGG_13191	conserved hypothetical protein (184 aa)	gcn5-related n-acetyltransferase	Acetyltransferase (GNAT) family (PF00583) 76->151	4.36798	61.0583	81.4373	92.0805
MGG_13192	conserved hypothetical protein (107 aa)	---NA---		54.6264	704.591	557.139	544.45
MGG_13236	conserved hypothetical protein (70 aa)	an1-type zinc finger protein	AN1-like Zinc finger (PF01428) 6->47	1467.49	12335.3	10356.5	12249.2
MGG_13252	extracellular elastinolytic metalloproteinase (636 aa)	elastinolytic metalloproteinase mep	Fungalysin/Thermolysin Propeptide Motif (PF07504) 83->132, Fungalysin metallopeptidase (M36) (PF02128) 244->617	0	45.7845	41.7844	72.4816
MGG_13254	NAPE-hydrolyzing phospholipase D (389 aa)	zn-dependent hydrolase oxidoreductase family		1.77209	63.6703	244.569	258.341
MGG_13275	hypothetical protein (392 aa)	bifunctional xylanase deacetylase	Chitin recognition protein (PF00187) 37->78	5.59086	177.551	66.6923	42.3416
MGG_13277	predicted protein (304 aa)	hypothetical protein [Magnaporthe oryzae 70-15]		0.928516	51.5743	56.7044	89.6918
MGG_13286	conserved hypothetical protein (507 aa)	hypothetical protein MGG_13286 [Magnaporthe oryzae 70-15]	Major Facilitator Superfamily (PF07690) 81->447	1.11817	93.7828	58.1769	53.7129
MGG_13328	RING finger membrane protein (1688 aa)	ring finger membrane protein		54.7114	225.786	279.733	494.833
MGG_13349	serine/threonine-protein kinase SAPK1 (364 aa)	serine threonine protein	Protein kinase domain (PF00069) 65->347	52.5087	499.507	571.389	467.058
MGG_13435	sulfur controller 2 (677 aa)	sulfur metabolite repression control protein	F-box domain (PF00646) 189->229, WD domain, G-beta repeat (PF00400) 330->364, WD domain, G-beta repeat (PF00400) 368->404, WD domain, G-beta repeat (PF00400) 408->444, WD domain, G-beta repeat (PF00400) 451->485, WD domain, G-beta repeat (PF00400) 490->58	7.63755	805.109	829.334	768.958
MGG_13463	conserved hypothetical protein (157 aa)	hypothetical protein MGG_13463 [Magnaporthe oryzae 70-15]		0	4.97187	69.6474	59.0427
MGG_13482	hypothetical protein (80 aa)	dna repair protein		27.7192	122.801	86.5136	83.4042
MGG_13490	predicted protein (407 aa)	hypothetical protein MGG_13490 [Magnaporthe oryzae 70-15]		4.36798	6813.78	9651.5	2854.33
MGG_13491	peroxisomal long-chain fatty acid import protein 2 (829 aa)	peroxisomal abc transporter	ABC transporter transmembrane region 2 (PF06472) 141->422, ABC transporter (PF00005) 598->693	4.55764	127.922	102.803	114.757
MGG_13529	hypothetical protein (58 aa)	---NA---		12.3848	211.879	309.954	338.554
MGG_13543	conserved hypothetical protein (629 aa)	family regulatory		15.1902	57.1565	131.325	142.036
MGG_13562	conserved hypothetical protein (531 aa)	mfs sugar	Sugar (and other) transporter (PF00083) 52->489	4.83224	64.7002	44.2864	58.6741
MGG_13563	conserved hypothetical protein (176 aa)	hypothetical protein MGG_13563 [Magnaporthe oryzae 70-15]	Domain of unknown function (DUF1993) (PF09351) 6->167	1.11817	20.1073	9.41126	10.3376
MGG_13610	hydrolase (644 aa)	glycosyl hydrolase family	Glycosyl hydrolases family 2, sugar binding domain (PF02837) 73->236, domain (PF00703) 248->325, Glycosyl hydrolases family 2, TIM barrel domain (PF02836) 370->494	1.30783	29.3269	50.6602	78.3441
MGG_13617	eukaryotic translation initiation factor 2C 2 (1037 aa)	rna interference and gene silencing protein	Domain of unknown function (DUF1785) (PF08699) 244->282, PAZ domain (PF02170) 377->443, Piwi domain (PF02171) 607->866	2.7006	110.163	102.659	117.707
MGG_13626	alpha-galactosidase (402 aa)	alpha-galactosidase	Melibiase (PF02065) 41->202	8.84067	99.6417	47.0563	66.3967
MGG_13635	predicted protein (603 aa)	protein		12.3848	80.4538	83.6511	99.6183
MGG_13641	peroxin 23 (738 aa)	integral peroxisomal membrane protein	Integral peroxisomal membrane peroxin (PF06398) 114->566	73.3351	562.76	1058.74	831.963
MGG_13656	conserved hypothetical protein (414 aa)	hypothetical protein MGG_13656 [Magnaporthe oryzae 70-15]		5.31626	54.569	82.6009	72.1367
MGG_13744	MIPC synthase (355 aa)	mipc synthase subunit	Glycosyltransferase sugar-binding region containing DXD motif (PF04488) 89->168	0.653914	17.6091	75.4755	57.5415
MGG_13762	multidrug resistance protein 3 (1171 aa)	mdr efflux pump abc3	ABC transporter transmembrane region (PF00664) 35->221, ABC transporter (PF00005) 346->456, ABC transporter transmembrane region (PF00664) 646->873, ABC transporter (PF00005) 968->1096	40.5683	471.375	1144.69	741.241
MGG_13763	glycerate kinase (488 aa)	glycerate kinase	Glycerate kinase family (PF02595) 63->457	0.653914	35.5072	81.9418	112.864
MGG_13783	aspartyl-tRNA synthetase (933 aa)	aspartyl-trna cytoplasmic	OB-fold nucleic acid binding domain (PF01336) 183->261, tRNA synthetases class II (D, K and N) (PF00152) 283->598, Uncharacterized conserved protein (DUF2156) (PF09924) 660->881	26.9013	260.277	243.251	169.476
MGG_13926	conserved hypothetical protein (600 aa)	hypothetical protein MGG_13926 [Magnaporthe oryzae 70-15]	Regulator of G protein signaling domain (PF00615) 387->564	1.30783	29.1808	16.6087	32.259
MGG_13929	isoflavone reductase (314 aa)	isoflavone reductase family protein	NmrA-like family (PF05368) 13->239	46.3547	215.489	768.254	712.233
MGG_13930	MFS hexose transporter (519 aa)	mfs glucose	Sugar (and other) transporter (PF00083) 20->501	141.65	521.608	495.245	556.219
MGG_13947	F-box domain-containing protein (486 aa)	f-box domain-containing protein		18.1654	141.732	117.805	94.2656
MGG_13971	DUF563 domain-containing protein (435 aa)	duf563 domain-containing protein		44.4128	1336.82	765.741	559.737
MGG_14004	ribonuclease H (342 aa)	ribonuclease h	Caulimovirus viroplasmin (PF01693) 19->62, Caulimovirus viroplasmin (PF01693) 77->120, RNase H (PF00075) 188->332	5.23131	28.1632	41.496	60.0854
MGG_14061	oxalate decarboxylase oxdC (501 aa)	oxalate	Cupin domain (PF07883) 179->249, Cupin domain (PF07883) 359->432	250.597	3046.61	1865.71	2068.79
MGG_14087	glucan 1,3-beta-glucosidase (905 aa)	exo-beta- -		41.1175	1395	525.527	252.503
MGG_14113	hypothetical protein (60 aa)	hypothetical protein MGG_14113 [Magnaporthe oryzae 70-15]		23.1873	309.139	15897.6	20583.8
MGG_14129	conserved hypothetical protein (315 aa)	hypothetical protein MGG_14129 [Magnaporthe oryzae 70-15]	Protein of unknown function (DUF3237) (PF11578) 70->215	40.8884	259.321	227.971	254.88
MGG_14134	conserved hypothetical protein (658 aa)	protein	Beta-lactamase (PF00144) 121->449	2.61566	26.3567	45.5015	42.2566
MGG_14136	quinate permease (554 aa)	quinate permease	Sugar (and other) transporter (PF00083) 29->495	1.85703	47.4448	39.2925	44.0315
MGG_14154	conserved hypothetical protein (109 aa)	hypothetical protein MGG_14154 [Magnaporthe oryzae 70-15]		2364.79	16287.2	11569.6	23217.2
MGG_14179	conserved hypothetical protein (224 aa)	gpi anchored cell wall	Ubiquitin 3 binding protein But2 (PF09792) 46->218	0	78.1062	33.8352	11.0126
MGG_14232	nitrate reductase 1 (564 aa)	sulfite oxidase	Oxidoreductase molybdopterin binding domain (PF00174) 179->365, Mo-co oxidoreductase dimerisation domain (PF03404) 388->509	90.9513	347.547	334.172	622.832
MGG_14244	conserved hypothetical protein (306 aa)	lipase	Lipase 3 N-terminal region (PF03893) 29->79, Lipase (class 3) (PF01764) 151->241	10.1683	1193.47	436.903	296.415
MGG_14291	beta-lactamase family protein (563 aa)	hypothetical protein MGG_14291 [Magnaporthe oryzae 70-15]	Beta-lactamase (PF00144) 94->367	8.29146	49.1006	234.118	613.86
MGG_14307	L-ascorbate oxidase (604 aa)	l-ascorbate oxidase	Multicopper oxidase (PF07732) 37->151, Multicopper oxidase (PF00394) 160->317, Multicopper oxidase (PF07731) 429->562	53.6723	1077.4	577.227	256.463
MGG_14308	conserved hypothetical protein (672 aa)	hypothetical protein MGG_14308 [Magnaporthe oryzae 70-15]	Uncharacterized conserved protein (DUF2235) (PF09994) 56->219, Uncharacterized conserved protein (DUF2235) (PF09994) 228->493	43.8636	341.804	206.893	197.788
MGG_14338	predicted protein (135 aa)	hypothetical protein MGG_14338 [Magnaporthe oryzae 70-15]		7.63755	31.3654	138.842	155.13
MGG_14553	predicted protein (160 aa)	hypothetical protein [Magnaporthe oryzae 70-15]		13.2482	72.7839	101.269	116.711
MGG_14554	conserved hypothetical protein (843 aa)	f-box domain containing protein		0	4.77661	6.83706	5.88629
MGG_14569	conserved hypothetical protein (503 aa)	carbonic anhydrase 2	'chromo' (CHRromatin Organisation MOdifier) domain (PF00385) 397->444, 'chromo' (CHRromatin Organisation MOdifier) domain (PF00385) 458->495	0	10.2205	10.1938	10.8238
MGG_14591	cytochrome P450 3A24 (539 aa)	cytochrome p450	Cytochrome P450 (PF00067) 31->512	6.05512	25.6326	26.3907	27.1752
MGG_14597	predicted protein (769 aa)	hypothetical protein MGG_13726 [Magnaporthe oryzae 70-15]		0.464258	173.674	81.8903	40.4015
MGG_14598	conserved hypothetical protein (679 aa)	tyrosinase	Common central domain of tyrosinase (PF00264) 105->281	0.653914	66.25	22.9515	19.5564
MGG_14609	conserved hypothetical protein (357 aa)	hypothetical protein [Magnaporthe oryzae 70-15]	Protein kinase domain (PF00069) 270->318	19.8525	88.6357	101.279	85.7929
MGG_14633	KpsF/GutQ family protein (381 aa)	sugar isomerase	SIS domain (PF01380) 189->269	60.1975	256.843	239.05	177.604
MGG_14640	mating-type switching protein swi10 (480 aa)	mating-type switching protein swi10	Binding domain of DNA repair protein Ercc1 (rad10/Swi10) (PF03834) 141->188, Binding domain of DNA repair protein Ercc1 (rad10/Swi10) (PF03834) 206->229	27.2609	196.662	236.404	355.737
MGG_14692	conserved hypothetical protein (411 aa)	esterase family protein		10.0636	117.06	192.859	169.112
MGG_14693	conserved hypothetical protein (311 aa)	hypothetical protein MGG_00376 [Magnaporthe oryzae 70-15]		0	214.275	155.759	185.642
MGG_14731	peroxisomal membrane protein 4 (217 aa)	peroxisomal membrane protein	Peroxisomal membrane protein 24 (PF10499) 24->206	4.38774	34.0466	36.636	33.0852
MGG_14744	phosphotransferase enzyme family domain-containing protein (377 aa)	phosphotransferase enzyme family domain protein	Phosphotransferase enzyme family (PF01636) 30->273	12.934	51.8956	76.0006	85.6082
MGG_14749	predicted protein (364 aa)	hypothetical protein [Magnaporthe oryzae 70-15]		0	5.5822	6.0545	22.7901
MGG_14805	DUF907 domain-containing protein (810 aa)	duf907 domain protein	Transient receptor potential (TRP) ion channel (PF06011) 35->657	1.39277	18.5653	15.7953	10.0638
MGG_14812	predicted protein (213 aa)	hypothetical protein MGG_01714 [Magnaporthe oryzae 70-15]		2.426	17.8981	36.4815	27.4301
MGG_14813	quinate repressor (819 aa)	repressor protein	Shikimate kinase (PF01202) 45->170, Type I 3-dehydroquinase (PF01487) 251->457, Shikimate dehydrogenase substrate binding domain (PF08501) 490->570, Shikimate / quinate 5-dehydrogenase (PF01488) 624->670	32.2769	217.547	151.672	185.411
MGG_14825	hypothetical protein (401 aa)	osmostress-responsive transcription	Transcriptional activator of glycolytic enzymes (PF12550) 290->363	137.594	7811.17	9445.36	14707.3
MGG_14842	conserved hypothetical protein (290 aa)	dna repair protein	Eukaryotic protein of unknown function (DUF829) (PF05705) 76->268	12.8491	81.613	49.1672	77.8342
MGG_14931	zinc finger protein 32 (354 aa)	c2h2 finger domain	Zinc finger, C2H2 type (PF00096) 16->40	0.653914	28.0248	16.341	9.38881
MGG_14951	conserved hypothetical protein (1058 aa)	dna repair protein rad26	Protein of unknown function (DUF3636) (PF12331) 410->524	62.2779	238.692	251.931	209.155
MGG_14984	predicted protein (168 aa)	---NA---		5.67581	29.2332	66.2187	79.7742
MGG_14999	pigment biosynthesis protein Ayg1 (502 aa)	pigment biosynthesis protein yellowish-green 1	Alpha/beta hydrolase of unknown function (DUF1100) (PF06500) 178->494	57.5819	2286.45	2961.93	2198.26
MGG_15013	predicted protein (291 aa)	hypothetical protein MGCH7_ch7g497 [Magnaporthe oryzae 70-15]		0.464258	7.20565	6.42519	8.35505
MGG_15038	glycine dehydrogenase (1085 aa)	glycine dehydrogenase	Glycine cleavage system P-protein (PF02347) 96->539, Glycine cleavage system P-protein (PF02347) 582->834	1.11817	25.0669	10.791	13.7976
MGG_15041	medium-chain specific acyl-CoA dehydrogenase (374 aa)	acyl- dehydrogenase	Acyl-CoA dehydrogenase, N-terminal domain (PF02771) 22->114, Acyl-CoA dehydrogenase, middle domain (PF02770) 114->166, Acyl-CoA dehydrogenase, C-terminal domain (PF00441) 219->357	0.464258	38.6972	14.2817	16.5401
MGG_15062	conserved hypothetical protein (362 aa)	las1-like family protein	Las1-like (PF04031) 6->194	16.9622	70.3594	69.0296	52.9153
MGG_15065	conserved hypothetical protein (393 aa)	amid-like mitochondrial	Pyridine nucleotide-disulphide oxidoreductase (PF07992) 7->308, Pyridine nucleotide-disulphide oxidoreductase (PF00070) 161->235	16.7923	117.909	95.6264	114.464
MGG_15071	predicted protein (225 aa)	---NA---		4.09338	50.7241	41.1254	30.9514
MGG_15074	conserved hypothetical protein (300 aa)	hypothetical protein MGG_12328 [Magnaporthe oryzae 70-15]	alpha/beta hydrolase fold (PF07859) 113->269	103.996	294.875	1421.32	2149.08
MGG_15077	hypothetical protein (105 aa)	---NA---		5.21155	87.029	44.4821	47.5153
MGG_15136	conserved hypothetical protein (217 aa)	upf0132 domain protein	Chloroplast import component protein (Tic20) (PF09685) 123->212	2.04669	14.5943	12.1193	8.84129
MGG_15145	predicted protein (285 aa)	hypothetical protein MGG_14323 [Magnaporthe oryzae 70-15]		1.11817	15.2169	41.5681	37.0739
MGG_15167	succinyl-CoA ligase subunit alpha (657 aa)	succinyl- synthetase subunit	CoA binding domain (PF02629) 59->150, CoA-ligase (PF00549) 207->325, CoA-ligase (PF00549) 495->627	40.6394	182.337	399.618	308.188
MGG_15174	predicted protein (114 aa)	---NA---		43.2946	167.182	218.055	273.58
MGG_15185	agglutinin isolectin 1 (399 aa)	chitin binding protein	Chitin recognition protein (PF00187) 26->62	0	36.3005	15.1466	8.90257
MGG_15203	anion exchange protein 4 (611 aa)	anion exchange family protein	HCO3- transporter family (PF00955) 2->167	8.67078	33.8145	244.672	435.388
MGG_15207	predicted protein (138 aa)	hypothetical protein [Magnaporthe oryzae 70-15]		0.653914	11.7178	28.5633	34.6002
MGG_15228	predicted protein (118 aa)	---NA---		8.56607	32.9197	52.8637	37.4515
MGG_15237	hypothetical protein (397 aa)	---NA---		13.9673	39043	13833.8	11744
MGG_15239	conserved hypothetical protein (353 aa)	mipc synthase subunit	Glycosyltransferase sugar-binding region containing DXD motif (PF04488) 91->168	16.9425	458.663	333.08	331.696
MGG_15240	predicted protein (106 aa)	---NA---		6.70903	22.9514	24.1356	23.6539
MGG_15282	conserved hypothetical protein (696 aa)	duf1446 domain-containing protein	Protein of unknown function (DUF1446) (PF07287) 10->374	38.9266	153.503	277.025	237.884
MGG_15315	predicted protein (120 aa)	---NA---		0	153.608	53.43	28.5252
MGG_15320	conserved hypothetical protein (304 aa)	hypothetical protein [Magnaporthe oryzae 70-15]		0	14.2729	6.01332	4.66376
MGG_15326	hypothetical protein (77 aa)	---NA---		15.5299	70.8559	74.9606	72.2405
MGG_15348	predicted protein (121 aa)	---NA---		2.7006	14.7204	37.8716	63.6354
MGG_15377	hypothetical protein (69 aa)	---NA---		0.653914	10.7047	11.1102	9.74756
MGG_15378	predicted protein (106 aa)	---NA---		0.653914	12.7756	10.6572	23.0164
MGG_15393	conserved hypothetical protein (384 aa)	zinc finger	Zinc-finger double-stranded RNA-binding (PF12171) 203->227	1.58243	35.7393	138.471	261.135
MGG_15402	conserved hypothetical protein (495 aa)	unnamed protein product [Sordaria macrospora]	Alanine racemase, N-terminal domain (PF01168) 36->271	16.5632	77.5728	135.773	102.323
MGG_15428	para-nitrobenzyl esterase (558 aa)	triacylglycerol	Carboxylesterase (PF00135) 8->463	5.1266	85.641	140.16	144.386
MGG_15449	conserved hypothetical protein (68 aa)	hypothetical protein MGCH7_ch7g1074 [Magnaporthe oryzae 70-15]		0	10.2896	19.5536	11.4988
