# Supplementary material for: Genome-wide Transcriptional Profiling of Appressorium Development by the Rice Blast Fungus Magnaporthe oryzae
Source: PLoS Pathog. 2012 Feb 9;8(2):e1002514. doi: 10.1371/journal.ppat.1002514 (PMC3276559; doi:10.1371/journal.ppat.1002514)
Supplement: Table S2 — HT-SuperSAGE data showing M. oryzae genes differentially expressed during appressorium maturation (14–16 h) vs mycelial growth in CM (adjusted P-value< = 0.05). (XLS) [file ppat.1002514.s003.xls]

## Sheet: T14_T16_upregulated_v_CM
Table S2 - Genes up-regulated at 14-16 hours vs CM (adjusted P-value <= 0.05)									GO terms over-represented in this dataset vs whole genome
Gene id	Broad Institute Annotation	blast2go	pfam	baseMeanCM	baseMeanT14	baseMeanT16			GO-ID	Term	Category	FDR	P-Value
MGG_00022	enniatin synthetase (4094 aa)	nonribosomal peptide	AMP-binding enzyme (PF00501) 371->775, Phosphopantetheine attachment site (PF00550) 901->964, Condensation domain (PF00668) 988->1279, AMP-binding enzyme (PF00501) 1475->1867, Phosphopantetheine attachment site (PF00550) 2442->2502, Condensation domain (P	0.653914	14.1684	16.4558			GO:0051591	response to cAMP	P	3.59355e-28	9.73069e-32
MGG_00045	general alpha-glucoside permease (545 aa)	mfs maltose	Sugar (and other) transporter (PF00083) 71->524	14.1767	69.8406	78.5889			GO:0010033	response to organic substance	P	3.09965e-27	1.67866e-30
MGG_00047	hypothetical protein (70 aa)	---NA---		0.653914	167.562	56.7749			GO:0042221	response to chemical stimulus	P	6.79873e-20	5.52293e-23
MGG_00048	conserved hypothetical protein (628 aa)	cyclohexanone -monooxygenase	Flavin-binding monooxygenase-like (PF00743) 74->290	0.653914	12.9774	11.8251			GO:0044408	growth or development of symbiont on or near host	P	2.8858e-14	3.90712e-17
MGG_00054	conserved hypothetical protein (503 aa)	mfs transporter	Major Facilitator Superfamily (PF07690) 65->431	5.95041	287.079	525.895			GO:0050896	response to stimulus	P	1.01145e-09	1.64331e-12
MGG_00056	xanthoxin dehydrogenase (283 aa)	short-chain dehydrogenase reductase sdr	short chain dehydrogenase (PF00106) 18->195	43.8438	372.53	439.757			GO:0021700	developmental maturation	P	3.00608e-08	5.69796e-11
MGG_00057	(R)-specific carbonyl reductase (352 aa)	potential secondary alcohol dehydrogenase	Alcohol dehydrogenase GroES-like domain (PF08240) 33->145, Zinc-binding dehydrogenase (PF00107) 187->313	19.7478	153.63	108.045			GO:0055085	transmembrane transport	P	0.000131407	2.84663e-07
MGG_00059	isotrichodermin C-15 hydroxylase (533 aa)	trichothecene c-15 hydroxylase	Cytochrome P450 (PF00067) 51->483	22.9778	119.966	106			GO:0005975	carbohydrate metabolic process	P	0.00463389	1.1293e-05
MGG_00072	isoamyl alcohol oxidase (600 aa)	isoamyl alcohol oxidase	FAD binding domain (PF01565) 123->272, Berberine and berberine like (PF08031) 538->578	0	5.37927	4.24481			GO:0009847	spore germination	P	0.00755444	2.04561e-05
MGG_00077	predicted protein (653 aa)	hypothetical protein [Magnaporthe oryzae 70-15]		2.04669	24.7507	18.0659			GO:0016798	hydrolase activity, acting on glycosyl bonds	F	0.0350631	0.000104439
MGG_00083	predicted protein (292 aa)	hypothetical protein [Magnaporthe oryzae 70-15]		0	17.4535	38.2876			GO:0004553	hydrolase activity, hydrolyzing O-glycosyl compounds	F	0.035346	0.000114853
MGG_00084	mannosyl-oligosaccharide 1,2-alpha-mannosidase IB (538 aa)	a chain structure of citrinum alpha -mannosidase reveals the basis for differences in specificity of the er and golgi class i enzymes	Glycosyl hydrolase family 47 (PF01532) 60->531	0	11.2359	15.5244
MGG_00085	lactose permease (545 aa)	lactose permease	Sugar (and other) transporter (PF00083) 60->501	2.51095	163.215	128.325
MGG_00086	42 kDa endochitinase (425 aa)	endochitinase	Glycosyl hydrolases family 18 (PF00704) 39->382	0	65.1534	21.1974
MGG_00088	glycosyl hydrolase (815 aa)	glycoside hydrolase family 92 protein	Glycosyl hydrolase family 92 (PF07971) 270->790	1.58243	179.104	191.145
MGG_00109	conserved hypothetical protein (706 aa)	arsenite efflux transporter - puative	Arsenical pump membrane protein (PF02040) 64->220, Arsenical pump membrane protein (PF02040) 529->675	207.111	555.846	835.682
MGG_00117	transcription initiation factor IIB (702 aa)	transcription factor tfiiib complex subunit	Transcription factor TFIIB repeat (PF00382) 146->210, Transcription factor TFIIB repeat (PF00382) 243->316, Brf1-like TBP-binding domain (PF07741) 543->639	0	5.43084	5.14079
MGG_00120	predicted protein (196 aa)	hypothetical protein [Magnaporthe oryzae 70-15]		2.61566	49.4929	140.332
MGG_00127	saccharopine dehydrogenase (430 aa)	saccharopine dehydrogenase	Saccharopine dehydrogenase (PF03435) 16->171	12.6792	244.028	352.874
MGG_00143	conserved hypothetical protein (396 aa)	conserved hypothetical portein	LYAR-type C2HC zinc finger (PF08790) 2->22	3.07991	29.7689	23.7523
MGG_00144	MFS transporter (485 aa)	mfs transporter	Major Facilitator Superfamily (PF07690) 59->364	19.728	259.045	291.056
MGG_00145	RING-1 protein (397 aa)	peroxisome biosynthesis protein (peroxin-10)	Pex2 / Pex12 amino terminal region (PF04757) 30->280	0.464258	6.48872	9.30576
MGG_00149	serine/threonine-protein phosphatase PP-Z (523 aa)	serine threonine protein	Calcineurin-like phosphoesterase (PF00149) 249->441	3.35452	13.1837	16.7397
MGG_00156	conserved hypothetical protein (322 aa)	nmral1 protein	NmrA-like family (PF05368) 7->234	64.5003	279.038	238.934
MGG_00160	predicted protein (739 aa)	hypothetical protein [Magnaporthe oryzae 70-15]		0.653914	6.3124	5.60652
MGG_00162	mitochondrial import inner membrane translocase subunit tim10 (91 aa)	mitochondrial intermembrane space translocase subunit	Tim10/DDP family zinc finger (PF02953) 14->78	4.64258	91.8351	60.1104
MGG_00166	conserved hypothetical protein (368 aa)	5-azacytidine resistance protein azr1	Stage II sporulation protein E (SpoIIE) (PF07228) 58->247	9.21998	618.375	1026.82
MGG_00178	hypothetical protein (127 aa)	rrna processing protein	Cgr1 family (PF03879) 24->126	27.2806	294.576	236.53
MGG_00180	ubiquitin-conjugating enzyme (167 aa)	ubiquitin-conjugating enzyme	Ubiquitin-conjugating enzyme (PF00179) 12->141	18.6296	299.408	169.123
MGG_00181	conserved hypothetical protein (360 aa)	hypothetical protein [Magnaporthe oryzae 70-15]		9.87389	43.6663	42.213
MGG_00183	MAP kinase kinase kinase wis4 (1368 aa)	map kinase kinase kinase	Protein kinase domain (PF00069) 1052->1323	19.6431	62.0146	80.4208
MGG_00190	conserved hypothetical protein (421 aa)	hlh transcription	Helix-loop-helix DNA-binding domain (PF00010) 168->218	4.5774	64.2203	75.6126
MGG_00201	membrane transporter (529 aa)	membrane transporter	Sugar (and other) transporter (PF00083) 113->516	2.7006	24.8454	11.6211
MGG_00204	conserved hypothetical protein (516 aa)	mfs	Major Facilitator Superfamily (PF07690) 72->434	13.1237	117.988	114.521
MGG_00205	predicted protein (282 aa)	hypothetical protein [Magnaporthe oryzae 70-15]		0	6.13609	4.55086
MGG_00244	15-hydroxyprostaglandin dehydrogenase (352 aa)	15-hydroxyprostaglandin dehydrogenase (nad(+))	short chain dehydrogenase (PF00106) 16->193	3.43946	56.6737	34.3976
MGG_00245	conserved hypothetical protein (184 aa)	chitin binding protein	Chitin binding domain (PF03067) 18->180	36.8997	5743.43	6097.26
MGG_00246	NADP-dependent alcohol dehydrogenase 6 (365 aa)	zinc-binding alcohol	Alcohol dehydrogenase GroES-like domain (PF08240) 36->156, Zinc-binding dehydrogenase (PF00107) 197->324	0.653914	84.3269	111.957
MGG_00259	hypothetical protein (148 aa)	hypothetical protein [Magnaporthe oryzae 70-15]		3.16486	16.0131	14.8546
MGG_00272	conserved hypothetical protein (248 aa)	hypothetical protein [Magnaporthe oryzae 70-15]	Domain of unknown function (DUF3328) (PF11807) 63->236	5.40121	36.0897	53.4039
MGG_00273	conserved hypothetical protein (135 aa)	hypothetical protein [Magnaporthe oryzae 70-15]		7.44789	36.1113	34.3178
MGG_00289	amino-acid permease inda1 (578 aa)	amino-acid permease inda1	Amino acid permease (PF00324) 70->534	436.646	12636.1	12773.7
MGG_00295	predicted protein (817 aa)	blue light receptor		3.07991	15.9099	19.7337
MGG_00296	glycosyl hydrolase (828 aa)	alpha- -mannosidase family	Glycosyl hydrolase family 92 (PF07971) 262->774	1.39277	32.8562	61.0419
MGG_00299	hypothetical protein (574 aa)	hypothetical protein [Magnaporthe oryzae 70-15]		1.11817	14.8221	18.0438
MGG_00300	ent-kaurene oxidase (512 aa)	cytochrome p450 monooxygenase	Cytochrome P450 (PF00067) 175->474	1.30783	14.521	15.4002
MGG_00304	peptide transporter MTD1 (800 aa)	peptide transporter mtd1	OPT oligopeptide transporter protein (PF03169) 104->766	0	5.50402	5.99241
MGG_00316	tissue alpha-L-fucosidase (769 aa)	glycoside hydrolase family 29 protein	Alpha-L-fucosidase (PF01120) 284->656	6.98364	108.743	109.101
MGG_00318	fungal specific transcription factor domain-containing protein (864 aa)	fungal specific transcription	Fungal specific transcription factor domain (PF04082) 360->458	48.1664	121.002	193.744
MGG_00319	endoglucanase EG-II (523 aa)	endoglucanase iii	Cellulase (glycosyl hydrolase family 5) (PF00150) 55->312	14.1569	125.431	131.483
MGG_00320	predicted protein (519 aa)	c6 finger domain protein acr-	Fungal Zn(2)-Cys(6) binuclear cluster domain (PF00172) 45->81	29.517	6021.56	7053.15
MGG_00321	conserved hypothetical protein (341 aa)	hypothetical protein MGG_00321 [Magnaporthe oryzae 70-15]	Domain of unknown function (DUF1996) (PF09362) 32->138, Domain of unknown function (DUF1996) (PF09362) 142->246	1.30783	45.0036	53.0978
MGG_00325	conserved hypothetical protein (508 aa)	hypothetical protein MGG_00325 [Magnaporthe oryzae 70-15]	Protein of unknown function (DUF1308) (PF07000) 19->432	0.653914	13.3816	8.43196
MGG_00334	predicted protein (235 aa)	hypothetical protein [Magnaporthe oryzae 70-15]		1.58243	67.4239	62.6963
MGG_00374	conserved hypothetical protein (358 aa)	glycoside hydrolase family 16 protein	Glycosyl hydrolases family 16 (PF00722) 107->244	0.653914	67.7465	34.6815
MGG_00375	glucanase B (408 aa)	glucanase b		2.23634	43.6579	17.7821
MGG_00385	L-aminoadipate-semialdehyde dehydrogenase (1078 aa)	nonribosomal peptide	AMP-binding enzyme (PF00501) 72->461, Phosphopantetheine attachment site (PF00550) 581->655, Male sterility protein (PF07993) 718->952	5.1266	1042.33	1002.72
MGG_00389	predicted protein (144 aa)	hypothetical protein [Magnaporthe oryzae 70-15]		0	12.9043	14.4687
MGG_00415	predicted protein (398 aa)	hypothetical protein [Magnaporthe oryzae 70-15]		0	5.95978	6.96823
MGG_00416	MFS transporter (453 aa)	mfs multidrug	Major Facilitator Superfamily (PF07690) 66->446	0.464258	5.60716	7.17226
MGG_00417	zinc finger transcription factor (406 aa)	#NAME?	Aflatoxin regulatory protein (PF08493) 226->293	3.26957	62.7066	81.8046
MGG_00431	homogentisate 1,2-dioxygenase (504 aa)	homogentisate -dioxygenase	homogentisate 1,2-dioxygenase (PF04209) 12->92, homogentisate 1,2-dioxygenase (PF04209) 114->486	617.674	1744.26	1797.28
MGG_00438	conserved hypothetical protein (319 aa)	hva22 domain membrane protein	TB2/DP1, HVA22 family (PF03134) 9->44	31.374	253.007	179.466
MGG_00439	predicted protein (156 aa)	hypothetical protein [Magnaporthe oryzae 70-15]		19.493	394.909	221.568
MGG_00448	RanGTP-binding protein (634 aa)	#NAME?	RanGTP-binding protein (PF05508) 1->388	7.53284	41.9463	38.0392
MGG_00451	conserved hypothetical protein (320 aa)	tpa: salicylate (afu_orthologue afua_5g10180)		55.1756	297.036	150.378
MGG_00464	MFS phospholipid transporter Git1 (488 aa)	mfs phospholipid transporter git1	Sugar (and other) transporter (PF00083) 48->243, Sugar (and other) transporter (PF00083) 306->433	44.1975	531.259	461.815
MGG_00513	hypothetical protein (85 aa)	conidiation-specific protein-8		86.6089	582.369	2272.2
MGG_00538	acid phosphatase (593 aa)	3-phytase a precursor	Histidine acid phosphatase (PF00328) 179->504	143.347	431.998	526.663
MGG_00555	conserved hypothetical protein (544 aa)	hypothetical protein MGG_00555 [Magnaporthe oryzae 70-15]	Cryptococcal mannosyltransferase 1 (PF11735) 136->416	79.0168	395.67	298.206
MGG_00556	hypothetical protein (104 aa)	hypothetical protein [Magnaporthe oryzae 70-15]		1.11817	10.9565	7.58034
MGG_00572	cytochrome P450 (549 aa)	cytochrome p450	Cytochrome P450 (PF00067) 146->536	124.038	549.618	445.958
MGG_00577	conserved hypothetical protein (467 aa)	hypothetical protein MGG_00577 [Magnaporthe oryzae 70-15]		9.97861	348.253	111.94
MGG_00590	conserved hypothetical protein (1074 aa)	histone transcription regulator	WD domain, G-beta repeat (PF00400) 19->45, WD domain, G-beta repeat (PF00400) 65->97, WD domain, G-beta repeat (PF00400) 123->159, WD domain, G-beta repeat (PF00400) 165->200, WD domain, G-beta repeat (PF00400) 275->328, WD domain, G-beta repeat (PF00400)	3.90372	16.8431	19.6317
MGG_00620	N-acetylglucosamine-6-phosphate deacetylase (450 aa)	n-acetylglucosamine-6-phosphate deacetylase	Amidohydrolase family (PF01979) 67->409	67.28	15967.3	10665.1
MGG_00623	hexokinase-1 (562 aa)	hexokinase-1	Hexokinase (PF00349) 84->267, Hexokinase (PF03727) 271->459	1.85703	35.3029	23.0382
MGG_00625	glucosamine-6-phosphate isomerase (368 aa)	glucosamine-6-phosphate isomerase	Glucosamine-6-phosphate isomerases/6-phosphogluconolactonase (PF01182) 15->248	4.66235	36.6618	25.3624
MGG_00636	GPI mannosyltransferase 2 (442 aa)	duf409 domain protein	Mannosyltransferase (PIG-V)) (PF04188) 17->441	116.16	298.586	360.272
MGG_00659	glucan 1,3-beta-glucosidase (770 aa)	exo-beta- -		37.5338	2087.74	559.703
MGG_00660	conserved hypothetical protein (835 aa)	c2h2 transcription factor	Fungal specific transcription factor domain (PF04082) 292->535	6.43443	26.8664	37.7997
MGG_00673	predicted protein (437 aa)	protein	SET domain (PF00856) 341->399	0	10.1996	14.0828
MGG_00681	conserved hypothetical protein (405 aa)	hypothetical protein MGG_00681 [Magnaporthe oryzae 70-15]		0.464258	6.18766	6.58234
MGG_00689	acetyl-coenzyme A synthetase (701 aa)	acyl- synthetase	Domain of unknown function (DUF3448) (PF11930) 7->90, AMP-binding enzyme (PF00501) 100->574	7.17329	216.541	160.456
MGG_00697	rhamnolipids biosynthesis 3-oxoacyl-[acyl-carrier-protein] reductase (263 aa)	short chain dehydrogenase reductase family	short chain dehydrogenase (PF00106) 12->184	27.7647	273.88	352.936
MGG_00700	protein kinase domain containing protein (710 aa)	protein kinase	Protein kinase domain (PF00069) 156->464	166.863	756.425	734.481
MGG_00701	predicted protein (334 aa)	hypothetical protein [Magnaporthe oryzae 70-15]		10.0636	49.7724	45.1405
MGG_00714	conserved hypothetical protein (247 aa)	domain-containing protein		0	7.7013	4.18715
MGG_00719	aldehyde dehydrogenase 3H1 (524 aa)	succinate semialdehyde	Aldehyde dehydrogenase family (PF00171) 14->445	29.7718	2091.9	5937.09
MGG_00721	conserved hypothetical protein (364 aa)	hypothetical protein MGG_00721 [Magnaporthe oryzae 70-15]	Phosphatidylethanolamine-binding protein (PF01161) 29->196	53.8678	452.178	976.404
MGG_00745	zn-dependent hydrolases (411 aa)	metallo-beta-lactamase domain		24.8744	651.452	332.989
MGG_00759	peroxin 24 (525 aa)	integral peroxisomal membrane	Integral peroxisomal membrane peroxin (PF06398) 92->513	143.661	368.904	387.014
MGG_00773	lipase 2 (351 aa)	triacylglycerol lipase	Putative serine esterase (DUF676) (PF05057) 153->228	16.8575	64.345	122.079
MGG_00775	carboxypeptidase KEX1 precursor (631 aa)	pheromone processing carboxypeptidase kex1	Serine carboxypeptidase (PF00450) 39->454	0	8.98706	4.65288
MGG_00790	conserved hypothetical protein (599 aa)	fad dependent oxidoreductase	FAD dependent oxidoreductase (PF01266) 67->153, FAD dependent oxidoreductase (PF01266) 217->488	40.8291	782.078	1195.3
MGG_00792	squalene-hopene cyclase (681 aa)	squalene oxidosqualene cyclase	Prenyltransferase and squalene oxidase repeat (PF00432) 556->602	11.8554	4242	4716.78
MGG_00804	conserved hypothetical protein (396 aa)	abhydrolase domain-containing protein 12b	alpha/beta hydrolase fold (PF00561) 152->237	96.797	259.956	275.394
MGG_00819	niemann-Pick C1 protein precursor (1196 aa)	patched sphingolipid transporter	Patched family (PF02460) 440->1158	32.4724	91.3278	130.653
MGG_00822	predicted protein (304 aa)	protease ydgd precursor	Trypsin (PF00089) 96->278	18.5249	125.137	93.2306
MGG_00844	LCCL domain-containing protein (662 aa)	lccl domain containing protein	LCCL domain (PF03815) 226->281	9.87389	49.5013	64.7855
MGG_00870	hypothetical protein (280 aa)	hypothetical protein [Magnaporthe oryzae 70-15]		1.30783	24.5444	7.86421
MGG_00871	phosphatidylinositol transfer protein CSR1 (480 aa)	cral trio domain protein	CRAL/TRIO, N-terminus (PF03765) 101->140, CRAL/TRIO domain (PF00650) 204->334	21.3105	58.1141	71.9577
MGG_00882	negative regulator of the PHO system (777 aa)	glycosyl hydrolase	Cellulase (glycosyl hydrolase family 5) (PF00150) 71->252	0.928516	22.1492	19.7914
MGG_00899	tubulin-specific chaperone C (352 aa)	tubulin-specific chaperone	Tubulin binding cofactor C (PF07986) 186->302	2.89026	56.9016	93.4967
MGG_00906	predicted protein (265 aa)	kinetochore protein	Kinetochore protein Mis14 like (PF08641) 112->189	34.6633	157.77	161.117
MGG_00912	protein-tyrosine phosphatase 2 (688 aa)	protein-tyrosine phosphatase 2	Protein-tyrosine phosphatase (PF00102) 287->384, Protein-tyrosine phosphatase (PF00102) 512->584, Protein-tyrosine phosphatase (PF00102) 626->658	3.07991	13.5879	19.6672
MGG_00916	predicted protein (155 aa)	hypothetical protein [Magnaporthe oryzae 70-15]		0.928516	8.43652	9.40778
MGG_00920	YagE family protein (439 aa)	family protein	Uncharacterised ACR, YagE family COG1723 (PF02582) 189->381	5.78052	34.0687	35.5641
MGG_00933	conserved hypothetical protein (696 aa)	potassium channel	Ion channel (PF07885) 172->244, Ion channel (PF07885) 334->410	11.646	32.8778	43.2465
MGG_00940	tripeptidyl-peptidase 1 precursor (619 aa)	tripeptidyl peptidase sed3	Pro-kumamolisin, activation domain (PF09286) 44->184, Subtilase family (PF00082) 363->530	2.89026	77.1162	69.1811
MGG_00944	conserved hypothetical protein (478 aa)	hypothetical protein MGG_00944 [Magnaporthe oryzae 70-15]		45.8905	119.922	120.376
MGG_00951	mannan endo-1,6-alpha-mannosidase DCW1 (491 aa)	glycoside hydrolase family 76	Glycosyl hydrolase family 76 (PF03663) 35->194, Glycosyl hydrolase family 76 (PF03663) 221->340	24.3054	136.258	166.963
MGG_00973	FAD binding domain-containing protein (501 aa)	fad dependent	FAD binding domain (PF01565) 63->200	1.39277	17.9309	20.745
MGG_00980	conserved hypothetical protein (276 aa)	hypothetical protein MGG_00980 [Magnaporthe oryzae 70-15]	Aminotransferase class IV (PF01063) 43->266	8.65101	91.2114	79.6312
MGG_00981	aspartic endopeptidase (432 aa)	aspartic endopeptidase	Eukaryotic aspartyl protease (PF00026) 106->425	4.09338	452.906	170.351
MGG_00983	conserved hypothetical protein (536 aa)	upf0052 domain protein	Uncharacterised protein family UPF0052 (PF01933) 36->446	1.77209	28.6895	28.8487
MGG_00984	ZZ type zinc finger domain-containing protein (870 aa)	zz type zinc finger domain protein	Zinc finger, ZZ type (PF00569) 359->399, Zinc finger, ZZ type (PF00569) 428->471, Zinc finger, ZZ type (PF00569) 495->534	381.048	1461.57	1358.73
MGG_00990	conserved hypothetical protein (1258 aa)	intermediate filament protein	PXA domain (PF02194) 105->289, Regulator of G protein signaling domain (PF00615) 421->558, PX domain (PF00787) 894->1003, Sorting nexin C terminal (PF08628) 1126->1237	53.9725	325.263	348.349
MGG_00993	vacuolar iron transporter Ccc1 (338 aa)	vacuolar iron transporter	VIT family (PF01988) 95->319	1.11817	111.744	49.2034
MGG_00994	mannosyl-oligosaccharide 1,2-alpha-mannosidase IC (532 aa)	mannosyl-oligosaccharide alpha- -mannosidase precursor	Glycosyl hydrolase family 47 (PF01532) 48->526	0.653914	44.0837	21.539
MGG_01018	conserved hypothetical protein (581 aa)	ferric reductase transmembrane component 5	FAD-binding domain (PF08022) 274->361, Ferric reductase NAD binding domain (PF08030) 367->559	8.18675	35.5092	38.5049
MGG_01023	conserved hypothetical protein (721 aa)	related to glucan 4-alpha-glucosidase		0.928516	38.7128	24.7503
MGG_01024	predicted protein (187 aa)	hypothetical protein [Magnaporthe oryzae 70-15]		19.5581	134.59	130.023
MGG_01029	acetyl-hydrolase (484 aa)	lipase esterase	alpha/beta hydrolase fold (PF07859) 170->385	26.1427	81.0766	104.248
MGG_01033	conserved hypothetical protein (421 aa)	toxin biosynthesis		12.9538	38.1839	56.9922
MGG_01057	conserved hypothetical protein (807 aa)	hypothetical protein MGG_01057 [Magnaporthe oryzae 70-15]		1.30783	10.2296	14.3445
MGG_01077	predicted protein (425 aa)	hypothetical protein MGG_01077 [Magnaporthe oryzae 70-15]	F-box domain (PF00646) 53->85	96.1687	454.539	636.349
MGG_01080	predicted protein (1465 aa)	chromo domain-containing protein	'chromo' (CHRromatin Organisation MOdifier) domain (PF00385) 69->116	17.5114	50.0302	94.9471
MGG_01088	conserved hypothetical protein (503 aa)	related to glucan 4-alpha-glucosidase		29.8765	394.964	317.691
MGG_01116	conserved hypothetical protein (220 aa)	50s ribosomal protein mrp49	Mitochondrial ribosomal protein L51 / S25 / CI-B8 domain (PF05047) 49->104	2.89026	33.7377	64.1379
MGG_01125	amine oxidase (526 aa)	amine oxidase	Flavin containing amine oxidoreductase (PF01593) 22->91	65.2787	237.88	242.872
MGG_01144	acyl-CoA thioesterase (398 aa)	acyl- thioesterase		24.1355	133.193	197.519
MGG_01147	alpha-N-arabinofuranosidase A (666 aa)	alpha-l-arabinofuranosidase a	Alpha-L-arabinofuranosidase C-terminus (PF06964) 468->642	0.653914	19.3198	10.6098
MGG_01149	hypothetical protein (149 aa)	cfem domain containing protein	CFEM domain (PF05730) 29->93	198.485	1299.86	1107.19
MGG_01150	conserved hypothetical protein (1085 aa)	conserved serine proline-rich protein	C2 domain (PF00168) 36->114	7.36295	37.8013	31.8205
MGG_01172	conserved hypothetical protein (1394 aa)	hypothetical protein MGG_01172 [Magnaporthe oryzae 70-15]		2.89026	11.2875	13.005
MGG_01180	3-hydroxyacyl-CoA dehydrogenase type-2 (264 aa)	3-hydroxyacyl- dehydrogenase	short chain dehydrogenase (PF00106) 7->185	97.686	300.033	325.422
MGG_01181	predicted protein (575 aa)	hypothetical protein [Magnaporthe oryzae 70-15]		0	7.34868	6.96823
MGG_01183	conserved hypothetical protein (681 aa)	ribosome biogenesis protein	Pescadillo N-terminus (PF06732) 5->270, BRCA1 C Terminus (BRCT) domain (PF00533) 361->458	1.11817	11.8164	11.4614
MGG_01190	conserved hypothetical protein (420 aa)	integral membrane protein		1.77209	12.6764	16.1587
MGG_01193	vacuolar calcium ion transporter /H(+) exchanger (687 aa)	sodium calcium	Sodium/calcium exchanger protein (PF01699) 159->304, Sodium/calcium exchanger protein (PF01699) 538->671	28.5233	4648.47	7228.6
MGG_01204	MADS-box MEF2 type transcription factor (703 aa)	srf-type transcription factor	SRF-type transcription factor (DNA-binding and dimerisation domain) (PF00319) 9->59	2.23634	10.6554	11.5413
MGG_01211	predicted protein (510 aa)	hypothetical protein [Magnaporthe oryzae 70-15]		1.39277	9.01703	10.4634
MGG_01212	conserved hypothetical protein (403 aa)	rapid response to glucose protein	Putative methyltransferase (PF10294) 136->303	37.6385	129.859	108.36
MGG_01214	predicted protein (267 aa)	hypothetical protein [Magnaporthe oryzae 70-15]		0.653914	54.5496	71.5408
MGG_01217	multiple RNA-binding domain-containing protein 1 (832 aa)	pre-rrna processing protein	RNA recognition motif. (a.k.a. RRM, RBD, or RNP domain) (PF00076) 6->66, RNA recognition motif. (a.k.a. RRM, RBD, or RNP domain) (PF00076) 314->383, RNA recognition motif. (a.k.a. RRM, RBD, or RNP domain) (PF00076) 495->556, RNA recognition motif. (a.k.a.	21.8142	62.8446	57.5245
MGG_01227	conserved hypothetical protein (1588 aa)	aerobic respiration control sensor protein arcb	His Kinase A (phosphoacceptor) domain (PF00512) 1009->1088, Histidine kinase-, DNA gyrase B-, and HSP90-like ATPase (PF02518) 1141->1287, Response regulator receiver domain (PF00072) 1479->1543	19.8327	53.0875	64.4439
MGG_01231	sorbitol dehydrogenase (373 aa)	xylitol dehydrogenase	Alcohol dehydrogenase GroES-like domain (PF08240) 49->159, Zinc-binding dehydrogenase (PF00107) 198->330	23.3769	344.789	280.676
MGG_01238	conserved hypothetical protein (1724 aa)	golgi complex component		215.317	586.433	673.692
MGG_01240	RING-8 protein (481 aa)	ring finger domain	Zinc finger, C3HC4 type (RING finger) (PF00097) 283->324	155.438	1915.41	1997.93
MGG_01247	endochitinase 1 precursor (427 aa)	complement fixation-chitinase	Glycosyl hydrolases family 18 (PF00704) 73->396	0.464258	14.8221	17.6579
MGG_01255	conserved hypothetical protein (407 aa)	integral membrane protein	DOMON domain (PF03351) 50->119	0.653914	28.3285	19.4853
MGG_01270	2,4-dihydroxyhept-2-ene-1,7-dioic acid aldolase (262 aa)	#NAME?	HpcH/HpaI aldolase/citrate lyase family (PF03328) 80->223	61.5844	296.958	255.82
MGG_01298	malic acid transport protein (441 aa)	c4-dicarboxylate transporter malic acid transport	C4-dicarboxylate transporter/malic acid transport protein (PF03595) 74->375	5.02189	23.1255	39.7069
MGG_01301	MFS transporter (567 aa)	mfs toxin efflux pump	Major Facilitator Superfamily (PF07690) 82->481	0	12.9558	16.0921
MGG_01303	3-keto-steroid reductase (499 aa)	3-ketosteroid reductase		63.3763	1510.02	1753.14
MGG_01304	conserved hypothetical protein (516 aa)	cell surface receptor mfs transporter	Major Facilitator Superfamily (PF07690) 99->426	25.4038	118.981	122.656
MGG_01317	septum formation protein Maf (290 aa)	acetylserotonin methytransferase-like protein	Maf-like protein (PF02545) 57->270	18.2503	102.675	84.7809
MGG_01328	endoglucanase (219 aa)	beta- -endoglucanase	Glycosyl hydrolase family 45 (PF02015) 24->216	14.6212	72.5968	152.605
MGG_01330	conserved hypothetical protein (763 aa)	hypothetical protein MGG_01330 [Magnaporthe oryzae 70-15]	Methyltransferase domain (PF08242) 127->238, Protein of unknown function (DUF3419) (PF11899) 372->731	2.23634	63.7861	41.3969
MGG_01334	hypothetical protein (135 aa)	hypothetical protein [Magnaporthe oryzae 70-15]		0.653914	14.9468	8.43196
MGG_01342	sensory/regulatory protein rpfC (1170 aa)	ethylene receptor	PAS fold (PF08447) 390->467, His Kinase A (phosphoacceptor) domain (PF00512) 545->609, Histidine kinase-, DNA gyrase B-, and HSP90-like ATPase (PF02518) 658->772, Response regulator receiver domain (PF00072) 864->984	19.4534	64.2203	74.3973
MGG_01344	serine/threonine-protein kinase BUD32 (270 aa)	protein	Protein kinase domain (PF00069) 33->209	2.426	10.178	18.8156
MGG_01347	4-carboxymuconolactone decarboxylase family protein (197 aa)	4-carboxymuconolactone decarboxylase family protein	Carboxymuconolactone decarboxylase family (PF02627) 45->115	4.66235	20.2745	17.6357
MGG_01348	conserved hypothetical protein (863 aa)	hypothetical protein MGG_01348 [Magnaporthe oryzae 70-15]	Fungal domain of unknown function (DUF1712) (PF08217) 17->209	32.0279	102.55	136.832
MGG_01357	conserved hypothetical protein (335 aa)	hypothetical protein MGG_01357 [Magnaporthe oryzae 70-15]	Domain of unknown function (DUF1996) (PF09362) 36->279	7.08835	154.211	43.007
MGG_01366	predicted protein (205 aa)	hypothetical protein [Magnaporthe oryzae 70-15]		0	8.63443	4.65288
MGG_01367	conserved hypothetical protein (188 aa)	secretory phospholipase a2	Prokaryotic phospholipase A2 (PF09056) 41->150	1.77209	12.9774	8.61381
MGG_01368	conserved hypothetical protein (238 aa)	short-chain dehydrogenase reductase family	short chain dehydrogenase (PF00106) 3->116	13.0388	191.349	214.884
MGG_01370	vacuolar protein sorting-associated protein 70 (728 aa)	glutamate carboxypeptidase 2	PA domain (PF02225) 189->229, Peptidase family M28 (PF04389) 371->548, Transferrin receptor-like dimerisation domain (PF04253) 613->725	9.57953	45.5541	76.93
MGG_01377	conserved hypothetical protein (146 aa)	unnamed protein product [Sordaria macrospora]	Bladder cancer-related protein BC10 (PF06726) 1->55	68.7834	301.391	280.623
MGG_01391	ent-kaurene oxidase (523 aa)	ent-kaurene oxidase	Cytochrome P450 (PF00067) 141->504	4.66235	168.136	59.831
MGG_01398	hypothetical protein (465 aa)	integral membrane		1.30783	20.9582	19.8712
MGG_01408	predicted protein (559 aa)	hypothetical protein [Magnaporthe oryzae 70-15]	PAN domain (PF00024) 151->204	2.78555	44.9653	24.8301
MGG_01420	conserved hypothetical protein (508 aa)	hypothetical protein MGG_01420 [Magnaporthe oryzae 70-15]		21.7095	448.209	386.845
MGG_01425	conserved hypothetical protein (605 aa)	multidrug resistance protein fnx1	Major Facilitator Superfamily (PF07690) 100->502	0.464258	12.9043	35.3379
MGG_01430	conserved hypothetical protein (342 aa)	hypothetical protein MGG_01430 [Magnaporthe oryzae 70-15]		1.11817	17.2257	7.55816
MGG_01457	Spc97/Spc98 family protein (816 aa)	gamma-tubulin complex component	Spc97 / Spc98 family (PF04130) 2->669	35.2125	110.678	149.158
MGG_01473	oxidoreductase 2-nitropropane dioxygenase family (388 aa)	2-nitropropane dioxygenase	2-nitropropane dioxygenase (PF03060) 8->369	95.1355	637.578	821.116
MGG_01474	folic acid synthesis protein (554 aa)	folic acid synthesis protein	7,8-dihydro-6-hydroxymethylpterin-pyrophosphokinase (HPPK) (PF01288) 71->196, Pterin binding enzyme (PF00809) 252->494	1.58243	9.0902	12.0292
MGG_01486	fungal specific transcription factor domain containing protein (1075 aa)	c6 transcription factor	Fungal Zn(2)-Cys(6) binuclear cluster domain (PF00172) 96->133, Fungal specific transcription factor domain (PF04082) 315->614	4.00843	20.6571	15.1163
MGG_01516	conserved hypothetical protein (607 aa)	major facilitator superfamily protein	Major Facilitator Superfamily (PF07690) 138->418, Major Facilitator Superfamily (PF07690) 462->587	121.272	876.497	1493.05
MGG_01519	conserved hypothetical protein (428 aa)	rna-binding la domain protein	La domain (PF05383) 111->169, RNA recognition motif. (a.k.a. RRM, RBD, or RNP domain) (PF00076) 214->263	1.77209	79.8856	34.1581
MGG_01541	RNase3 domain-containing protein (1592 aa)	rna helicase rnase	Type III restriction enzyme, res subunit (PF04851) 110->281, Helicase conserved C-terminal domain (PF00271) 505->562, Double stranded RNA binding domain (PF03368) 640->724, RNase3 domain (PF00636) 1083->1188, RNase3 domain (PF00636) 1280->1406	0	4.16669	6.29846
MGG_01542	endo-1,4-beta-xylanase (332 aa)	endo- -beta-xylanase	Glycosyl hydrolase family 10 (PF00331) 36->329	1.11817	36.9713	42.0223
MGG_01546	predicted protein (81 aa)	hypothetical protein [Magnaporthe oryzae 70-15]		1.30783	125.207	147.876
MGG_01547	conserved hypothetical protein (195 aa)	tam domain methyltransferase		28.0195	824.869	1117.55
MGG_01568	conserved hypothetical protein (465 aa)	mfs monocarboxylate	Major Facilitator Superfamily (PF07690) 74->358	22.8079	115.12	78.6066
MGG_01579	pre-mRNA branch site protein p14 (116 aa)	pre-mrna branch site protein p14	RNA recognition motif. (a.k.a. RRM, RBD, or RNP domain) (PF00076) 15->81	737.78	2701.85	3407.46
MGG_01595	PCI domain-containing protein (433 aa)	pci domain-containing protein	PCI domain (PF01399) 252->352	13.8823	66.2496	54.8011
MGG_01612	hypothetical protein (606 aa)	hypothetical protein [Magnaporthe oryzae 70-15]		143.695	20448.2	8406.75
MGG_01620	conserved hypothetical protein (397 aa)	#NAME?	Velvet factor (PF11754) 104->383	346.945	2874.92	2037.48
MGG_01628	conserved hypothetical protein (352 aa)	terpene synthase family protein	Terpene synthase family, metal binding domain (PF03936) 75->287	20.1725	429.152	286.15
MGG_01668	conserved hypothetical protein (595 aa)	hypothetical protein MGG_01668 [Magnaporthe oryzae 70-15]		14.4315	69.1438	57.9459
MGG_01679	ThiJ/PfpI family protein (232 aa)	family protein	DJ-1/PfpI family (PF01965) 83->230	103.551	3225.1	3177.19
MGG_01687	3-hydroxyisobutyrate dehydrogenase (341 aa)	3-hydroxyisobutyrate dehydrogenase	NAD binding domain of 6-phosphogluconate dehydrogenase (PF03446) 27->205	1.77209	69.2385	90.0148
MGG_01699	DNA repair protein rhp41 (1046 aa)	rad4 family protein	Rad4 transglutaminase-like domain (PF03835) 449->601, Rad4 beta-hairpin domain 1 (PF10403) 613->672, Rad4 beta-hairpin domain 2 (PF10404) 674->737, Rad4 beta-hairpin domain 3 (PF10405) 744->816	5.40121	23.6112	20.4833
MGG_01700	cytochrome P450 monooxygenase (523 aa)	cytochrome p450	Cytochrome P450 (PF00067) 158->510	7.278	21.9945	26.7152
MGG_01701	geranylgeranyl pyrophosphate synthetase (714 aa)	geranylgeranyl pyrophosphate synthase	Terpene synthase family, metal binding domain (PF03936) 160->282, Polyprenyl synthetase (PF00348) 438->521, Polyprenyl synthetase (PF00348) 536->631	1.96174	35.5824	45.3489
MGG_01702	conserved hypothetical protein (629 aa)	protein kinase activator	SH3 domain (PF00018) 43->91, SH3 domain (PF00018) 160->208, PX domain (PF00787) 358->457, PB1 domain (PF00564) 550->616	1.11817	8.96546	17.7155
MGG_01703	SAC3/GANP domain protein (482 aa)	sac3 ganp domain-containing protein	SAC3/GANP/Nin1/mts3/eIF-3 p25 family (PF03399) 272->350	98.7785	311.663	278.623
MGG_01723	cytochrome b2 (495 aa)	mitochondrial cytochrome	Cytochrome b5-like Heme/Steroid binding domain (PF00173) 4->76, FMN-dependent dehydrogenase (PF01070) 118->459	40.1495	129.563	145.938
MGG_01743	carbamoyl-phosphate synthase arginine-specific small chain (463 aa)	carbamoyl-phosphate small subunit	Carbamoyl-phosphate synthase small chain, CPSase domain (PF00988) 64->200, Glutamine amidotransferase class-I (PF00117) 245->420	169.844	490.565	477.539
MGG_01772	predicted protein (174 aa)	thioesterase family protein	Thioesterase superfamily (PF03061) 75->154	0	3.99038	4.18715
MGG_01791	WD repeat-containing protein (1060 aa)	wd repeat protein	WD domain, G-beta repeat (PF00400) 180->216, WD domain, G-beta repeat (PF00400) 723->755	0.928516	7.92918	11.1554
MGG_01796	predicted protein (389 aa)	protein		1.58243	10.707	10.6098
MGG_01798	conserved hypothetical protein (302 aa)	hypothetical protein MGG_01798 [Magnaporthe oryzae 70-15]		322.796	2671.06	2053.93
MGG_01811	conserved hypothetical protein (1055 aa)	mfs monosaccharide		0.653914	61.6188	45.9477
MGG_01817	conserved hypothetical protein (757 aa)	hypothetical protein MGG_01817 [Magnaporthe oryzae 70-15]	Mediator of RNA polymerase II transcription subunit 1 (PF10744) 129->558	14.9807	51.3892	49.3675
MGG_01823	conserved hypothetical protein (820 aa)	cytoplasm protein	Transport protein Avl9 (PF09794) 35->422	0.653914	13.1837	6.60452
MGG_01824	PDZ domain-containing protein (1030 aa)	nuclear serine protease 2		389.96	1079.86	1349.74
MGG_01837	GPI ethanolamine phosphate transferase 1 (1004 aa)	gpi-anchor biosynthetic protein	Type I phosphodiesterase / nucleotide pyrophosphatase (PF01663) 127->291, Phosphatidylinositolglycan class N (PIG-N) (PF04987) 453->934	5.67581	31.3557	20.7672
MGG_01853	predicted protein (418 aa)	forkhead domain-containing protein	Fork head domain (PF00250) 271->328	1.77209	12.9558	14.5264
MGG_01855	predicted protein (292 aa)	hypothetical protein [Magnaporthe oryzae 70-15]	Ca2+ regulator and membrane fusion protein Fig1 (PF12351) 72->259	0	11.2359	5.34482
MGG_01876	chitinase 3 (393 aa)	chitinase 3	Glycosyl hydrolases family 18 (PF00704) 58->267	0	7.52499	6.99041
MGG_01888	WD repeat-containing protein (470 aa)	wd repeat protein	WD domain, G-beta repeat (PF00400) 17->51, WD domain, G-beta repeat (PF00400) 227->257, WD domain, G-beta repeat (PF00400) 369->391, WD domain, G-beta repeat (PF00400) 397->467	3.90372	39.6759	33.6125
MGG_01906	nicotianamine synthase 3 (319 aa)	nicotianamine synthase	Nicotianamine synthase protein (PF03059) 21->310	8.18675	67.2524	31.1951
MGG_01921	conserved hypothetical protein (473 aa)	neutral amino acid	Transmembrane amino acid transporter protein (PF01490) 54->448	0.653914	76.0367	155.736
MGG_01922	polysaccharide deacetylase family protein (315 aa)	polysaccharide deacetylase family protein	Polysaccharide deacetylase (PF01522) 41->148	1.39277	20.3045	46.5953
MGG_01923	alcohol dehydrogenase 1 (292 aa)	alcohol dehydrogenase	Alcohol dehydrogenase GroES-like domain (PF08240) 24->80, Zinc-binding dehydrogenase (PF00107) 122->252	13.8626	84.9589	126.635
MGG_01932	hypothetical protein (268 aa)	hypothetical protein MGG_01932 [Magnaporthe oryzae 70-15]	Domain of unknown function (DUF3328) (PF11807) 40->257	2.04669	126.569	145.357
MGG_01933	conserved hypothetical protein (521 aa)	hypothetical protein MGG_01933 [Magnaporthe oryzae 70-15]		0	96.0269	136.827
MGG_01934	conserved hypothetical protein (294 aa)	cellulose-binding family ii		0.464258	17.8278	42.6921
MGG_01935	rhamnolipids biosynthesis 3-oxoacyl-[acyl-carrier-protein] reductase (345 aa)	short chain dehydrogenase reductase family	short chain dehydrogenase (PF00106) 68->259	10.6128	120.821	512.251
MGG_01956	conserved hypothetical protein (356 aa)	hypothetical protein MGG_01956 [Magnaporthe oryzae 70-15]		10.1485	83.8711	45.278
MGG_01973	conserved hypothetical protein (889 aa)	cytoskeleton organisation protein	N-acetyltransferase B complex (NatB) non catalytic subunit (PF09797) 213->576	87.0278	299.34	313.526
MGG_01975	predicted protein (842 aa)	hypothetical protein [Magnaporthe oryzae 70-15]		0.653914	11.3391	8.51179
MGG_01986	conserved hypothetical protein (329 aa)	short-chain dehydrogenase	Domain of unknown function (DUF1996) (PF09362) 39->258	4.00843	17.8793	19.2813
MGG_02011	predicted protein (173 aa)	hypothetical protein [Magnaporthe oryzae 70-15]		2.89026	17.4452	13.4485
MGG_02042	interferon-induced GTP-binding protein Mx2 (694 aa)	dynamin family protein	Dynamin family (PF00350) 41->199, Dynamin central region (PF01031) 199->327	0	19.724	13.2667
MGG_02043	BTB/POZ domain-containing protein (170 aa)	btb poz domain-containing protein		1.30783	136.989	70.9509
MGG_02045	conserved hypothetical protein (1105 aa)	jumonji domain containing 2d	JmjC domain (PF02373) 664->776	46.1651	187.867	144.395
MGG_02049	interferon-induced GTP-binding protein Mx2 (712 aa)	dynamin	Dynamin family (PF00350) 45->240, Dynamin central region (PF01031) 260->386	0.653914	21.414	24.0362
MGG_02058	mitochondrial chaperone BCS1 (567 aa)	mitochondrial chaperone bcs1	BCS1 N terminal (PF08740) 70->272, ATPase family associated with various cellular activities (AAA) (PF00004) 310->460	0	10.1265	4.7549
MGG_02070	predicted protein (182 aa)	hypothetical protein [Magnaporthe oryzae 70-15]		1.11817	65.6823	60.7136
MGG_02071	cryptochrome-1 (680 aa)	6-4 photolyase	DNA photolyase (PF00875) 6->157, FAD binding domain of DNA photolyase (PF03441) 240->581	11.1817	36.9413	46.6619
MGG_02103	maltose O-acetyltransferase (220 aa)	sugar o-	Maltose acetyltransferase (PF12464) 27->87, Bacterial transferase hexapeptide (three repeats) (PF00132) 159->173	219.132	462.361	585.025
MGG_02104	hypothetical protein (376 aa)	hypothetical protein [Magnaporthe oryzae 70-15]		23.3374	140.684	89.6422
MGG_02112	predicted protein (299 aa)	hypothetical protein MGG_02112 [Magnaporthe oryzae 70-15]		4.66235	31.3641	42.0888
MGG_02113	cupin domain-containing protein (200 aa)	cupin domain protein	Cupin domain (PF07883) 97->159	142.772	996.303	1337.63
MGG_02117	conserved hypothetical protein (154 aa)	bzip transcription	Predicted coiled-coil protein (DUF2205) (PF10224) 76->150	56.4776	619.502	1353.88
MGG_02124	potassium transporter 7 (866 aa)	potassium transporter hak-1	K+ potassium transporter (PF02705) 102->865	0.653914	64.7492	71.7936
MGG_02125	branched-chain-amino-acid aminotransferase 1 (387 aa)	branched-chain amino acid aminotransferase	Aminotransferase class IV (PF01063) 84->318	58.0403	345.809	157.75
MGG_02129	regulatory protein alcR (843 aa)	c6 transcription factor		6.70903	2446.17	3221.64
MGG_02130	lipase 2 (568 aa)	carboxylesterase family protein	Carboxylesterase (PF00135) 22->533	0	33.7593	42.8163
MGG_02134	gamma-glutamyltranspeptidase 1 (567 aa)	gamma-glutamyltranspeptidase	Gamma-glutamyltranspeptidase (PF01019) 47->558	4.09338	83.708	130.254
MGG_02167	major facilitator superfamily transporter (598 aa)	efflux pump antibiotic resistance	Major Facilitator Superfamily (PF07690) 99->504	4.93695	840.788	840.667
MGG_02180	predicted protein (118 aa)	hypothetical protein MGG_02180 [Magnaporthe oryzae 70-15]		29.8963	103.5	242.628
MGG_02187	predicted protein (803 aa)	hypothetical protein [Magnaporthe oryzae 70-15]		0	5.50402	4.36901
MGG_02188	glutamyl-tRNA(Gln) amidotransferase subunit A (560 aa)	amidase family protein	Amidase (PF01425) 59->368	1.96174	19.1435	50.7958
MGG_02201	endothiapepsin (430 aa)	endothiapepsin precursor	Eukaryotic aspartyl protease (PF00026) 92->413	0	7.92918	17.5337
MGG_02238	predicted protein (186 aa)	hypothetical protein [Magnaporthe oryzae 70-15]		1.39277	111.546	89.864
MGG_02239	conserved hypothetical protein (172 aa)	hypothetical protein MGG_02239 [Magnaporthe oryzae 70-15]	Protein of unknown function (DUF3237) (PF11578) 31->161	0	39.9902	25.2959
MGG_02245	endo-1,4-beta-xylanase (381 aa)	xylanase family 10	Fungal cellulose binding domain (PF00734) 21->49, Glycosyl hydrolase family 10 (PF00331) 80->379	2.23634	18.232	12.5747
MGG_02246	conserved hypothetical protein (86 aa)	conidiation protein con-	Conidiation protein 6 (PF10346) 3->35, Conidiation protein 6 (PF10346) 50->84	20.2318	268.217	1031.94
MGG_02247	SAM-dependent methyltransferase (291 aa)	sam-dependent methyltransferase	Protein-L-isoaspartate(D-aspartate) O-methyltransferase (PCMT) (PF01135) 43->78	91.5854	286.543	284.354
MGG_02253	conserved hypothetical protein (281 aa)	cell surface protein	Protein of unknown function (DUF3129) (PF11327) 14->250	4.19809	1673.43	1675.03
MGG_02256	FAD binding domain-containing protein (452 aa)	fad binding domain protein	FAD binding domain (PF01494) 6->340	5.97017	1092.87	1517.3
MGG_02257	conserved hypothetical protein (318 aa)	hypothetical protein MGG_02257 [Magnaporthe oryzae 70-15]	Glycosyl hydrolase catalytic core (PF11790) 29->294	19.1591	91.4093	104.124
MGG_02261	feruloyl esterase B (653 aa)	feruloyl esterase b precursor	Tannase and feruloyl esterase (PF07519) 199->648	10.3382	675.835	439.349
MGG_02290	conserved hypothetical protein (286 aa)	rta1 domain	RTA1 like protein (PF04479) 46->254	1.77209	14.9768	10.1796
MGG_02295	amine oxidase (455 aa)	amine flavin-containing superfamily	HI0933-like protein (PF03486) 29->67	0	15.351	20.8337
MGG_02296	hypothetical protein (165 aa)	hypothetical protein [Magnaporthe oryzae 70-15]		30.0464	603.207	347.791
MGG_02315	conserved hypothetical protein (492 aa)	mfs	Major Facilitator Superfamily (PF07690) 61->428	94.7049	1280.01	834.635
MGG_02339	predicted protein (155 aa)	hypothetical protein [Magnaporthe oryzae 70-15]		0.653914	8.33338	10.3038
MGG_02390	conserved hypothetical protein (534 aa)	eukaryotic translation initiation factor subunit eif2b-	Nucleotidyl transferase (PF00483) 34->155	3.71406	16.4904	16.3982
MGG_02393	cutinase (283 aa)	cutinase precursor	Cutinase (PF01083) 70->233	28.1637	9445.78	5098.5
MGG_02394	malic acid transport protein (643 aa)	c4-dicarboxylate transporter malic acid transport	C4-dicarboxylate transporter/malic acid transport protein (PF03595) 281->587	18.924	55.4611	70.8134
MGG_02395	leucine-rich repeat-containing protein 23 (2007 aa)	conserved leucine-rich repeat protein		0.928516	17.4751	12.8808
MGG_02409	non-specific lipid-transfer protein (464 aa)	sterol carrier	3-Oxoacyl-[acyl-carrier-protein (ACP)] synthase III (PF08545) 83->117, Thiolase, C-terminal domain (PF02803) 277->377	26.9606	1110.55	1050.06
MGG_02417	ATP-dependent rRNA helicase spb-4 (637 aa)	dead deah box helicase	DEAD/DEAH box helicase (PF00270) 38->232, Helicase conserved C-terminal domain (PF00271) 322->394	47.9965	399.689	219.994
MGG_02421	predicted protein (550 aa)	hypothetical protein [Magnaporthe oryzae 70-15]		5.21155	872.801	870.634
MGG_02422	conserved hypothetical protein (186 aa)	small secreted protein		0	97.9231	99.2585
MGG_02425	kinesin (1724 aa)	kinesin family protein	Kinesin motor domain (PF00225) 52->407	14.7259	58.2005	41.5699
MGG_02429	RING-2 protein (202 aa)	methylated-dna-protein-cysteine methyltransferase	6-O-methylguanine DNA methyltransferase, DNA binding domain (PF01035) 95->185	6.87893	81.434	38.1057
MGG_02453	rRNA processing protein Ebp2 (447 aa)	rrna processing protein	Eukaryotic rRNA processing protein EBP2 (PF05890) 155->438	106.823	235.984	264.225
MGG_02464	vacuolar amino acid transporter 3 (769 aa)	amino acid	Transmembrane amino acid transporter protein (PF01490) 365->747	86.2179	645.934	370.492
MGG_02467	13 kDa ribonucleoprotein-associated protein (127 aa)	snrnp and snornp protein	Ribosomal protein L7Ae/L30e/S12e/Gadd45 family (PF01248) 19->109	654.169	1880.87	2202.91
MGG_02477	conserved hypothetical protein (414 aa)	tubulin-tyrosine ligase	Putative adipose-regulatory protein (Seipin) (PF06775) 57->271	12.0253	69.0107	69.1101
MGG_02488	NAD-dependent histone deacetylase SIR2 (566 aa)	nad-dependent histone deacetylase sir2	Sir2 family (PF02146) 221->485	1.11817	10.8101	11.6655
MGG_02497	lipase 2 (658 aa)	carboxylesterase family protein	Carboxylesterase (PF00135) 25->541	9.05009	648.073	420.657
MGG_02507	inulinase (517 aa)	glycoside hydrolase family 32 protein	Glycosyl hydrolases family 32 N-terminal domain (PF00251) 1->310, Glycosyl hydrolases family 32 C terminal (PF08244) 379->459	11.2667	89.6978	127.415
MGG_02508	conserved hypothetical protein (297 aa)	tpa: (afu_orthologue afua_3g01070)	Common central domain of tyrosinase (PF00264) 123->264	0.928516	11.7948	8.73801
MGG_02515	charged multivesicular body protein 6 (203 aa)	snf7 family protein	Snf7 (PF03357) 13->176	187.57	650.709	596.615
MGG_02525	alanine-glyoxylate aminotransferase 1 (386 aa)	alanine-glyoxylate aminotransferase	Aminotransferase class-V (PF00266) 18->341	2062.28	6631.57	7339.77
MGG_02559	MOSC domain-containing protein (398 aa)	mosc domain-containing protein	MOSC N-terminal beta barrel domain (PF03476) 2->65, MOSC domain (PF03473) 212->337	0.464258	13.2569	15.6708
MGG_02609	predicted protein (301 aa)	hypothetical protein MGCH7_ch7g328 [Magnaporthe oryzae 70-15]		0	10.376	13.5506
MGG_02610	conserved hypothetical protein (348 aa)	candidate lipase from carbohydrate esterase family ce10	alpha/beta hydrolase fold (PF07859) 101->319	139.169	490.34	1106.18
MGG_02615	predicted protein (150 aa)	hypothetical protein MGCH7_ch7g336 [Magnaporthe oryzae 70-15]		1.85703	28.1306	27.6334
MGG_02616	mitochondrial 2-methylisocitrate lyase (608 aa)	mitochondrial 2-methylisocitrate lyase	Isocitrate lyase family (PF00463) 82->606	196.518	1232.9	680.904
MGG_02619	hydroxyquinol 1,2-dioxygenase (339 aa)	catechol	Catechol dioxygenase N terminus (PF04444) 42->109, Dioxygenase (PF00775) 120->281	104.48	465.358	398.764
MGG_02633	choline/ethanolaminephosphotransferase 1 (411 aa)	aminoalcoholphosphotransferase	CDP-alcohol phosphatidyltransferase (PF01066) 45->147	72.8057	498.639	403.195
MGG_02647	conserved hypothetical protein (203 aa)	protein		142.891	11937.7	2386.26
MGG_02658	conserved hypothetical protein (383 aa)	hypothetical protein MGG_02658 [Magnaporthe oryzae 70-15]		106.147	316.226	327.755
MGG_02662	conserved hypothetical protein (394 aa)	hypothetical protein MGG_02662 [Magnaporthe oryzae 70-15]		12.3848	47.3556	37.019
MGG_02670	predicted protein (1683 aa)	hypothetical protein [Magnaporthe oryzae 70-15]		4.00843	14.3447	24.3201
MGG_02690	arg-6 protein (901 aa)	acetylglutamate	Amino acid kinase family (PF00696) 88->305, Protein of unknown function (DUF619) (PF04768) 321->491, Semialdehyde dehydrogenase, NAD binding domain (PF01118) 581->709	4.28303	17.8793	21.9027
MGG_02698	hypothetical protein (319 aa)	hypothetical protein MGCH7_ch7g437 [Magnaporthe oryzae 70-15]		0	7.40025	4.55086
MGG_02733	conserved hypothetical protein (328 aa)	cox1 assembly protein	SURF1 family (PF02104) 71->161, SURF1 family (PF02104) 214->327	16.5632	104.099	75.5195
MGG_02746	conserved hypothetical protein (612 aa)	myb dna-binding domain-containing protein	Myb-like DNA-binding domain (PF00249) 278->326	56.8174	186.603	151.979
MGG_02753	conserved hypothetical protein (457 aa)	hypothetical protein MGG_02753 [Magnaporthe oryzae 70-15]		7.17329	294.409	273.921
MGG_02756	hypothetical protein (276 aa)	hypothetical protein MGG_02756 [Magnaporthe oryzae 70-15]		0.653914	15.7552	20.3148
MGG_02769	conserved hypothetical protein (665 aa)	hypothetical protein MGG_02769 [Magnaporthe oryzae 70-15]		11.1817	56.2911	91.168
MGG_02778	hypothetical protein (181 aa)	hypothetical protein [Magnaporthe oryzae 70-15]	Hydrophobic surface binding protein A (PF12296) 20->140	46.983	858.388	1349.13
MGG_02779	conserved hypothetical protein (527 aa)	hypothetical protein MGG_02779 [Magnaporthe oryzae 70-15]	Pal1 cell morphology protein (PF08316) 234->362	219.17	647.367	1504.95
MGG_02780	predicted protein (547 aa)	hypothetical protein [Magnaporthe oryzae 70-15]		1.11817	8.15707	9.66947
MGG_02790	conserved hypothetical protein (442 aa)	multidomain presynaptic cytomatrix related protein		28.4383	98.7796	158.801
MGG_02795	conserved hypothetical protein (817 aa)	c-5 cytosine methyltransferase	C-5 cytosine-specific DNA methylase (PF00145) 394->559, C-5 cytosine-specific DNA methylase (PF00145) 623->678	3.35452	74.5446	53.1777
MGG_02796	predicted protein (1100 aa)	hypothetical protein [Magnaporthe oryzae 70-15]		3.35452	270.259	164.629
MGG_02813	malate synthase (543 aa)	malate synthase	Malate synthase (PF01274) 12->531	189.572	3471.35	2551.71
MGG_02814	conserved hypothetical protein (311 aa)	hypothetical protein [Magnaporthe oryzae 70-15]		20.8857	3052.02	3576.81
MGG_02839	IBR domain-containing protein (813 aa)	ibr domain-containing protein	IBR domain (PF01485) 397->452, IBR domain (PF01485) 471->511	3.07991	17.6515	19.8712
MGG_02840	conserved hypothetical protein (592 aa)	hypothetical protein MGCH7_ch7g597 [Magnaporthe oryzae 70-15]	Major Facilitator Superfamily (PF07690) 92->509	1.58243	290.647	405.302
MGG_02850	conserved hypothetical protein (282 aa)	glutathione s-transferase domain-containing protein		4.93695	46.8399	45.482
MGG_02855	vacuolar membrane PQ loop repeat protein (345 aa)	vacuolar membrane pq loop repeat protein	PQ loop repeat (PF04193) 28->83, PQ loop repeat (PF04193) 241->297	32.7865	173.221	143.929
MGG_02859	initiation-specific alpha-1,6-mannosyltransferase (383 aa)	alpha- -mannosyltransferase subunit	Glycosyltransferase sugar-binding region containing DXD motif (PF04488) 126->205	218.032	528.848	626.156
MGG_02876	laccase-1 precursor (596 aa)	multicopper	Multicopper oxidase (PF07732) 84->199, Multicopper oxidase (PF00394) 211->371, Multicopper oxidase (PF07731) 439->561	5.21155	331.819	210.59
MGG_02880	transcriptional activator xlnR (828 aa)	transcriptional activator xlnr	Fungal specific transcription factor domain (PF04082) 215->504	26.8164	1972.13	2634.16
MGG_02884	beta-Ig-H3/Fasciclin (350 aa)	beta-ig-h3 fasciclin	Fasciclin domain (PF02469) 32->166, Fasciclin domain (PF02469) 181->298	0	11.008	24.8301
MGG_02889	hypothetical protein (185 aa)	hypothetical protein [Magnaporthe oryzae 70-15]		17.9757	2619.97	1014.35
MGG_02890	conserved hypothetical protein (646 aa)	hypothetical protein MGCH7_ch7g653 [Magnaporthe oryzae 70-15]		1.30783	20.554	18.9397
MGG_02898	aspergillopepsin-F (408 aa)	endothiapepsin precursor	Eukaryotic aspartyl protease (PF00026) 92->403	13.4832	122.09	165.863
MGG_02899	proline-specific permease (561 aa)	proline-specific permease	Amino acid permease (PF00324) 59->521	67.0054	377.527	283.014
MGG_02913	conserved hypothetical protein (1134 aa)	hypothetical protein MGG_02913 [Magnaporthe oryzae 70-15]	Lipase (class 3) (PF01764) 790->953	0	9.14177	4.26699
MGG_02915	FAD binding domain-containing protein (516 aa)	fad binding domain-containing protein	FAD binding domain (PF01565) 80->214, Berberine and berberine like (PF08031) 468->512	2.7006	18.1072	17.1123
MGG_02919	conserved hypothetical protein (395 aa)	hypothetical protein MGCH7_ch7g682 [Magnaporthe oryzae 70-15]	Protein of unknown function (DUF3431) (PF11913) 72->309	1.77209	24.7207	58.5447
MGG_02928	conserved hypothetical protein (634 aa)	hypothetical protein MGG_02928 [Magnaporthe oryzae 70-15]		105.932	845.599	313.437
MGG_02929	phosphotransferase enzyme family protein (263 aa)	phosphotransferase family protein		5.50592	52.5286	46.2316
MGG_02935	conserved hypothetical protein (499 aa)	cfem domain-containing protein		4.47269	32.7446	15.9901
MGG_02942	conserved hypothetical protein (583 aa)	hypothetical protein MGCH7_ch7g714 [Magnaporthe oryzae 70-15]		3.81878	14.9984	23.8543
MGG_02947	predicted protein (536 aa)	hypothetical protein [Magnaporthe oryzae 70-15]		0.653914	31.0847	39.4009
MGG_02958	conserved hypothetical protein (1016 aa)	uncharacterized ph domain-containing protein	Putative integral membrane protein conserved region (DUF2404) (PF10296) 303->392	173.897	1010.34	1129.67
MGG_02962	C6 zinc finger domain-containing protein (483 aa)	c6 transcription	Fungal Zn(2)-Cys(6) binuclear cluster domain (PF00172) 191->230	753.16	4438.78	3354.08
MGG_02966	conserved hypothetical protein (292 aa)	tpa: sam-dependent methyltransferase	Methyltransferase domain (PF08241) 64->167	254.556	969.981	687.597
MGG_03002	cryptochrome DASH (756 aa)	cryptochrome dash	DNA photolyase (PF00875) 8->205, FAD binding domain of DNA photolyase (PF03441) 266->561	15.36	135.107	93.1862
MGG_03003	thioesterase family protein (320 aa)	thioesterase family protein		0.928516	12.3753	8.53397
MGG_03009	conserved hypothetical protein (386 aa)	hypothetical protein [Magnaporthe oryzae 70-15]		7.25824	26.7417	31.6165
MGG_03051	aspartate-semialdehyde dehydrogenase (364 aa)	aspartate-semialdehyde dehydrogenase	Semialdehyde dehydrogenase, NAD binding domain (PF01118) 9->133, Semialdehyde dehydrogenase, dimerisation domain (PF02774) 166->343	47.5974	325.383	214.716
MGG_03053	RNA binding protein (623 aa)	rna binding protein	RNA recognition motif. (a.k.a. RRM, RBD, or RNP domain) (PF00076) 420->483	148.539	1000.68	739.404
MGG_03056	aorsin precursor (678 aa)	protease s8 tripeptidyl peptidase	Pro-kumamolisin, activation domain (PF09286) 56->198, Subtilase family (PF00082) 419->611	4.09338	45.5541	44.6082
MGG_03058	predicted protein (693 aa)	hypothetical protein [Magnaporthe oryzae 70-15]		3.62912	23.8607	15.9325
MGG_03066	conserved hypothetical protein (255 aa)	hypothetical protein MGG_03066 [Magnaporthe oryzae 70-15]		2.9752	44.0405	45.961
MGG_03091	hypothetical protein (51 aa)	protein	Mitochondrial import receptor subunit or translocase (PF10642) 1->50	366.478	1096.31	1241.83
MGG_03115	predicted protein (467 aa)	protein		0.653914	5.83504	6.60452
MGG_03117	alpha-ketoglutarate-dependent taurine dioxygenase (372 aa)	family taurine	Taurine catabolism dioxygenase TauD, TfdA family (PF02668) 45->333	1.11817	70.486	34.0428
MGG_03118	conserved hypothetical protein (516 aa)	mfs	Major Facilitator Superfamily (PF07690) 84->435	6.24478	31.7683	31.9004
MGG_03126	2,4-dichlorophenol 6-monooxygenase (615 aa)	fad binding domain-containing protein	FAD binding domain (PF01494) 22->385	39.0116	147.469	127.615
MGG_03130	pps1 dual specificty phosphatase (700 aa)	pps1 dual specificty phosphatase	Dual specificity phosphatase, catalytic domain (PF00782) 531->667	49.6441	610.244	548.929
MGG_03160	aldehyde reductase 1 (312 aa)	nadph-dependent alpha-keto amide	Aldo/keto reductase family (PF00248) 40->291	2.7006	31.261	15.3203
MGG_03179	hypothetical protein (206 aa)	hypothetical protein MGG_03179 [Magnaporthe oryzae 70-15]		0	5.20296	4.16497
MGG_03181	triose phosphate/phosphate translocator (505 aa)	er to golgi transport protein	Triose-phosphate Transporter family (PF03151) 219->384	16.2036	42.2774	66.5109
MGG_03225	RNA polymerase III subunit Rpc82 (631 aa)	dna directed rna polymerase iii subunit	RNA polymerase III subunit RPC82 (PF05645) 146->463	89.4794	234.341	265.125
MGG_03229	ATP-dependent RNA helicase dbp6 (897 aa)	atp-dependent rna helicase dbp6	DEAD/DEAH box helicase (PF00270) 325->429, DEAD/DEAH box helicase (PF00270) 479->568, Helicase conserved C-terminal domain (PF00271) 738->804	20.7415	108.609	184.279
MGG_03231	pentachlorophenol 4-monooxygenase (569 aa)	monooxygenase fad-binding	FAD binding domain (PF01494) 5->369	5.59086	35.6256	41.8094
MGG_03245	aldose 1-epimerase (405 aa)	aldose 1-epimerase	Aldose 1-epimerase (PF01263) 41->379	1.30783	133.266	168.927
MGG_03247	peroxisomal membrane protein PMP47A (334 aa)	peroxisomal membrane protein pmp47	Mitochondrial carrier protein (PF00153) 13->105, Mitochondrial carrier protein (PF00153) 116->237, Mitochondrial carrier protein (PF00153) 242->320	73.341	517.917	695.08
MGG_03254	TBC1 domain family member 10A (1119 aa)	tbc domain	TBC domain (PF00566) 788->995	14.3663	56.158	49.8288
MGG_03262	conserved hypothetical protein (846 aa)	zip4 protein	Meiosis protein SPO22/ZIP4 like (PF08631) 83->359	6.89869	42.269	38.8686
MGG_03263	betaine aldehyde dehydrogenase (486 aa)	aldehyde dehydrogenase	Aldehyde dehydrogenase family (PF00171) 32->481	3.16486	18.0041	22.3684
MGG_03266	conserved hypothetical protein (341 aa)	ngg1 interacting factor	NIF3 (NGG1p interacting factor 3) (PF01784) 12->276	168.38	460.388	509.55
MGG_03271	conserved hypothetical protein (412 aa)	rrna processing protein utp6	U3 small nucleolar RNA-associated protein 6 (PF08640) 12->87	0	3.81407	7.55816
MGG_03274	conserved hypothetical protein (969 aa)	hypothetical protein MGG_03274 [Magnaporthe oryzae 70-15]		3.81878	17.8793	15.0587
MGG_03287	alpha-amylase (519 aa)	alpha-( )-amylase	Alpha amylase, catalytic domain (PF00128) 35->379	103.048	293.004	475.401
MGG_03299	inorganic phosphate transporter PHO84 (585 aa)	phosphate:h+ symporter	Sugar (and other) transporter (PF00083) 72->543	0	110.618	158.491
MGG_03303	conserved hypothetical protein (730 aa)	rna processing protein		7.5526	23.3102	30.1395
MGG_03332	copper amine oxidase 1 (710 aa)	copper amine oxidase	Copper amine oxidase, N2 domain (PF02727) 25->113, Copper amine oxidase, N3 domain (PF02728) 127->224, Copper amine oxidase, enzyme domain (PF01179) 261->676	134.631	1486.92	893.193
MGG_03349	auxin Efflux Carrier superfamily (438 aa)	auxin efflux carrier superfamily	Membrane transport protein (PF03547) 14->403	0.464258	8.91389	11.8695
MGG_03350	cu/Zn superoxide dismutase (245 aa)	cytosolic cu zn superoxide dismutase	Copper/zinc superoxide dismutase (SODC) (PF00080) 73->197	2.32129	114.096	59.2144
MGG_03353	conserved hypothetical protein (234 aa)	hypothetical protein MGG_03353 [Magnaporthe oryzae 70-15]		13.3134	90.0469	67.6419
MGG_03363	conserved hypothetical protein (478 aa)	hypothetical protein MGG_03363 [Magnaporthe oryzae 70-15]		6.60432	153.562	138.597
MGG_03368	conserved hypothetical protein (202 aa)	protein		5.40121	90.1103	61.8004
MGG_03378	structural maintenance of chromosomes protein 4 (1497 aa)	nuclear condensin complex subunit	RecF/RecN/SMC N terminal domain (PF02463) 229->1470, SMC proteins Flexible Hinge Domain (PF06470) 758->871	2.426	27.0727	32.8984
MGG_03384	conserved hypothetical protein (722 aa)	hypothetical protein [Magnaporthe oryzae 70-15]		9.21998	360.611	246.851
MGG_03397	citrinin biosynthesis oxydoreductase CtnB (269 aa)	citrinin biosynthesis oxydoreductase	Serine hydrolase (FSH1) (PF03959) 19->249	0	7.57656	5.42466
MGG_03405	predicted protein (184 aa)	hypothetical protein MGG_03405 [Magnaporthe oryzae 70-15]		3.07991	93.5035	48.2986
MGG_03409	conserved hypothetical protein (497 aa)	mfs transporter	Major Facilitator Superfamily (PF07690) 73->438	2.78555	71.6289	94.2818
MGG_03418	acyl-CoA dehydrogenase (541 aa)	acyl-	Cytochrome b5-like Heme/Steroid binding domain (PF00173) 4->78, Acyl-CoA dehydrogenase, N-terminal domain (PF02771) 136->261, Acyl-CoA dehydrogenase, middle domain (PF02770) 265->318, Acyl-CoA dehydrogenase, C-terminal domain (PF00441) 372->528	198.576	856.338	512.061
MGG_03429	predicted protein (323 aa)	protein	Domain of unknown function (DUF3328) (PF11807) 29->242	0	3.81407	4.7549
MGG_03430	predicted protein (484 aa)	general alpha-glucoside		0	7.52499	6.68435
MGG_03436	hypothetical protein (170 aa)	hypothetical protein [Magnaporthe oryzae 70-15]	Hydrophobic surface binding protein A (PF12296) 6->124	41.7122	1220.71	456.887
MGG_03440	hypothetical protein (328 aa)	acetylxylan esterase	Cutinase (PF01083) 30->226	2.04669	203.918	173.598
MGG_03449	conserved hypothetical protein (566 aa)	protein	Protein of unknown function (DUF2434) (PF10361) 35->332	1.11817	8.50969	11.2574
MGG_03451	conserved hypothetical protein (730 aa)	c2h2 transcription		522.37	3553.33	3715.13
MGG_03454	conserved hypothetical protein (401 aa)	related to nuclear pore protein	BTB/POZ domain (PF00651) 80->144	0	6.13609	8.63599
MGG_03455	hypothetical protein (437 aa)	hypothetical protein [Magnaporthe oryzae 70-15]		0	8.78914	11.4393
MGG_03456	hypothetical protein (338 aa)	con13_neucr ame: full=conidiation-specific protein 13		6.32972	27.0427	34.85
MGG_03458	conserved hypothetical protein (546 aa)	hypothetical protein MGG_03458 [Magnaporthe oryzae 70-15]		3.16486	23.207	20.847
MGG_03459	autophagy-related protein 26 (1478 aa)	udp-glucose:sterol glycosyltransferase	GRAM domain (PF02893) 208->255, PH domain (PF00169) 259->353, GRAM domain (PF02893) 725->786, Glycosyltransferase family 28 N-terminal domain (PF03033) 912->1043	0	9.54596	8.71583
MGG_03465	conserved hypothetical protein (500 aa)	mfs monocarboxylate transporter	Major Facilitator Superfamily (PF07690) 117->424	16.3933	522.867	420.915
MGG_03492	acetamidase (561 aa)	acetamidase	Amidase (PF01425) 82->547	4.09338	21.8397	22.4926
MGG_03495	predicted protein (176 aa)	hypothetical protein [Magnaporthe oryzae 70-15]		0.464258	13.0074	10.0775
MGG_03497	conserved hypothetical protein (469 aa)	hypothetical protein MGG_03497 [Magnaporthe oryzae 70-15]		1.11817	47.9277	153.439
MGG_03518	conserved hypothetical protein (598 aa)	hypothetical protein MGG_03518 [Magnaporthe oryzae 70-15]	Hypothetical protein (DUF2410) (PF10307) 31->245	0	5.20296	3.77908
MGG_03521	aconitate hydratase (785 aa)	mitochondrial aconitate	Aconitase family (aconitate hydratase) (PF00330) 68->507, Aconitase C-terminal domain (PF00694) 587->714	1975.77	5733.06	6052.67
MGG_03526	N-6 adenine-specific DNA methyltransferase 2 (273 aa)	n -adenine-specific dna methyltransferase	Probable N6-adenine methyltransferase (PF10237) 91->259	2.04669	15.4542	13.4485
MGG_03529	integral membrane protein (597 aa)	integral membrane protein	Domain of unknown function (DUF2427) (PF10348) 45->145, Protein of unknown function (Ytp1) (PF10355) 293->579	0.653914	9.01703	14.0385
MGG_03532	ubiquitin thioesterase OTU1 (339 aa)	otu-like cysteine	OTU-like cysteine protease (PF02338) 144->252	160.878	559.193	554.354
MGG_03533	formamidase (436 aa)	formamidase	Acetamidase/Formamidase family (PF03069) 7->388	17.7011	74.7426	75.3066
MGG_03553	conserved hypothetical protein (393 aa)	mitochondrial carrier protein	Mitochondrial carrier protein (PF00153) 3->105, Mitochondrial carrier protein (PF00153) 126->223, Mitochondrial carrier protein (PF00153) 246->371	275.402	1561.5	2092.84
MGG_03557	aminotriazole resistance protein (575 aa)	membrane transporter	Major Facilitator Superfamily (PF07690) 105->495	0.653914	21.4871	17.7155
MGG_03568	vacuole morphology and inheritance protein 14 (924 aa)	vacuole-associated enzyme activator complex component	HEAT repeat (PF02985) 86->115, Domain of unknown function (DUF3434) (PF11916) 596->842	133.997	426.762	392.683
MGG_03569	fatty acid desaturase (569 aa)	fatty acid desaturase	Cytochrome b5-like Heme/Steroid binding domain (PF00173) 31->96, Fatty acid desaturase (PF00487) 250->527	118.277	545.492	536.345
MGG_03574	conserved hypothetical protein (657 aa)	regulatory factor	SGT1 protein (PF07093) 51->613	33.0414	105.556	156.543
MGG_03597	conserved hypothetical protein (869 aa)	small nucleolar ribonucleoprotein complex	WD domain, G-beta repeat (PF00400) 186->204, WD domain, G-beta repeat (PF00400) 262->294	1.11817	27.0211	16.9083
MGG_03609	predicted protein (190 aa)	hypothetical protein [Magnaporthe oryzae 70-15]	Chitin synthesis regulation, resistance to Congo red (PF12273) 41->161	1.77209	15.1015	19.8712
MGG_03619	fumarate reductase (619 aa)	fumarate reductase	FAD binding domain (PF00890) 5->444, Cytochrome b5-like Heme/Steroid binding domain (PF00173) 537->609	247.045	2491.57	3197.98
MGG_03621	predicted protein (368 aa)	hypothetical protein [Magnaporthe oryzae 70-15]		2.51095	17.5267	23.5483
MGG_03640	conserved hypothetical protein (691 aa)	mfs multidrug	Major Facilitator Superfamily (PF07690) 270->570	1.39277	18.1072	12.2909
MGG_03672	hypothetical protein (586 aa)	hypothetical protein MGG_03672 [Magnaporthe oryzae 70-15]		29.8963	193.1	488.087
MGG_03677	histone acetyltransferase GCN5 (401 aa)	histone acetyltransferase gcn5	Acetyltransferase (GNAT) family (PF00583) 118->190, Bromodomain (PF00439) 299->380	3.16486	28.8358	26.4757
MGG_03701	conserved hypothetical protein (588 aa)	hypothetical protein MGG_03701 [Magnaporthe oryzae 70-15]	Major Facilitator Superfamily (PF07690) 50->341	13.5228	52.6749	53.4482
MGG_03711	conserved hypothetical protein (365 aa)	c6 transcription factor	Fungal Zn(2)-Cys(6) binuclear cluster domain (PF00172) 66->96	10.2334	41.6153	47.8772
MGG_03721	urea transport protein (512 aa)	urea transport protein	Sodium:solute symporter family (PF00474) 34->372	1.58243	8.96546	10.6896
MGG_03738	F-box domain-containing protein (647 aa)	f-box domain-containing protein		34.6238	354.31	379.957
MGG_03739	predicted protein (941 aa)	hypothetical protein [Magnaporthe oryzae 70-15]		0	3.99038	3.67706
MGG_03759	GPI transamidase component GPI16 (637 aa)	gpi transamidase component gpi16	Gpi16 subunit, GPI transamidase component (PF04113) 3->605	1.11817	8.73757	7.17226
MGG_03763	conserved hypothetical protein (593 aa)	c6 transcription	Fungal Zn(2)-Cys(6) binuclear cluster domain (PF00172) 16->49, Fungal specific transcription factor domain (PF04082) 147->274	8.94538	88.4336	71.0041
MGG_03764	salicylate hydroxylase (465 aa)	salicylate	FAD dependent oxidoreductase (PF01266) 21->73, FAD binding domain (PF01494) 165->376	0	7.12079	4.65288
MGG_03765	7-dehydrocholesterol reductase (447 aa)	7-dehydrocholesterol reductase	Ergosterol biosynthesis ERG4/ERG24 family (PF01222) 32->446	30.6351	4749.95	1896.1
MGG_03766	conserved hypothetical protein (390 aa)	toxin biosynthesis protein		20.6565	100.082	107.407
MGG_03774	CAIB/BAIF family enzyme (477 aa)	caib baif family enzyme	CoA-transferase family III (PF02515) 205->344	5.23131	35.5308	44.2134
MGG_03793	2,3-dihydroxybenzoic acid decarboxylase (330 aa)	amidohydrolase family protein	Amidohydrolase (PF04909) 34->318	0.653914	26.0364	46.0498
MGG_03836	conserved hypothetical protein (514 aa)	mfs	Major Facilitator Superfamily (PF07690) 46->434	39.3513	237.678	509.546
MGG_03853	aldose 1-epimerase (343 aa)	aldose 1-	Aldose 1-epimerase (PF01263) 8->338	12.0055	64.0356	71.6517
MGG_03863	hypothetical protein (187 aa)	hypothetical protein [Magnaporthe oryzae 70-15]		27.3656	159.715	176.973
MGG_03880	alcohol dehydrogenase 1 (353 aa)	alcohol dehydrogenase	Alcohol dehydrogenase GroES-like domain (PF08240) 32->139, Zinc-binding dehydrogenase (PF00107) 183->314	9.89366	84.3701	146.084
MGG_03891	conserved hypothetical protein (279 aa)	hypothetical protein [Magnaporthe oryzae 70-15]		0.653914	183.108	237.603
MGG_03899	conserved hypothetical protein (1295 aa)	myb dna binding protein	Telomere repeat binding factor (TRF) (PF08558) 374->601	3.54417	32.5467	31.2306
MGG_03900	aldehyde dehydrogenase (497 aa)	aldehyde dehydrogenase	Aldehyde dehydrogenase family (PF00171) 27->487	1577.5	39646.9	34025.2
MGG_03904	aquaporin-1 (554 aa)	aquaporin	Major intrinsic protein (PF00230) 276->490	0	19.3714	16.6599
MGG_03905	3-oxo-5-alpha-steroid 4-dehydrogenase 2 (292 aa)	steroid 5 alpha-reductase	3-oxo-5-alpha-steroid 4-dehydrogenase (PF02544) 115->290	0	13.8158	14.7526
MGG_03910	conserved hypothetical protein (366 aa)	hypothetical protein MGG_03910 [Magnaporthe oryzae 70-15]	Origin recognition complex subunit 6 (ORC6) (PF05460) 10->334	6.79398	25.5374	30.7871
MGG_03921	3-oxoacyl-[acyl-carrier-protein] reductase (319 aa)	3-oxoacyl-(acyl-carrier-protein) reductase	short chain dehydrogenase (PF00106) 49->228	89.1851	339.6	468.801
MGG_03935	conserved hypothetical protein (324 aa)	integral membrane protein		2.23634	19.2167	16.0921
MGG_03946	predicted protein (221 aa)	extracellular serine-rich protein		2.51095	30.1299	88.9591
MGG_03951	conserved hypothetical protein (272 aa)	hypothetical protein MGG_03951 [Magnaporthe oryzae 70-15]	Eukaryotic integral membrane protein (DUF1751) (PF08551) 45->111	4.19809	32.5767	47.6199
MGG_03956	conserved hypothetical protein (165 aa)	transcription initiation factor tfiid subunit	Transcription initiation factor IID, 18kD subunit (PF02269) 18->103	0.653914	16.512	10.2816
MGG_03957	conserved hypothetical protein (346 aa)	duf6 domain	EamA-like transporter family (PF00892) 16->124, EamA-like transporter family (PF00892) 176->300	48.7412	921.806	514.957
MGG_03962	conserved hypothetical protein (366 aa)	tyrosinase central domain-containing protein	Common central domain of tyrosinase (PF00264) 142->300	30.0859	330.198	351.818
MGG_03963	predicted protein (319 aa)	integral membrane		5.67581	30.07	28.281
MGG_03988	predicted protein (223 aa)	hypothetical protein [Magnaporthe oryzae 70-15]	Collagen triple helix repeat (20 copies) (PF01391) 66->106	0	6.13609	4.77708
MGG_03993	conserved hypothetical protein (1666 aa)	gtpase activating protein	Domain of unknown function (DUF3384) (PF11864) 83->580, Tuberin (PF03542) 872->1065, Rap/ran-GAP (PF02145) 1312->1527	157.159	587.317	869.547
MGG_04038	mediator of RNA polymerase II transcription subunit 6 (329 aa)	rna polymerase ii transcription mediator complex subunit	MED6 mediator sub complex component (PF04934) 13->172	3.16486	100.611	107.376
MGG_04040	pre-mRNA-splicing factor ATP-dependent RNA helicase PRP43 (1165 aa)	deah-box rna helicase	DEAD/DEAH box helicase (PF00270) 343->510, Helicase conserved C-terminal domain (PF00271) 655->742, Helicase associated domain (HA2) (PF04408) 803->922, Domain of unknown function (DUF1605) (PF07717) 956->1105	31.3088	104.679	99.6177
MGG_04052	CLPTM1 domain-containing protein (575 aa)	clptm1 domain protein	Cleft lip and palate transmembrane protein 1 (CLPTM1) (PF05602) 60->132, Cleft lip and palate transmembrane protein 1 (CLPTM1) (PF05602) 171->419	9.68424	78.3587	50.3522
MGG_04068	conserved hypothetical protein (232 aa)	protein		245.579	1539.86	1183.08
MGG_04078	WSC domain-containing protein (472 aa)	wsc domain-containing protein	Domain of unknown function (DUF1996) (PF09362) 34->289	1.30783	10.9349	6.96823
MGG_04092	glycosyl transferase family protein (319 aa)	glycosyl transferase family protein	Glycosyl transferase family 8 (PF01501) 15->282	282.147	1401.06	1233.31
MGG_04100	cell division control protein 7 (1487 aa)	serine-threonine kinase	Protein kinase domain (PF00069) 59->313	9.03032	65.0503	32.3883
MGG_04109	glycerophosphoryl diester phosphodiesterase family protein (321 aa)	glycerophosphoryl diester phosphodiesterase family protein	Glycerophosphoryl diester phosphodiesterase family (PF03009) 35->264	173.577	542.244	1146.54
MGG_04120	phenylacetone monooxygenase (632 aa)	flavin-binding monooxygenase-like family protein	Flavin-binding monooxygenase-like (PF00743) 150->311	3.90372	58.6047	50.3833
MGG_04131	cyclopropane-fatty-acyl-phospholipid synthase (484 aa)	cyclopropane-fatty-acyl-phospholipid synthase	Cyclopropane-fatty-acyl-phospholipid synthase (PF02353) 174->461	89.7086	377.63	711.199
MGG_04137	CTLH domain-containing protein (250 aa)	ctlh domain-containing protein	LisH (PF08513) 28->53, Ran binding protein in the microtubule-organising centre (PF10607) 120->221	599.192	3825.02	3124.11
MGG_04140	external NADH-ubiquinone oxidoreductase 2 (660 aa)	nadh-ubiquinone oxidoreductase 64 kda	Pyridine nucleotide-disulphide oxidoreductase (PF07992) 166->374, Pyridine nucleotide-disulphide oxidoreductase (PF00070) 327->409, EF hand (PF00036) 510->536	4.55764	84.899	105.051
MGG_04159	vacuolar calcium ion transporter (583 aa)	sodium calcium	Sodium/calcium exchanger protein (PF01699) 197->339, Sodium/calcium exchanger protein (PF01699) 439->571	0	163.163	222.877
MGG_04161	zinc/cadmium resistance protein (291 aa)	cation diffusion facilitator family metal ion	Cation efflux family (PF01545) 11->267	4.09338	37.6549	60.86
MGG_04162	aquaporin-2 (362 aa)	aquaporin	Major intrinsic protein (PF00230) 121->320	4.93695	19.6209	22.8785
MGG_04165	conserved hypothetical protein (1223 aa)	duf221 domain	Domain of unknown function DUF221 (PF02714) 619->952, Phosphate metabolism protein (PF12621) 1145->1214	16.7726	333.904	242.109
MGG_04172	polysaccharide deacetylase (802 aa)	glycosyl hydrolase	Polysaccharide deacetylase (PF01522) 594->711	11.162	1568.66	897.757
MGG_04173	conserved hypothetical protein (300 aa)	ef-hand calcium-binding domain	Serine hydrolase (FSH1) (PF03959) 2->255	8.18675	58.781	35.9279
MGG_04181	hypothetical protein (70 aa)	hypothetical protein [Magnaporthe oryzae 70-15]		4523.29	19363.1	16577.4
MGG_04185	conserved hypothetical protein (1014 aa)	heat repeat containing protein	CLASP N terminal (PF12348) 9->218, CLASP N terminal (PF12348) 292->517	2.426	18.5846	15.5244
MGG_04186	rho GTPase activator Rga (1190 aa)	rho gtpase activator	LIM domain (PF00412) 17->71, LIM domain (PF00412) 74->127, RhoGAP domain (PF00620) 1010->1160	44.7269	122.511	118.926
MGG_04188	conserved hypothetical protein (862 aa)	hypothetical protein MGG_04188 [Magnaporthe oryzae 70-15]		3.62912	14.2932	18.9974
MGG_04189	coxI translation protein CYA5 (1304 aa)	translation regulator	PPR repeat (PF01535) 652->675, PPR repeat (PF01535) 1108->1130	48.356	215.74	191.5
MGG_04201	U3 small nucleolar ribonucleoprotein imp3 (184 aa)	u3 small nucleolar ribonucleoprotein protein imp3	Ribosomal protein S4/S9 N-terminal domain (PF00163) 4->106, S4 domain (PF01479) 109->153	5.50592	415.776	292.302
MGG_04202	MAS3 protein (291 aa)	cell surface protein	Protein of unknown function (DUF3129) (PF11327) 17->253	138.027	35166.1	16387.9
MGG_04225	quinate permease (536 aa)	mfs quinate	Sugar (and other) transporter (PF00083) 40->501	15.0203	125.049	108.702
MGG_04309	conserved hypothetical protein (462 aa)	nuclear membrane fusion protein	Tht1-like nuclear fusion protein (PF04163) 76->403	1.30783	11.1112	12.801
MGG_04312	conserved hypothetical protein (436 aa)	pth11-like integral membrane protein		1.96174	14.6458	14.0385
MGG_04318	predicted protein (227 aa)	hypothetical protein [Magnaporthe oryzae 70-15]		0	13.029	6.96823
MGG_04320	serine/threonine-protein phosphatase 2A activator 1 (494 aa)	serine threonine-protein phosphatase 2a activator 1	Phosphotyrosyl phosphate activator (PTPA) protein (PF03095) 27->385	1.85703	57.9511	38.7311
MGG_04335	conserved hypothetical protein (686 aa)	nonribosomal peptide synthetase 12		3.35452	297.671	646.715
MGG_04338	potassium transport protein 1 (787 aa)	potassium	Cation transport protein (PF02386) 312->752	41.3131	152.065	151.239
MGG_04343	extradiol ring-cleavage dioxygenase (295 aa)	extradiol ring-cleavage dioxygenase class iii protein subunit b	Catalytic LigB subunit of aromatic ring-opening dioxygenase (PF02900) 11->280	4.74729	42.2474	38.0481
MGG_04346	sterol 24-C-methyltransferase (391 aa)	sterol 24-c-methyltransferase	Methyltransferase domain (PF08241) 139->237, Sterol methyltransferase C-terminal (PF08498) 321->386	111.019	5070.86	2496.02
MGG_04349	cytochrome P450 (521 aa)	cytochrome p450	Cytochrome P450 (PF00067) 136->495	0.653914	14.2932	24.0495
MGG_04357	conserved hypothetical protein (509 aa)	potential transporter	Major Facilitator Superfamily (PF07690) 31->215, Major Facilitator Superfamily (PF07690) 295->478	42.8955	238.082	245.245
MGG_04379	hypothetical protein (172 aa)	hypothetical protein [Magnaporthe oryzae 70-15]		42.1567	238.025	408.89
MGG_04382	hypothetical protein (127 aa)	hypothetical protein [Magnaporthe oryzae 70-15]		3.16486	80.9818	47.549
MGG_04385	urea active transporter (685 aa)	urea transporter	Sodium:solute symporter family (PF00474) 57->471	40.11	428.374	585.806
MGG_04387	transcriptional activator protein DAL81 (668 aa)	nitrogen regulatory protein otam	Fungal Zn(2)-Cys(6) binuclear cluster domain (PF00172) 55->94, Fungal specific transcription factor domain (PF04082) 252->498	36.1213	105.35	130.303
MGG_04411	conserved hypothetical protein (214 aa)	hypothetical protein MGG_04411 [Magnaporthe oryzae 70-15]		0	31.893	73.2973
MGG_04419	acetylcholinesterase (540 aa)	carboxylesterase	Carboxylesterase (PF00135) 18->373	1.96174	71.509	83.2373
MGG_04426	conserved hypothetical protein (127 aa)	l-psp endoribonuclease family protein	Endoribonuclease L-PSP (PF01042) 13->125	170.851	440.914	574.664
MGG_04433	sulfate transporter family protein (1104 aa)	sulfate transporter family protein	Sulfate transporter family (PF00916) 424->702, STAS domain (PF01740) 770->867, Cyclic nucleotide-binding domain (PF00027) 987->1073	129.439	1585.87	1519.87
MGG_04445	dipeptidyl-peptidase 3 (714 aa)	dipeptidyl peptidase iii	Peptidase family M49 (PF03571) 141->712	998.008	3097.91	4451.56
MGG_04451	predicted protein (145 aa)	hypothetical protein [Magnaporthe oryzae 70-15]		0.653914	62.823	36.7928
MGG_04452	predicted protein (247 aa)	hypothetical protein [Magnaporthe oryzae 70-15]		0	6.94448	8.35212
MGG_04464	alpha-mannosidase (1074 aa)	alpha-mannosidase	Glycosyl hydrolases family 38 N-terminal domain (PF01074) 281->543, Alpha mannosidase, middle domain (PF09261) 550->627, Glycosyl hydrolases family 38 C-terminal domain (PF07748) 664->1070	222.149	1051.97	729.868
MGG_04490	predicted protein (428 aa)	hypothetical protein [Magnaporthe oryzae 70-15]		19.6628	75.1335	76.3533
MGG_04491	hypothetical protein (620 aa)	hypothetical protein [Magnaporthe oryzae 70-15]		13.9021	35.9566	42.0356
MGG_04511	MFS transporter (487 aa)	mfs transporter	Major Facilitator Superfamily (PF07690) 76->430	1.58243	65.205	69.6335
MGG_04512	hypothetical protein (173 aa)	hypothetical protein MGG_04512 [Magnaporthe oryzae 70-15]		78.0231	626.751	617.853
MGG_04521	cutinase gene palindrome-binding protein (553 aa)	white collar-2	PAS fold (PF08447) 204->274, GATA zinc finger (PF00320) 501->530	80.3188	319.197	216.352
MGG_04522	conserved hypothetical protein (189 aa)	hypothetical protein MGG_04522 [Magnaporthe oryzae 70-15]		26.0973	1012.74	735.088
MGG_04525	conserved hypothetical protein (405 aa)	hypothetical protein MGG_04525 [Magnaporthe oryzae 70-15]		4.38774	110.179	78.4292
MGG_04538	conserved hypothetical protein (585 aa)	hypothetical protein MGG_04538 [Magnaporthe oryzae 70-15]		14.8504	382.974	157.333
MGG_04549	synaptojanin 2 (1370 aa)	domain and endonuclease exonuclease phosphatase family protein	SacI homology domain (PF02383) 128->470, Endonuclease/Exonuclease/phosphatase family (PF03372) 629->922	14.2419	100.611	111.94
MGG_04556	alcohol dehydrogenase 1 (340 aa)	alcohol dehydrogenase	Alcohol dehydrogenase GroES-like domain (PF08240) 32->137, Zinc-binding dehydrogenase (PF00107) 179->268	2.89026	42.0411	30.277
MGG_04557	conserved hypothetical protein (237 aa)	o-methyltransferase	O-methyltransferase (PF01596) 23->232	8.92561	85.1018	59.0769
MGG_04563	predicted protein (375 aa)	protein	MYND finger (PF01753) 31->68	0	4.57088	5.42466
MGG_04564	conserved hypothetical protein (630 aa)	protein phosphatase type 1 complex subunit hex2 reg1	Fungal protein of unknown function (DUF1752) (PF08550) 161->189	65.259	298.528	318.312
MGG_04569	NADPH dehydrogenase (443 aa)	nadph dehydrogenase	NADH:flavin oxidoreductase / NADH oxidase family (PF00724) 39->378	334.478	2662.58	2889.15
MGG_04575	conserved hypothetical protein (1192 aa)	related to intracellular protein transport protein		2.23634	14.6458	12.7211
MGG_04582	conserved hypothetical protein (542 aa)	beta-glucosidase 5		14.3268	49.2219	73.5457
MGG_04594	conserved hypothetical protein (470 aa)	hypothetical protein [Magnaporthe oryzae 70-15]	CorA-like Mg2+ transporter protein (PF01544) 341->445	14.8108	81.7086	95.4262
MGG_04602	pre-mRNA-processing protein prp40 (863 aa)	formin binding protein	WW domain (PF00397) 21->46, WW domain (PF00397) 60->87, FF domain (PF01846) 199->248, FF domain (PF01846) 267->316, FF domain (PF01846) 414->467	8.29146	50.8818	27.9616
MGG_04621	conserved hypothetical protein (597 aa)	yt521-b-like splicing	YT521-B-like family (PF04146) 396->558	13.8823	38.3818	51.7938
MGG_04640	sulfate permease 2 (845 aa)	sulfate permease	Sulfate transporter family (PF00916) 186->473, STAS domain (PF01740) 572->682	212.105	824.303	567.416
MGG_04648	predicted protein (544 aa)	hypothetical protein MGG_04648 [Magnaporthe oryzae 70-15]		4.19809	46.3709	54.5882
MGG_04654	hypothetical protein (100 aa)	hypothetical protein [Magnaporthe oryzae 70-15]		40.4241	178.279	112.281
MGG_04657	general alpha-glucoside permease (553 aa)	mfs alpha-glucoside	Sugar (and other) transporter (PF00083) 59->515	6.62409	55.2764	53.4172
MGG_04672	conserved hypothetical protein (448 aa)	hypothetical protein MGG_04672 [Magnaporthe oryzae 70-15]	SET domain (PF00856) 236->292	248.54	976.019	1810.36
MGG_04676	mitotic check point protein BUB2 (504 aa)	mitotic check point protein	TBC domain (PF00566) 333->458	0.653914	23.1039	11.3594
MGG_04678	conserved hypothetical protein (215 aa)	fms interacting	Fms-interacting protein (PF09766) 67->211	61.6891	450.656	441.07
MGG_04679	adiponectin receptor protein 2 (520 aa)	izh family channel protein	Haemolysin-III related (PF03006) 276->498	68.4238	840.97	816.405
MGG_04692	conserved hypothetical protein (495 aa)	hypothetical protein MGG_04692 [Magnaporthe oryzae 70-15]		67.1812	284.298	420.764
MGG_04705	nonselective cation channel (752 aa)	nonselective cation channel		4.36798	23.3834	25.9878
MGG_04711	conserved hypothetical protein (416 aa)	pheromone receptor 2	Fungal pheromone mating factor STE2 GPCR (PF02116) 21->307	4.19809	26.1828	21.7874
MGG_04725	leucine-rich repeat-containing protein 28 (461 aa)	serine threonine protein kinase	Leucine Rich Repeat (PF00560) 38->55, Leucine Rich Repeat (PF00560) 61->82, Leucine Rich Repeat (PF00560) 106->127, Protein kinase domain (PF00069) 212->384	24.2205	278.579	270.426
MGG_04726	isochorismatase family protein family (905 aa)	isochorismatase family protein family	Isochorismatase family (PF00857) 17->230	4.09338	153.991	213.717
MGG_04732	acidic mammalian chitinase (434 aa)	glycoside hydrolase family 18 protein	Glycosyl hydrolases family 18 (PF00704) 46->418	68.1749	3258.19	3976.47
MGG_04757	conserved hypothetical protein (495 aa)	hypothetical protein MGG_04757 [Magnaporthe oryzae 70-15]		0.653914	10.5822	10.4634
MGG_04762	conserved hypothetical protein (305 aa)	transcriptional regulator		36.6903	123.074	165.663
MGG_04764	cystathionine gamma-synthase (429 aa)	cystathionine gamma-synthase	Cys/Met metabolism PLP-dependent enzyme (PF01053) 40->417	28.948	192.953	232.209
MGG_04769	conserved hypothetical protein (227 aa)	hypothetical protein MGG_04769 [Magnaporthe oryzae 70-15]		1.58243	13.8158	9.91786
MGG_04774	conserved hypothetical protein (257 aa)	duf341 family	Serine hydrolase (FSH1) (PF03959) 2->237	0.653914	61.3393	42.3283
MGG_04775	fatty acid synthase S-acetyltransferase (2241 aa)	fatty acid synthase s-acetyltransferase	Beta-ketoacyl synthase, N-terminal domain (PF00109) 62->294, Beta-ketoacyl synthase, C-terminal domain (PF02801) 303->419, Acyl transferase domain (PF00698) 579->911, Alcohol dehydrogenase GroES-like domain (PF08240) 1552->1615, Zinc-binding dehydrogenase	15.929	1718.82	2013.1
MGG_04776	predicted protein (173 aa)	hypothetical protein [Magnaporthe oryzae 70-15]		0.464258	9.49439	18.6781
MGG_04778	conserved hypothetical protein (481 aa)	hypothetical conserved protein		10.7372	54.997	61.858
MGG_04787	tetracenomycin polyketide synthesis O-methyltransferase tcmP (305 aa)	o-methyltransferase-like protein	Leucine carboxyl methyltransferase (PF04072) 24->200	0.928516	231.49	197.648
MGG_04816	conserved hypothetical protein (183 aa)	glycine-rich rna-binding	RNA recognition motif. (a.k.a. RRM, RBD, or RNP domain) (PF00076) 9->75	1.96174	8.56126	11.5413
MGG_04825	endopolyphosphatase (682 aa)	vacuolar endopolyphosphatase	Calcineurin-like phosphoesterase (PF00149) 52->316	23.9261	93.9892	67.4645
MGG_04835	conserved hypothetical protein (336 aa)	protein		21.7945	1268.51	788.191
MGG_04838	conserved hypothetical protein (1095 aa)	hypothetical protein MGG_04838 [Magnaporthe oryzae 70-15]		0.464258	18.4083	20.7317
MGG_04852	phospholipid-transporting ATPase 1 (1280 aa)	phospholipid-transporting atpase	E1-E2 ATPase (PF00122) 247->474, haloacid dehalogenase-like hydrolase (PF00702) 802->978	67.2009	570.507	355.096
MGG_04858	saccharolysin (731 aa)	metallopeptidase	Peptidase family M3 (PF01432) 248->722	388.512	3753.92	4022.11
MGG_04864	allantoin permease (560 aa)	allantoin	Permease for cytosine/purines, uracil, thiamine, allantoin (PF02133) 44->496	0.464258	170.568	283.001
MGG_04866	regucalcin (325 aa)	smp-30 cgr1 family protein	SMP-30/Gluconolaconase/LRE-like region (PF08450) 23->290	11.3714	44.1137	49.9885
MGG_04869	esterase/lipase/thioesterase (349 aa)	candidate lipase from carbohydrate esterase family ce10	alpha/beta hydrolase fold (PF07859) 144->335	4.00843	83.9575	46.2094
MGG_04870	conserved hypothetical protein (577 aa)	protein		73.5445	1684.45	823.932
MGG_04873	conserved hypothetical protein (122 aa)	#NAME?	Protein of unknown function (DUF3759) (PF12585) 10->102	46.0545	341.605	308.123
MGG_04895	isocitrate lyase (548 aa)	isocitrate lyase	Isocitrate lyase family (PF00463) 23->546	256.399	8409.3	7017.67
MGG_04897	conserved hypothetical protein (639 aa)	mfs multidrug	Major Facilitator Superfamily (PF07690) 106->585	3.26957	13.7858	18.6559
MGG_04900	alkaline phosphatase (669 aa)	alkaline phosphatase	Alkaline phosphatase (PF00245) 171->653	40.594	387.028	598.496
MGG_04904	conserved hypothetical protein (376 aa)	hypothetical protein MGG_04904 [Magnaporthe oryzae 70-15]	Protein of unknown function (DUF1769) (PF08588) 117->172	75.7611	231.568	224.234
MGG_04905	cell division protein kinase 7 (390 aa)	cell division protein kinase	Protein kinase domain (PF00069) 104->384	49.9187	145.318	185.929
MGG_04910	hypothetical protein (87 aa)	protein		7.19306	177.895	254.054
MGG_04911	cytochrome P450 3A5 (548 aa)	cytochrome p450	Cytochrome P450 (PF00067) 104->541	4.19809	127.546	184.093
MGG_04925	predicted protein (199 aa)	hypothetical protein [Magnaporthe oryzae 70-15]		0.653914	33.9872	31.377
MGG_04956	long-chain-fatty-acid-CoA ligase 1 (701 aa)	amp-binding enzyme	AMP-binding enzyme (PF00501) 113->589	39.8354	147.008	124.297
MGG_04967	zinc-regulated transporter 2 (441 aa)	zinc-regulated transporter 2	ZIP Zinc transporter (PF02535) 25->436	4.00843	40.2264	47.9925
MGG_04968	conserved hypothetical protein (452 aa)	cation diffusion facilitator 1	Cation efflux family (PF01545) 144->410	2.23634	10.3544	10.5433
MGG_04987	GPI ethanolamine phosphate transferase 3 (1117 aa)	phosphoethanolamine n-	Type I phosphodiesterase / nucleotide pyrophosphatase (PF01663) 320->384	1.58243	13.4848	12.5393
MGG_04994	plasma membrane ATPase 1 (1005 aa)	plasma membrane h+-atpase pma1	Cation transporter/ATPase, N-terminus (PF00690) 95->153, E1-E2 ATPase (PF00122) 164->432, haloacid dehalogenase-like hydrolase (PF00702) 437->703	243.669	743.106	815.349
MGG_05002	ubiquitin carboxyl-terminal hydrolase (2567 aa)	ubiquitin c-terminal	Ubiquitin carboxyl-terminal hydrolase (PF00443) 1603->1931, Domain of unknown function (DUF3517) (PF12030) 2143->2426	2.23634	13.1321	11.6211
MGG_05025	fatty acid transporter protein (632 aa)	amp dependent ligase	AMP-binding enzyme (PF00501) 79->517	6.62409	34.9203	38.6069
MGG_05031	conserved hypothetical protein (367 aa)	hypothetical protein MGG_05031 [Magnaporthe oryzae 70-15]	Squalene/phytoene synthase (PF00494) 45->359	1.11817	10.4275	8.17026
MGG_05038	endonuclease/exonuclease/phosphatase family protein (292 aa)	endonuclease exonuclease phosphatase family protein	Endonuclease/Exonuclease/phosphatase family (PF03372) 6->286	7.06858	28.7926	60.687
MGG_05051	predicted protein (288 aa)	hypothetical protein [Magnaporthe oryzae 70-15]		5.67581	86.2064	59.7689
MGG_05053	methyltransferase (314 aa)	ubie coq5	Methyltransferase domain (PF08241) 55->176	1.30783	36.765	26.4314
MGG_05054	conserved hypothetical protein (190 aa)	phosphatidylethanolamine-binding protein	Phosphatidylethanolamine-binding protein (PF01161) 30->184	49.8535	941.432	543.934
MGG_05055	alcohol dehydrogenase (609 aa)	glucose-methanol-choline oxidoreductase	GMC oxidoreductase (PF00732) 39->347, GMC oxidoreductase (PF05199) 459->599	19.2835	869.585	501.828
MGG_05070	conserved hypothetical protein (405 aa)	hypothetical protein MGG_05070 [Magnaporthe oryzae 70-15]		3.16486	42.2774	50.6095
MGG_05072	adiponectin receptor protein 2 (322 aa)	haemolysin-iii channel protein	Haemolysin-III related (PF03006) 78->302	24.8744	70.6706	87.2248
MGG_05083	hypothetical protein (147 aa)	cfem domain	CFEM domain (PF05730) 19->82	441.429	4401	2503.59
MGG_05097	transmembrane domain-containing protein (187 aa)	transmembrane domain-containing protein	Erg28 like protein (PF03694) 14->163	12.9538	63.3004	47.0965
MGG_05105	predicted protein (304 aa)	protein		2.426	37.8528	59.587
MGG_05110	conserved hypothetical protein (380 aa)	hypothetical protein [Magnaporthe oryzae 70-15]		34.9577	198.673	91.3632
MGG_05112	ATP-dependent RNA helicase mrh-4 (652 aa)	atp-dependent rna helicase	DEAD/DEAH box helicase (PF00270) 196->431, Helicase conserved C-terminal domain (PF00271) 520->619	2.426	14.521	16.274
MGG_05114	hypothetical protein (554 aa)	hypothetical protein [Magnaporthe oryzae 70-15]		2.426	27.1459	23.3442
MGG_05135	mitochondrial distribution and morphology protein 31 (797 aa)	mitochondrial distribution and morphology protein	Yeast mitochondrial distribution and morphology (MDM) proteins (PF08118) 234->791	14.6212	41.0348	80.6957
MGG_05146	ribosomal RNA-processing protein 1 (285 aa)	ribosomal rna processing	Nucleolar protein,Nop52 (PF05997) 7->139	115.492	667.171	457.606
MGG_05148	predicted protein (358 aa)	hypothetical protein [Magnaporthe oryzae 70-15]		0	6.36398	8.2501
MGG_05160	hydrolase (949 aa)	alpha beta fold family protein	alpha/beta hydrolase fold (PF00561) 566->676	47.3228	258.626	341.421
MGG_05162	predicted protein (188 aa)	hypothetical protein [Magnaporthe oryzae 70-15]		0.653914	86.3179	39.6271
MGG_05165	conserved hypothetical protein (511 aa)	hypothetical protein MGG_05165 [Magnaporthe oryzae 70-15]	Uncharacterized conserved protein (DUF2183) (PF09949) 326->420	0.464258	10.3244	9.02188
MGG_05184	nucleoside transporter family (463 aa)	nucleoside transporter family	Nucleoside transporter (PF01733) 158->458	108.072	284.178	266.39
MGG_05189	sphingosine N-acyltransferase lac1 (436 aa)	longevity-assurance protein 1	TRAM1-like protein (PF08390) 113->177, TLC domain (PF03798) 180->385	454.365	2931.14	2310.95
MGG_05192	predicted protein (138 aa)	hypothetical protein [Magnaporthe oryzae 70-15]		5.86546	35.4576	43.7566
MGG_05204	transcription initiation factor TFIID subunit 14 (229 aa)	transcription initiation factor subunit	YEATS family (PF03366) 27->110	1.96174	14.2416	10.3836
MGG_05206	conserved hypothetical protein (1363 aa)	gpi-anchored cell surface glycoprotein		10.6128	295.74	549.097
MGG_05209	transmembrane GTPase fzo1 (912 aa)	transmembrane gtpase fzo1	Dynamin family (PF00350) 275->446	2.23634	31.6436	35.644
MGG_05220	protein kinase 2 (1223 aa)	serine threonine-protein kinase ppk6	Protein kinase domain (PF00069) 947->1203	134.835	844.535	721.733
MGG_05235	pisatin demethylase (527 aa)	cytochrome p450 oxidoreductase	Cytochrome P450 (PF00067) 56->509	2.23634	249.176	215.341
MGG_05247	NAD-specific glutamate dehydrogenase (1046 aa)	nad-specific glutamate dehydrogenase	Bacterial NAD-glutamate dehydrogenase (PF05088) 412->617, Glutamate/Leucine/Phenylalanine/Valine dehydrogenase (PF00208) 680->945	1249.53	7268.9	3422.83
MGG_05250	conserved hypothetical protein (840 aa)	hypothetical protein MGG_05250 [Magnaporthe oryzae 70-15]		43.0595	358.9	716.499
MGG_05261	conserved hypothetical protein (491 aa)	hypothetical protein MGG_05261 [Magnaporthe oryzae 70-15]		202.393	1966.89	1813.52
MGG_05269	G protein-coupled receptor 89 (539 aa)	g-protein coupled receptor fragment	Protein of unknown function (DUF3735) (PF12537) 229->301, Abscisic acid G-protein coupled receptor (PF12430) 377->536	5.1266	23.4865	19.849
MGG_05272	conserved hypothetical protein (785 aa)	microtubule associated protein	Microtubule associated protein (MAP65/ASE1 family) (PF03999) 95->555	2.426	21.4871	13.8566
MGG_05273	increased rDNA silencing protein 4 (678 aa)	increased rdna silencing protein 4		4.93695	26.2859	23.3088
MGG_05318	conserved hypothetical protein (850 aa)	hypothetical protein MGG_05318 [Magnaporthe oryzae 70-15]	Spindle pole body interacting protein (PF08616) 134->811	10.0636	68.4817	67.8282
MGG_05327	hypothetical protein (122 aa)	hypothetical protein [Magnaporthe oryzae 70-15]		0.928516	19.0104	10.7917
MGG_05336	conserved hypothetical protein (469 aa)	integral membrane protein	Domain of unknown function (DUF2427) (PF10348) 11->111, Protein of unknown function (Ytp1) (PF10355) 138->383	165.031	1431.78	2037.3
MGG_05338	conserved hypothetical protein (372 aa)	hypothetical protein MGG_05338 [Magnaporthe oryzae 70-15]	3-carboxy-cis,cis-muconate lactonizing enzyme (PF10282) 27->356	6.32972	22.5534	27.008
MGG_05349	conserved hypothetical protein (324 aa)	vacuolar protein sorting protein		132.239	313.723	363.284
MGG_05351	hypothetical protein (422 aa)	chitin binding protein	Chitin recognition protein (PF00187) 272->306	2.426	67.2991	61.96
MGG_05352	conserved hypothetical protein (379 aa)	integral membrane protein		1.77209	448.533	502.032
MGG_05354	conserved hypothetical protein (350 aa)	hypothetical protein MGG_05354 [Magnaporthe oryzae 70-15]	Domain of unknown function (DUF1996) (PF09362) 37->288	0.464258	133.299	71.3589
MGG_05356	conserved hypothetical protein (1069 aa)	ubiquitination network signaling		425.229	2563	1808.67
MGG_05358	LYR family protein (89 aa)	nadh-ubiquinone oxidoreductase complex 1 lyr family protein	Complex 1 protein (LYR family) (PF05347) 11->72	1.30783	7.75287	15.8304
MGG_05366	feruloyl esterase B (632 aa)	feruloyl esterase b precursor	Tannase and feruloyl esterase (PF07519) 148->615	2.9752	37.4054	30.9113
MGG_05378	chromatin structure-remodeling complex protein RSC7 (563 aa)	nuclear localization protein	Chromatin remodelling complex subunit (PF08624) 168->303	1.58243	56.1879	9.69165
MGG_05379	vacuolar protein sorting-associated protein 9 (748 aa)	guanine nucleotide exchange factor	Vacuolar sorting protein 9 (VPS9) domain (PF02204) 429->528, CUE domain (PF02845) 707->746	1.96174	17.1741	15.276
MGG_05413	MFS transporter (489 aa)	mfs transporter	Major Facilitator Superfamily (PF07690) 64->431	0.653914	37.9776	47.5002
MGG_05433	conserved hypothetical protein (715 aa)	creatine transporter	Sodium:neurotransmitter symporter family (PF00209) 34->456	1.11817	37.2723	44.8122
MGG_05466	conserved hypothetical protein (497 aa)	hypothetical protein MGG_05466 [Magnaporthe oryzae 70-15]		5.59086	244.288	137.701
MGG_05483	conserved hypothetical protein (402 aa)	beta-ig-h3 fasciclin	Fasciclin domain (PF02469) 38->175, Fasciclin domain (PF02469) 190->309	0.464258	61.4857	55.1515
MGG_05489	endo-1,3(4)-beta-glucanase 1 (791 aa)	endo- -beta-glucanase engl1	Glycosyl hydrolase family 81 (PF03639) 80->767	22.3634	410.534	366.535
MGG_05491	L-aminoadipate-semialdehyde dehydrogenase (1050 aa)	nonribosomal peptide	AMP-binding enzyme (PF00501) 48->355, AMP-binding enzyme (PF00501) 407->460, Male sterility protein (PF07993) 695->919	1.39277	28.1605	43.5437
MGG_05506	glyoxylate reductase (376 aa)	2-hydroxyacid dehydrogenase	D-isomer specific 2-hydroxyacid dehydrogenase, NAD binding domain (PF02826) 138->211, D-isomer specific 2-hydroxyacid dehydrogenase, NAD binding domain (PF02826) 242->338	166.803	542.206	587.935
MGG_05514	conserved hypothetical protein (402 aa)	integral membrane protein		0	5.09982	9.58963
MGG_05521	conserved hypothetical protein (569 aa)	hypothetical protein MGG_05521 [Magnaporthe oryzae 70-15]		1.11817	9.44282	11.905
MGG_05530	conserved hypothetical protein (384 aa)	hypothetical protein MGG_05530 [Magnaporthe oryzae 70-15]	Domain of unknown function (DUF1996) (PF09362) 88->324	2.23634	43.6363	43.1356
MGG_05531	hypothetical protein (174 aa)	gpi anchored cfem domain containing protein	CFEM domain (PF05730) 29->92	91.2772	2510.18	2375.92
MGG_05533	chitinase 1 (437 aa)	chitinase 1 precursor	Glycosyl hydrolases family 18 (PF00704) 47->393	0	18.533	6.32064
MGG_05534	BAR domain-containing protein (461 aa)	bar domain-containing protein	BAR domain (PF03114) 3->228	220.323	2320.99	2069.92
MGG_05573	conserved hypothetical protein (225 aa)	hypothetical protein MGG_05573 [Magnaporthe oryzae 70-15]		0.653914	10.8833	7.27428
MGG_05574	conserved hypothetical protein (513 aa)	flavin-binding monooxygenase-like protein	Flavin-binding monooxygenase-like (PF00743) 41->378	20.1073	537.894	430.629
MGG_05575	predicted protein (298 aa)	hypothetical protein [Magnaporthe oryzae 70-15]	Hydrophobic surface binding protein A (PF12296) 28->152	0.653914	38.3302	12.6191
MGG_05579	conserved hypothetical protein (324 aa)	valacyclovir	alpha/beta hydrolase fold (PF00561) 98->170	134.651	456.123	582.95
MGG_05580	CAIB/BAIF family enzyme (658 aa)	caib baif family enzyme	CoA-transferase family III (PF02515) 368->508	3.62912	182.105	390.571
MGG_05590	zeaxanthin epoxidase (399 aa)	monooxygenase fad-binding	FAD binding domain (PF01494) 102->331	0	5.60716	6.70653
MGG_05601	conserved hypothetical protein (370 aa)	hypothetical protein MGG_05601 [Magnaporthe oryzae 70-15]		2.426	22.1708	13.5949
MGG_05625	transmembrane protein 56 (351 aa)	duf887 domain protein	TLC domain (PF03798) 74->288	245.678	1015.45	703.175
MGG_05626	cytoskeleton assembly control protein SLA1p (1179 aa)	cytoskeleton assembly control protein sla1	SH3 domain (PF00018) 8->60, SH3 domain (PF00018) 74->119, SH3 domain (PF00018) 397->444, SLA1 homology domain 1, SHD1 (PF03983) 538->606	4.74729	80.1302	64.75
MGG_05644	conserved hypothetical protein (99 aa)	hypothetical protein [Magnaporthe oryzae 70-15]		58.9292	310.244	325.835
MGG_05651	casein kinase II subunit beta-2 (274 aa)	casein kinase ii beta subunit	Casein kinase II regulatory subunit (PF01214) 16->195	12.0253	142.579	108.067
MGG_05659	conserved hypothetical protein (311 aa)	c6 finger domain	Fungal Zn(2)-Cys(6) binuclear cluster domain (PF00172) 93->126	0	10.707	8.94205
MGG_05660	uridine nucleosidase (385 aa)	uridine nucleosidase	Inosine-uridine preferring nucleoside hydrolase (PF01156) 6->370	0	7.57656	6.40048
MGG_05732	conserved hypothetical protein (234 aa)	integral membrane	FAR-17a/AIG1-like protein (PF04750) 18->215	18.5249	131.868	89.1499
MGG_05735	lactate 2-monooxygenase (438 aa)	fmn dependent	FMN-dependent dehydrogenase (PF01070) 60->428	1.11817	11.0596	16.5224
MGG_05763	stress responsive A/B barrel domain-containing protein (111 aa)	stress responsive a b barrel domain protein	Stress responsive A/B Barrel Domain (PF07876) 5->105	0.653914	50.2282	21.1974
MGG_05798	conserved hypothetical protein (217 aa)	cutinase precursor	Cutinase (PF01083) 43->215	0.464258	6.76817	6.91057
MGG_05845	predicted protein (623 aa)	c6 finger domain	Fungal Zn(2)-Cys(6) binuclear cluster domain (PF00172) 35->85	2.78555	13.889	105.615
MGG_05847	conserved hypothetical protein (555 aa)	methylenomycin a resistance protein	Major Facilitator Superfamily (PF07690) 63->429	0	32.7662	133.279
MGG_05857	histone deacetylase RPD3 (642 aa)	histone deacetylase rpd3	Histone deacetylase domain (PF00850) 94->325	6.60432	42.2474	32.2641
MGG_05865	root-specific lectin (1113 aa)	glyoxal oxidase	Chitin recognition protein (PF00187) 46->87, Chitin recognition protein (PF00187) 132->173, Chitin recognition protein (PF00187) 277->318, Chitin recognition protein (PF00187) 427->468, Chitin recognition protein (PF00187) 528->569, Glyoxal oxidase N-term	11.2667	400.818	149.837
MGG_05870	predicted protein (251 aa)	hypothetical protein [Magnaporthe oryzae 70-15]		2.23634	20.554	13.2889
MGG_05871	integral membrane protein (632 aa)	integral membrane protein	CFEM domain (PF05730) 32->99	13.4181	392.641	124.834
MGG_05890	beta-galactosidase (1047 aa)	beta-galactosidase	Glycosyl hydrolases family 2, sugar binding domain (PF02837) 40->204, domain (PF00703) 208->313, Glycosyl hydrolases family 2, TIM barrel domain (PF02836) 315->632, Beta galactosidase small chain (PF02929) 758->1041	172.819	1079.22	1210.88
MGG_05897	predicted protein (154 aa)	hypothetical protein [Magnaporthe oryzae 70-15]		23.1221	59.671	108.875
MGG_05907	predicted protein (166 aa)	hypothetical protein [Magnaporthe oryzae 70-15]		0	5.7319	8.53397
MGG_05908	cytochrome P450 52A11 (514 aa)	cytochrome p450 alkane	Cytochrome P450 (PF00067) 50->509	2.23634	141.014	258.095
MGG_05924	hypothetical protein (562 aa)	hypothetical protein [Magnaporthe oryzae 70-15]		5.40121	70.8038	78.1542
MGG_05925	predicted protein (192 aa)	hypothetical protein [Magnaporthe oryzae 70-15]		0	5.3277	4.16497
MGG_05938	2,2-dialkylglycine decarboxylase (461 aa)	aminotransferase class-iii	Aminotransferase class-III (PF00202) 36->377	3.26957	28.4316	35.6573
MGG_05939	conserved hypothetical protein (726 aa)	c6 transcription	Fungal Zn(2)-Cys(6) binuclear cluster domain (PF00172) 36->67, Fungal specific transcription factor domain (PF04082) 253->487	15.0854	66.4008	62.4701
MGG_05940	short chain dehydrogenase (260 aa)	short chain dehydrogenase	short chain dehydrogenase (PF00106) 6->161	17.0274	77.2277	57.9636
MGG_05946	high-affinity glucose transporter (579 aa)	sugar transporter	Sugar (and other) transporter (PF00083) 39->527	33.2054	102.241	234.196
MGG_05976	transesterase (406 aa)	transesterase	Beta-lactamase (PF00144) 16->386	65.6976	219.8	169.087
MGG_05989	dipeptidyl aminopeptidase B (769 aa)	extracellular dipeptidyl-peptidase dpp4	Dipeptidyl peptidase IV (DPP IV) N-terminal region (PF00930) 101->451, Prolyl oligopeptidase family (PF00326) 547->728	117.029	338.514	457.122
MGG_06026	conserved hypothetical protein (635 aa)	hypothetical protein MGG_06026 [Magnaporthe oryzae 70-15]	PAS fold (PF08447) 18->92	55.6142	513.647	830.723
MGG_06052	conserved hypothetical protein (308 aa)	hypothetical protein MGG_06052 [Magnaporthe oryzae 70-15]	Uncharacterised conserved protein (DUF2343) (PF10173) 41->145	91.9647	288.488	646.799
MGG_06064	chitin synthase D (814 aa)	chitin synthase d	Chitin synthase (PF03142) 239->527	15.1506	454.546	213.469
MGG_06069	conserved hypothetical protein (604 aa)	endoglucanase ii	Glycosyl hydrolase family 61 (PF03443) 5->231	80.7237	455.022	433.108
MGG_06079	predicted protein (331 aa)	hypothetical protein [Magnaporthe oryzae 70-15]		24.4753	94.2387	95.6923
MGG_06084	conserved hypothetical protein (556 aa)	integral membrane		6.70903	81.3644	106.848
MGG_06092	acetyltransferase (336 aa)	gnat family family		67.4104	633.856	1091.92
MGG_06094	DNA repair protein RAD5 (894 aa)	snf2 family	HIRAN domain (PF08797) 85->176, SNF2 family N-terminal domain (PF00176) 287->605, Zinc finger, C3HC4 type (RING finger) (PF00097) 650->687, Helicase conserved C-terminal domain (PF00271) 761->836	2.426	18.864	17.8176
MGG_06095	cysteine dioxygenase (220 aa)	cysteine dioxygenase	Cysteine dioxygenase type I (PF05995) 49->186	16.2688	84.1638	54.7212
MGG_06103	conserved hypothetical protein (431 aa)	hypothetical protein MGG_06103 [Magnaporthe oryzae 70-15]	Protein of unknown function (DUF3112) (PF11309) 141->297	25.5935	242.012	196.1
MGG_06110	ATP-binding domain 1 family member B (351 aa)	atp binding	Conserved hypothetical ATP binding protein (PF03029) 7->256	112.667	289.772	305.764
MGG_06112	hydrolase (597 aa)	hypothetical protein MGG_06112 [Magnaporthe oryzae 70-15]	X-Pro dipeptidyl-peptidase (S15 family) (PF02129) 64->266, X-Pro dipeptidyl-peptidase C-terminal non-catalytic domain (PF08530) 340->588	19.9572	97.8249	74.2731
MGG_06124	activating signal cointegrator 1 complex subunit 3 (1999 aa)	activating signal cointegrator 1 complex subunit 3	DEAD/DEAH box helicase (PF00270) 294->478, Helicase conserved C-terminal domain (PF00271) 607->682, Sec63 Brl domain (PF02889) 805->1112, DEAD/DEAH box helicase (PF00270) 1156->1317, Helicase conserved C-terminal domain (PF00271) 1443->1520, Sec63 Brl dom	168.712	478.795	657.866
MGG_06145	DUF500 domain-containing protein (731 aa)	duf500 domain protein	Family of unknown function (DUF500) (PF04366) 198->326	3.54417	17.5483	18.0659
MGG_06147	conserved hypothetical protein (717 aa)	ring finger protein		32.5969	459.824	490.211
MGG_06148	peroxisomal hydratase-dehydrogenase-epimerase (897 aa)	peroxisomal multifunctional beta-oxidation protein	short chain dehydrogenase (PF00106) 11->182, short chain dehydrogenase (PF00106) 316->477, MaoC like domain (PF01575) 778->889	461.392	5710.23	4750.03
MGG_06150	conserved hypothetical protein (433 aa)	protein		2.23634	19.4662	18.0438
MGG_06163	conserved hypothetical protein (545 aa)	apses transcription factor		4.47269	33.9356	15.8083
MGG_06165	inositol monophosphatase 2 (315 aa)	inositol	Inositol monophosphatase family (PF00459) 6->291	1.58243	39.9553	16.5002
MGG_06167	3-phytase A (469 aa)	phytase	Histidine acid phosphatase (PF00328) 71->428	9.97861	28.5563	30.2903
MGG_06171	conserved hypothetical protein (371 aa)	integral membrane family protein		6.24478	94.2902	49.4562
MGG_06197	spermidine synthase (295 aa)	spermidine synthase	Spermine/spermidine synthase (PF01564) 13->251	412.793	2029.78	2003.18
MGG_06222	cobW domain-containing protein (570 aa)	domain protein	CobW/HypB/UreG, nucleotide-binding domain (PF02492) 30->261, Cobalamin synthesis protein cobW C-terminal domain (PF07683) 407->520	0.653914	26.2859	48.4139
MGG_06223	NAD-dependent 15-hydroxyprostaglandin dehydrogenase (309 aa)	nad-dependent 15-hydroxyprostaglandin dehydrogenase	short chain dehydrogenase (PF00106) 17->192	0.464258	43.9158	194.095
MGG_06225	hypothetical protein (154 aa)	hypothetical protein [Magnaporthe oryzae 70-15]		0.653914	8.98706	6.76419
MGG_06246	NAD-dependent deacetylase sirtuin-4 (400 aa)	sir2 family histone	Sir2 family (PF02146) 49->310	47.4927	150.598	245.259
MGG_06247	mitochondrial metal transporter 2 (407 aa)	cation efflux family	Cation efflux family (PF01545) 45->361	6.79398	1028.5	942.49
MGG_06248	predicted protein (398 aa)	gmp synthase		4.38774	29.2184	25.5443
MGG_06251	conserved hypothetical protein (348 aa)	hypothetical protein MGG_06251 [Magnaporthe oryzae 70-15]		567.286	4693.04	5185.42
MGG_06260	conserved hypothetical protein (909 aa)	hypothetical protein MGG_06260 [Magnaporthe oryzae 70-15]		1.77209	19.0919	27.0657
MGG_06271	conserved hypothetical protein (220 aa)	protein		0	20.2014	8.76019
MGG_06303	conserved hypothetical protein (406 aa)	potential esterase lipase	alpha/beta hydrolase fold (PF07859) 147->368	37.0498	171.965	289.286
MGG_06304	Mis12 domain-containing protein (399 aa)	mind kinetochore complex component	Mis12 protein (PF05859) 11->146	1.11817	18.1588	19.4498
MGG_06305	conserved hypothetical protein (823 aa)	pentatricopeptide repeat-containing protein	PPR repeat (PF01535) 780->799	108.548	345.942	462.822
MGG_06323	solute carrier family 35 member E3 (384 aa)	integral membrane protein	Triose-phosphate Transporter family (PF03151) 230->366	1.11817	94.4366	100.545
MGG_06324	dTDP-D-glucose 4,6-dehydratase (425 aa)	dtdp-d-glucose -dehydratase	NAD dependent epimerase/dehydratase family (PF01370) 47->288	7.44789	81.6487	40.186
MGG_06331	conserved hypothetical protein (321 aa)	hypothetical protein MGG_06331 [Magnaporthe oryzae 70-15]	Protein of unknown function (DUF2985) (PF11204) 52->138	279.849	1967.6	1313.14
MGG_06332	peroxisomal adenine nucleotide transporter 1 (349 aa)	peroxisomal carrier	Mitochondrial carrier protein (PF00153) 10->110, Mitochondrial carrier protein (PF00153) 123->209, Mitochondrial carrier protein (PF00153) 214->305	26.6267	142.472	122.727
MGG_06347	conserved hypothetical protein (147 aa)	hypothetical protein MGG_06347 [Magnaporthe oryzae 70-15]		40.1495	146.724	238.756
MGG_06369	conserved hypothetical protein (557 aa)	protein	CorA-like Mg2+ transporter protein (PF01544) 354->461	70.0655	210.54	241.125
MGG_06430	conserved hypothetical protein (529 aa)	atp-dependent protease	ATP-dependent protease La (LON) domain (PF02190) 272->521	4.09338	34.5677	41.49
MGG_06434	MYB and HSA domain-containing protein (1578 aa)	myb and hsa domain protein	HSA (PF07529) 611->669	276.214	1166.4	1426.42
MGG_06436	predicted protein (283 aa)	brct domain-containing protein	BRCA1 C Terminus (BRCT) domain (PF00533) 16->110	0	4.16669	3.8811
MGG_06452	pheromone receptor (547 aa)	pheromone receptor 1	Pheromone A receptor (PF02076) 31->320	2.61566	426.252	380.245
MGG_06453	conserved hypothetical protein (136 aa)	ssdna binding	Single-strand binding protein family (PF00436) 28->127	24.5148	86.1764	95.4882
MGG_06455	conserved hypothetical protein (683 aa)	tpa: zn 2cys6 transcription factor		78.677	353.523	408.234
MGG_06485	conserved hypothetical protein (390 aa)	aminomethyl transferase	Aminomethyltransferase folate-binding domain (PF01571) 55->151	31.6032	93.2407	165.503
MGG_06510	cytochrome b5 (140 aa)	cytochrome b5	Cytochrome b5-like Heme/Steroid binding domain (PF00173) 5->78	538.88	3905.46	3367.2
MGG_06513	hypothetical protein (123 aa)	hypothetical protein [Magnaporthe oryzae 70-15]		44.1184	278.708	572.437
MGG_06517	pre-rRNA-processing protein TSR2 (208 aa)	pre-rrna processing	Pre-rRNA-processing protein TSR2 (PF10273) 16->120	8.39617	35.0235	36.5976
MGG_06518	conserved hypothetical protein (288 aa)	indole-diterpene biosynthesis protein	Eukaryotic protein of unknown function (DUF829) (PF05705) 45->279	16.6027	54.6743	60.4741
MGG_06527	NADPH-ferrihemoprotein reductase (1612 aa)	protein	Indoleamine 2,3-dioxygenase (PF01231) 131->363, FAD binding domain (PF00667) 549->751, Oxidoreductase NAD-binding domain (PF00175) 818->907, Cytochrome b5-like Heme/Steroid binding domain (PF00173) 1001->1067	0	139.999	161.64
MGG_06534	retinol dehydrogenase 12 (316 aa)	short-chain dehydrogenase reductase	short chain dehydrogenase (PF00106) 21->169	62.6433	240.112	163.117
MGG_06535	conserved hypothetical protein (410 aa)	hypothetical protein MGG_06535 [Magnaporthe oryzae 70-15]		1.30783	69.8107	96.3266
MGG_06539	conserved hypothetical protein (319 aa)	isoflavone reductase family protein	NmrA-like family (PF05368) 9->234	10.6325	663.566	275.274
MGG_06546	predicted protein (325 aa)	hypothetical protein [Magnaporthe oryzae 70-15]		5.95041	39.418	49.9663
MGG_06551	aldehyde dehydrogenase X, mitochondrial precursor (333 aa)	aldehyde dehydrogenase	Aldehyde dehydrogenase family (PF00171) 38->239	12.934	69.4365	74.5703
MGG_06553	retinol dehydrogenase 13 (346 aa)	retinol dehydrogenase	short chain dehydrogenase (PF00106) 25->183	38.7567	206.641	159.777
MGG_06555	HET domain-containing protein (657 aa)	het domain protein	Heterokaryon incompatibility protein (HET) (PF06985) 23->157	37.7235	147.12	152.006
MGG_06556	conserved hypothetical protein (307 aa)	short chain dehydrogenase reductase family protein	short chain dehydrogenase (PF00106) 47->203	4.00843	17.5267	22.5281
MGG_06563	hypothetical protein (624 aa)	hypothetical protein MGG_06563 [Magnaporthe oryzae 70-15]		117.015	367.783	408.713
MGG_06586	quinone oxidoreductase (333 aa)	quinone oxidoreductase	Alcohol dehydrogenase GroES-like domain (PF08240) 32->119, Zinc-binding dehydrogenase (PF00107) 157->288	332.731	3315.1	3362.27
MGG_06587	bacterial leucyl aminopeptidase (390 aa)	bacterial leucyl aminopeptidase	Peptidase family M28 (PF04389) 187->368	3.62912	97.6367	71.1727
MGG_06590	acetyl-CoA carboxylase (1056 aa)	secreted protein	Putative glycosyl hydrolase of unknown function (DUF1680) (PF07944) 426->883	8.86043	28.44	58.0656
MGG_06603	conserved hypothetical protein (360 aa)	methyltransferase type 11	Methyltransferase domain (PF08241) 124->199	0	26.5138	18.3853
MGG_06605	DUF895 domain membrane protein (517 aa)	duf895 domain membrane protein	Major Facilitator Superfamily (PF07690) 98->445	1495.53	14919.3	6854.05
MGG_06618	beta-lactamase domain-containing protein (301 aa)	cyclase	Metallo-beta-lactamase superfamily (PF00753) 54->229	8.84067	81.7902	116.61
MGG_06646	predicted protein (182 aa)	protein		77.8532	370.649	433.401
MGG_06676	conserved hypothetical protein (192 aa)	rho-like small	Ras family (PF00071) 8->170	17.5114	93.0261	123.321
MGG_06691	4-hydroxyphenylpyruvate dioxygenase (420 aa)	4-hydroxyphenylpyruvate dioxygenase	Glyoxalase/Bleomycin resistance protein/Dioxygenase superfamily (PF00903) 38->156, Glyoxalase/Bleomycin resistance protein/Dioxygenase superfamily (PF00903) 217->372	298.558	1320.47	1551.82
MGG_06692	conserved hypothetical protein (264 aa)	hypothetical protein MGG_06692 [Magnaporthe oryzae 70-15]		129.348	637.969	556.088
MGG_06707	ATP-binding cassette sub-family D member 1 (733 aa)	abc fatty acid	ABC transporter transmembrane region 2 (PF06472) 115->390, ABC transporter (PF00005) 526->646	45.3413	166.263	262.238
MGG_06724	CFEM domain-containing protein (353 aa)	cfem domain-containing protein	CFEM domain (PF05730) 4->48	48.9506	386.138	327.999
MGG_06747	glutathione S-transferase (320 aa)	glutathione s-transferase	Glutathione S-transferase, N-terminal domain (PF02798) 86->150, Glutathione S-transferase, C-terminal domain (PF00043) 208->273	46.499	2359.12	1762.19
MGG_06751	conserved hypothetical protein (225 aa)	protein	Ribonuclease BN-like family (PF03631) 28->178	456.111	2244.74	3104.74
MGG_06760	serine/threonine-protein kinase 33 (750 aa)	protein	Protein kinase domain (PF00069) 405->719	34.4935	104.107	109.571
MGG_06761	monooxygenase (493 aa)	fad binding domain protein	FAD binding domain (PF01494) 19->178	16.5632	115.984	85.3575
MGG_06763	DNA primase large subunit (507 aa)	dna primase large subunit	Eukaryotic and archaeal DNA primase, large subunit (PF04104) 197->485	10.4231	86.4043	101.343
MGG_06771	hypothetical protein (225 aa)	chitin binding protein	Chitin recognition protein (PF00187) 17->54	29.2424	101.596	87.6862
MGG_06794	puromycin resistance protein pur8 (605 aa)	protein	Major Facilitator Superfamily (PF07690) 96->498	3.35452	13.4848	14.8901
MGG_06824	predicted protein (209 aa)	hypothetical protein [Magnaporthe oryzae 70-15]		2.23634	165.029	72.9779
MGG_06828	conserved hypothetical protein (497 aa)	major facilitator superfamily protein	Major Facilitator Superfamily (PF07690) 53->421	0.464258	27.5201	20.7095
MGG_06829	predicted protein (173 aa)	hypothetical protein [Magnaporthe oryzae 70-15]		26.0775	65.6175	89.4293
MGG_06832	conserved hypothetical protein (693 aa)	hypothetical protein MGG_06832 [Magnaporthe oryzae 70-15]		10.3184	52.2108	57.9326
MGG_06834	exoglucanase 1 (454 aa)	exoglucanase type c precursor	Glycosyl hydrolase family 7 (PF00840) 20->451	1.11817	18.3867	31.581
MGG_06844	conserved hypothetical protein (282 aa)	ft-like protein	Phosphatidylethanolamine-binding protein (PF01161) 36->197	47.6764	16309.9	14746.9
MGG_06852	histone-lysine N-methyltransferase (332 aa)	histone h3 methyltransferase dim-5	Pre-SET motif (PF05033) 38->166, SET domain (PF00856) 186->302	6.51938	52.5718	99.2185
MGG_06856	conserved hypothetical protein (364 aa)	hypothetical protein MGG_06856 [Magnaporthe oryzae 70-15]	Ribonuclease P 40kDa (Rpp40) subunit (PF08584) 82->335	11.4563	290.198	439.132
MGG_06857	tRNA guanosine-2'-O-methyltransferase TRM11 (460 aa)	rna methylase family protein	Putative RNA methylase family UPF0020 (PF01170) 182->312	45.5309	229.231	537.339
MGG_06865	hypothetical protein (150 aa)	protein		2.426	179.693	729.003
MGG_06866	conserved hypothetical protein (253 aa)	hypothetical protein MGG_06866 [Magnaporthe oryzae 70-15]		5.97017	21.414	36.4734
MGG_06870	multidrug transporter of the major facilitator superfamily (521 aa)	mfs	Major Facilitator Superfamily (PF07690) 137->437	4.55764	186.774	237
MGG_06893	conserved hypothetical protein (548 aa)	f-box protein	Protein of unknown function (DUF2838) (PF10998) 185->295	111.928	685.634	545.074
MGG_06917	GTP cyclohydrolase (487 aa)	gtp cyclohydrolase ii	GTP cyclohydrolase N terminal (PF12471) 80->274, GTP cyclohydrolase II (PF00925) 312->428	332.14	1558.78	1296.29
MGG_06926	cyclopropane-fatty-acyl-phospholipid synthase (352 aa)	methyltransferase type 11	Cyclopropane-fatty-acyl-phospholipid synthase (PF02353) 61->327	32.0931	159.891	206.523
MGG_06934	conserved hypothetical protein (405 aa)	hypothetical protein MGG_06934 [Magnaporthe oryzae 70-15]		53.5734	171.528	289.33
MGG_06946	mevalonate kinase (495 aa)	mevalonate kinase	GHMP kinases N terminal domain (PF00288) 183->261, GHMP kinases C terminal (PF08544) 346->412	54.5217	386.97	365.666
MGG_06950	L-serine dehydratase (345 aa)	l-serine dehydratase	Pyridoxal-phosphate dependent enzyme (PF00291) 14->326	2.89026	30.5773	20.643
MGG_06966	conserved hypothetical protein (999 aa)	related to gastric mucin		16.2036	63.9025	52.397
MGG_06971	flocculation suppression protein (588 aa)	flocculation suppression protein	HSF-type DNA-binding (PF00447) 123->212	137.201	962.887	1101.26
MGG_06973	cytochrome P450 52A1 (523 aa)	cytochrome p450 52a11	Cytochrome P450 (PF00067) 102->483	37.8736	2028.83	4342.92
MGG_06991	hypothetical protein (341 aa)	hypothetical protein [Magnaporthe oryzae 70-15]		18.44	74.2952	101.942
MGG_06994	predicted protein (90 aa)	hypothetical protein [Magnaporthe oryzae 70-15]		2.23634	76.0966	125.708
MGG_07003	serine/threonine-protein kinase ssp1 (1207 aa)	serine threonine-protein kinase ssp1	Protein kinase domain (PF00069) 118->212, Protein kinase domain (PF00069) 408->626	972.543	4431.83	4010.65
MGG_07013	predicted protein (384 aa)	c2h2 finger domain		0.653914	17.4751	7.27428
MGG_07014	DNA repair protein RAD16 (989 aa)	dna excision repair protein	SNF2 family N-terminal domain (PF00176) 388->723, Helicase conserved C-terminal domain (PF00271) 853->931	3.90372	17.703	16.0123
MGG_07016	conserved hypothetical protein (349 aa)	b chain the structural origins of interfacial activation in thermomyces lanuginosa lipase	Lipase 3 N-terminal region (PF03893) 14->83, Lipase (class 3) (PF01764) 111->242	19.8327	121.935	262.22
MGG_07018	conserved hypothetical protein (146 aa)	60s ribosomal protein l34	Ribosomal protein L34 (PF00468) 104->145	124.568	380.057	458.697
MGG_07019	4-coumarate-CoA ligase 2 (549 aa)	4-coumarate- ligase	AMP-binding enzyme (PF00501) 59->469	20.3168	993.324	589.447
MGG_07023	predicted protein (284 aa)	protein		4.47269	20.1282	20.4833
MGG_07029	hypothetical protein (179 aa)	hypothetical protein [Magnaporthe oryzae 70-15]		4.38774	148.956	66.1516
MGG_07031	proteasome component C11 (204 aa)	proteasome component	Proteasome subunit (PF00227) 4->182	11.2667	40.1017	46.5066
MGG_07055	DUF821 domain-containing protein (431 aa)	duf821 domain protein	Arabidopsis thaliana protein of unknown function (DUF821) (PF05686) 124->311	8.65101	44.1652	49.2522
MGG_07062	conserved hypothetical protein (475 aa)	mfs monocarboxylate	Major Facilitator Superfamily (PF07690) 72->398	0	21.6418	26.8483
MGG_07063	conserved hypothetical protein (641 aa)	c6 finger domain		27.5948	75.6973	78.5756
MGG_07088	hypothetical protein (105 aa)	protein		4.00843	203.419	359.895
MGG_07089	poly(A) polymerase (547 aa)	trna nucleotidyltransferase	Poly A polymerase head domain (PF01743) 67->211	74.3881	456.198	554.362
MGG_07127	conserved hypothetical protein (678 aa)	hypothetical protein MGG_07127 [Magnaporthe oryzae 70-15]		62.1336	402.617	262.588
MGG_07148	ribose-phosphate pyrophosphokinase II (321 aa)	ribose-phosphate pyrophosphokinase	Phosphoribosyl transferase domain (PF00156) 163->251	284.271	922.574	836.955
MGG_07149	conserved hypothetical protein (736 aa)	hypothetical protein MGG_07149 [Magnaporthe oryzae 70-15]		5.02189	46.2594	35.0097
MGG_07151	phosphatidylinositol 4-kinase LSB6 (821 aa)	phosphatidylinositol 4-kinase type ii subunit	Phosphatidylinositol 3- and 4-kinase (PF00454) 207->590	202.401	502.539	638.469
MGG_07155	transcription termination factor 2 (1107 aa)	transcription termination factor 2	HIRAN domain (PF08797) 179->293, SNF2 family N-terminal domain (PF00176) 395->757, Helicase conserved C-terminal domain (PF00271) 965->1042	142.439	635.354	413.002
MGG_07162	sphingosine-1-phosphate lyase (568 aa)	sphingosine-1-phosphate lyase	Pyridoxal-dependent decarboxylase conserved domain (PF00282) 151->461	1.11817	8.50969	7.45614
MGG_07196	conserved hypothetical protein (184 aa)	hypothetical protein MGG_07196 [Magnaporthe oryzae 70-15]	Membrane-associating domain (PF01284) 5->128	4.74729	158.424	281.697
MGG_07197	long-chain-fatty-acid-CoA ligase 1 (708 aa)	long-chain-fatty-acid- ligase	AMP-binding enzyme (PF00501) 100->580	128.112	516.34	868.208
MGG_07211	conserved hypothetical protein (494 aa)	tpa: microbody proliferation protein peroxin 23-like		67.2207	242.716	289.086
MGG_07214	conserved hypothetical protein (423 aa)	hypothetical protein MGG_07214 [Magnaporthe oryzae 70-15]		36.0166	494.062	632.88
MGG_07228	conserved hypothetical protein (808 aa)	peptide transporter mtd1	OPT oligopeptide transporter protein (PF03169) 102->770	268.17	5840.19	3556.19
MGG_07229	glycylpeptide N-tetradecanoyltransferase (564 aa)	glycylpeptide n-tetradecanoyltransferase	Myristoyl-CoA:protein N-myristoyltransferase, N-terminal domain (PF01233) 178->332, Myristoyl-CoA:protein N-myristoyltransferase, C-terminal domain (PF02799) 346->560	3.26957	17.071	17.0103
MGG_07233	conserved hypothetical protein (643 aa)	cation	Cation transport protein (PF02386) 256->628	1.30783	10.0233	11.7453
MGG_07242	conserved hypothetical protein (317 aa)	tam domain		9.49458	64.7192	50.2857
MGG_07243	conserved hypothetical protein (697 aa)	uba domain-containing protein 3		229.034	683.429	825.791
MGG_07247	cytochrome P450 (553 aa)	cytochrome p450	Cytochrome P450 (PF00067) 350->538	4.74729	19.3198	27.8818
MGG_07251	predicted protein (171 aa)	hypothetical protein [Magnaporthe oryzae 70-15]		4.74729	20.0982	18.0438
MGG_07275	conserved hypothetical protein (1194 aa)	60s ribosomal protein l19		195.483	1106.01	1066.5
MGG_07292	predicted protein (283 aa)	hypothetical protein [Magnaporthe oryzae 70-15]		16.2688	83.6432	58.4737
MGG_07294	feruloyl esterase B (293 aa)	acetyl xylan	Esterase PHB depolymerase (PF10503) 39->233	2.23634	27.5284	27.8153
MGG_07297	autophagy-related protein 7 (681 aa)	autophagy ubiquitin-activating enzyme	ThiF family (PF00899) 381->531	128.009	833.083	298.126
MGG_07298	deoxycytidylate deaminase (348 aa)	deoxycytidylate deaminase	Cytidine and deoxycytidylate deaminase zinc-binding region (PF00383) 190->308	217.336	1361.83	992.567
MGG_07299	hypothetical protein (63 aa)	hypothetical protein [Magnaporthe oryzae 70-15]		459.468	2403.49	1813.24
MGG_07309	Delta(3,5)-Delta(2,4)-dienoyl-CoA isomerase (286 aa)	enoyl- hydratase isomerase family protein	Enoyl-CoA hydratase/isomerase family (PF00378) 19->203	375.599	913.428	1033.17
MGG_07325	conserved hypothetical protein (178 aa)	hypothetical protein MGG_07325 [Magnaporthe oryzae 70-15]		2.23634	10.3028	11.5634
MGG_07335	cAMP-dependent protein kinase regulatory subunit (391 aa)	camp-dependent protein kinase regulatory subunit	Cyclic nucleotide-binding domain (PF00027) 158->244, Cyclic nucleotide-binding domain (PF00027) 281->363	571.082	1681.01	1803.97
MGG_07336	conserved hypothetical protein (228 aa)	bcas2 family protein	Breast carcinoma amplified sequence 2 (BCAS2) (PF05700) 1->218	0	26.2343	13.107
MGG_07337	fatty acid-binding protein (126 aa)	lipid transfer	SCP-2 sterol transfer family (PF02036) 17->117	412.203	5057.03	5110.98
MGG_07344	predicted protein (331 aa)	hypothetical protein [Magnaporthe oryzae 70-15]		3.62912	179.276	83.978
MGG_07365	integral membrane protein (391 aa)	integral membrane protein		7.36295	922.721	1188.62
MGG_07366	puromycin resistance protein pur8 (497 aa)	efflux pump antibiotic resistance	Major Facilitator Superfamily (PF07690) 15->420	1.11817	7.92918	7.92187
MGG_07368	predicted protein (631 aa)	c6 finger domain protein acr-	Fungal Zn(2)-Cys(6) binuclear cluster domain (PF00172) 28->61, Protein of unknown function (DUF3468) (PF11951) 426->575	30.5107	359.073	691.651
MGG_07387	conserved hypothetical protein (577 aa)	hypothetical protein MGG_07387 [Magnaporthe oryzae 70-15]		2.04669	22.4203	17.17
MGG_07404	tripeptidyl-peptidase 1 (602 aa)	tripeptidyl-peptidase	Pro-kumamolisin, activation domain (PF09286) 30->167, Subtilase family (PF00082) 353->530	4.00843	71.3627	52.8938
MGG_07408	NACHT and TPR domain-containing protein (2126 aa)	nacht and tpr domain protein		10.0636	60.8104	36.948
MGG_07412	conserved hypothetical protein (300 aa)	integral membrane protein		1.11817	14.3963	6.86621
MGG_07423	hypothetical protein (511 aa)	hypothetical protein [Magnaporthe oryzae 70-15]		5.2965	48.9724	60.0439
MGG_07424	conserved hypothetical protein (251 aa)	candidate effector 5		11.7309	672.712	316.835
MGG_07428	allantoate permease (494 aa)	membrane transporter	Major Facilitator Superfamily (PF07690) 85->409	0.653914	138.816	266.616
MGG_07429	conserved hypothetical protein (381 aa)	hypothetical protein MGG_07429 [Magnaporthe oryzae 70-15]		2.7006	18.0557	18.1014
MGG_07455	sorbitol utilization protein SOU2 (293 aa)	sorbitol utilization protein sou2	short chain dehydrogenase (PF00106) 33->217	239.518	783.715	611.026
MGG_07458	conserved hypothetical protein (876 aa)	hypothetical protein MGG_07458 [Magnaporthe oryzae 70-15]	Fungal Zn(2)-Cys(6) binuclear cluster domain (PF00172) 35->70, Protein of unknown function (DUF3468) (PF11951) 682->824	0	4.16669	5.14079
MGG_07476	conserved hypothetical protein (855 aa)	hypothetical protein MGG_07476 [Magnaporthe oryzae 70-15]		2.04669	11.0596	13.7768
MGG_07478	LCCL domain-containing protein (705 aa)	lccl domain containing protein	LCCL domain (PF03815) 187->293	47.0087	179.502	207.61
MGG_07490	predicted protein (208 aa)	hypothetical protein [Magnaporthe oryzae 70-15]		0	6.66503	3.8811
MGG_07492	conserved hypothetical protein (293 aa)	hypothetical protein MGG_07492 [Magnaporthe oryzae 70-15]	Methyltransferase domain (PF08241) 105->200	1.11817	67.166	50.126
MGG_07506	geranylgeranyl pyrophosphate synthetase (758 aa)	geranylgeranyl pyrophosphate synthase	Polyprenyl synthetase (PF00348) 455->684	4.74729	74.9572	72.1263
MGG_07512	glutaminase GtaA (829 aa)	glutaminase a	Domain of unknown function (DUF1793) (PF08760) 578->787	44.0137	280.763	379.38
MGG_07524	conserved hypothetical protein (416 aa)	low-temperature viability protein ltv1	Low temperature viability protein (PF04180) 8->412	63.6706	181.06	167.273
MGG_07533	predicted protein (169 aa)	hypothetical protein [Magnaporthe oryzae 70-15]		0.653914	41.5206	61.7028
MGG_07534	predicted protein (585 aa)	c6 transcription	Fungal Zn(2)-Cys(6) binuclear cluster domain (PF00172) 43->77	0	6.13609	5.24281
MGG_07538	predicted protein (240 aa)	---NA---		0	5.55559	3.8811
MGG_07561	conserved hypothetical protein (842 aa)	hypothetical protein MGG_07561 [Magnaporthe oryzae 70-15]		10.2532	785.129	662.696
MGG_07565	conserved hypothetical protein (429 aa)	cfem domain-containing protein	CFEM domain (PF05730) 31->96	1.30783	11.2875	15.6264
MGG_07574	conserved hypothetical protein (258 aa)	related to chloroperoxidase	Peroxidase, family 2 (PF01328) 3->250	0.464258	9.49439	19.6894
MGG_07575	endoglucanase-4 (308 aa)	glycosyl hydrolase family 61	Glycosyl hydrolase family 61 (PF03443) 5->251	0	24.8754	25.5797
MGG_07576	acetoin(diacetyl) reductase (295 aa)	short chain oxidoreductase	short chain dehydrogenase (PF00106) 31->204	61.2249	235.535	226.035
MGG_07580	glucose oxidase (587 aa)	gmc oxidoreductase	GMC oxidoreductase (PF00732) 21->331, GMC oxidoreductase (PF05199) 436->577	1.77209	11.3391	9.50979
MGG_07593	isotrichodermin C-15 hydroxylase (509 aa)	benzoate 4-monooxygenase cytochrome p450	Cytochrome P450 (PF00067) 53->470	0.464258	16.6152	37.0767
MGG_07594	ubiquinone/menaquinone biosynthesis methyltransferase (270 aa)	methyltransferase type 11	Methyltransferase domain (PF08241) 38->141	2.23634	52.2059	47.3538
MGG_07614	conserved hypothetical protein (921 aa)	serine threonine protein kinase	Mechanosensitive ion channel (PF00924) 576->731	0.653914	12.9043	8.73801
MGG_07616	succinate/fumarate mitochondrial transporter (325 aa)	succinate:fumarate antiporter	Mitochondrial carrier protein (PF00153) 13->107, Mitochondrial carrier protein (PF00153) 117->208, Mitochondrial carrier protein (PF00153) 222->311	12.1102	482.61	517.747
MGG_07621	endoribonuclease L-PSP (148 aa)	endoribonuclease l-psp	Endoribonuclease L-PSP (PF01042) 42->143	0	5.90821	4.16497
MGG_07623	predicted protein (122 aa)	bifunctional xylanase deacetylase		0.653914	67.2092	35.4045
MGG_07628	acetolactate synthase (582 aa)	acetolactate synthase	Thiamine pyrophosphate enzyme, N-terminal TPP binding domain (PF02776) 3->185, Thiamine pyrophosphate enzyme, central domain (PF00205) 207->314, Thiamine pyrophosphate enzyme, C-terminal TPP binding domain (PF02775) 421->573	856.692	2754.06	3314.75
MGG_07629	conserved hypothetical protein (632 aa)	flavin-binding monooxygenase-like protein	FAD binding domain (PF01494) 220->251, Flavin-binding monooxygenase-like (PF00743) 276->423	17.7663	133.738	103.313
MGG_07630	hypothetical protein (118 aa)	hypothetical protein [Magnaporthe oryzae 70-15]		436.014	1205.55	1226.43
MGG_07643	conserved hypothetical protein (308 aa)	hypothetical protein MGG_07643 [Magnaporthe oryzae 70-15]		1.11817	38.786	66.4399
MGG_07648	predicted protein (165 aa)	hypothetical protein [Magnaporthe oryzae 70-15]		0.464258	8.6644	5.81055
MGG_07652	class II aldolase/adducin domain-containing protein (286 aa)	class ii aldolase adducin domain-containing protein	Class II Aldolase and Adducin N-terminal domain (PF00596) 68->105, Class II Aldolase and Adducin N-terminal domain (PF00596) 106->217	0	4.39457	6.91057
MGG_07667	autophagy-related protein 17 (512 aa)	kinase activator	Autophagy protein Apg17 (PF04108) 40->464	197.11	1067.5	1254.13
MGG_07681	conserved hypothetical protein (820 aa)	fungal specific transcription	Fungal Zn(2)-Cys(6) binuclear cluster domain (PF00172) 42->78, Fungal specific transcription factor domain (PF04082) 271->421	176.807	1227.43	1333.9
MGG_07690	predicted protein (732 aa)	hypothetical protein [Magnaporthe oryzae 70-15]		0.653914	48.5682	61.0419
MGG_07706	predicted protein (484 aa)	protein		2.51095	23.736	11.5191
MGG_07710	conserved hypothetical protein (387 aa)	protein		1.11817	81.9017	57.6354
MGG_07720	conserved hypothetical protein (724 aa)	conserved fungal protein		2.04669	21.6634	26.1475
MGG_07764	conserved hypothetical protein (542 aa)	major facilitator superfamily protein		90.0682	9693.37	19446
MGG_07765	conserved hypothetical protein (379 aa)	hypothetical protein [Magnaporthe oryzae 70-15]		101.55	403.919	636.753
MGG_07773	alcohol dehydrogenase (363 aa)	alcohol zinc-containing	Alcohol dehydrogenase GroES-like domain (PF08240) 34->140, Zinc-binding dehydrogenase (PF00107) 189->318	6.79398	91.7236	116.646
MGG_07777	quinic acid utilization activator (743 aa)	c6 transcription factor	Fungal Zn(2)-Cys(6) binuclear cluster domain (PF00172) 44->81, Fungal specific transcription factor domain (PF04082) 241->352	65.6324	609.415	524.627
MGG_07779	quinate permease (540 aa)	quinate permease	Sugar (and other) transporter (PF00083) 24->482	0.464258	8.38495	15.8083
MGG_07780	3-dehydroshikimate dehydratase (364 aa)	4-hydroxyphenylpyruvate	Xylose isomerase-like TIM barrel (PF01261) 25->286	3.16486	76.351	54.22
MGG_07781	quinate dehydrogenase (327 aa)	quinate 5-dehydrogenase	Shikimate dehydrogenase substrate binding domain (PF08501) 31->111, Shikimate / quinate 5-dehydrogenase (PF01488) 150->243	0.928516	17.8062	21.0732
MGG_07782	catabolic 3-dehydroquinase (158 aa)	3-dehydroquinate dehydratase	Dehydroquinase class II (PF01220) 7->146	54.6008	826.389	1465.83
MGG_07784	hypothetical protein (352 aa)	hypothetical protein [Magnaporthe oryzae 70-15]		0	5.37927	6.21862
MGG_07785	conserved hypothetical protein (463 aa)	hypothetical protein MGG_07785 [Magnaporthe oryzae 70-15]		20.4215	614.614	521.832
MGG_07787	conserved hypothetical protein (560 aa)	hypothetical protein MGG_07787 [Magnaporthe oryzae 70-15]		2.51095	29.5195	28.3697
MGG_07789	3-phytase (752 aa)	phytase l	Phytase (PF02333) 406->730	184.111	1267.85	712.339
MGG_07790	ligninase LG6 (475 aa)	ligninase lg6 precursor	Peroxidase (PF00141) 177->378	104.506	2041.48	1611.69
MGG_07793	dehydrogenase/reductase SDR family member 13 precursor (350 aa)	short-chain dehydrogenase reductase family	short chain dehydrogenase (PF00106) 46->185	110.116	457.912	386.437
MGG_07808	membrane transporter (545 aa)	sugar	Major Facilitator Superfamily (PF07690) 71->502	0.464258	292.684	327.751
MGG_07830	conserved hypothetical protein (474 aa)	hypothetical protein MGG_07830 [Magnaporthe oryzae 70-15]	Fungal Zn(2)-Cys(6) binuclear cluster domain (PF00172) 9->38	2.23634	9.95016	17.5337
MGG_07831	phytanoyl-CoA dioxygenase family protein (343 aa)	phytanoyl- dioxygenase family protein	Phytanoyl-CoA dioxygenase (PhyH) (PF05721) 69->273	7.53284	160.312	216.432
MGG_07832	high affinity copper transporter (207 aa)	ctr copper transporter family protein	Ctr copper transporter family (PF04145) 18->166	173.728	468.375	813.708
MGG_07833	conserved hypothetical protein (692 aa)	ferric reductase	Ferric reductase like transmembrane component (PF01794) 179->299, FAD-binding domain (PF08022) 351->486, Ferric reductase NAD binding domain (PF08030) 496->663	18.1654	59.3567	167.264
MGG_07843	conserved hypothetical protein (522 aa)	mfs transporter	Major Facilitator Superfamily (PF07690) 78->446	86.3541	381.969	452.154
MGG_07848	multidrug resistance protein CDR1 (1464 aa)	abc multidrug	ABC transporter (PF00005) 177->313, ABC-2 type transporter (PF01061) 480->689, CDR ABC transporter (PF06422) 698->796, ABC transporter (PF00005) 870->997, ABC-2 type transporter (PF01061) 1144->1359	1.30783	12.4485	12.9828
MGG_07859	transporter protein (668 aa)	aflt aflt transmembrane protein	Major Facilitator Superfamily (PF07690) 163->539	0	6.18766	3.77908
MGG_07882	conserved hypothetical protein (461 aa)	mfs monocarboxylate	Major Facilitator Superfamily (PF07690) 95->273	9.13503	72.9279	55.4442
MGG_07883	sorbose reductase sou1 (279 aa)	short chain alcohol	short chain dehydrogenase (PF00106) 32->201	4.93695	134.134	93.2794
MGG_07888	predicted protein (599 aa)	hypothetical protein [Magnaporthe oryzae 70-15]	Domain of unknown function (DUF3425) (PF11905) 393->580	0	4.16669	4.26699
MGG_07938	aldehyde reductase 1 (325 aa)	aldehyde reductase i	Aldo/keto reductase family (PF00248) 18->286	2.04669	36.6103	16.274
MGG_07992	O-methyltransferase (439 aa)	sterigmatocystin 8-o-methyltransferase	O-methyltransferase (PF00891) 272->412	24.4753	433.785	1021.44
MGG_07997	covalently-linked cell wall protein (331 aa)	covalently-linked cell wall protein	Yeast PIR protein repeat (PF00399) 243->254	0.653914	9.26651	18.9397
MGG_08002	uracil permease (555 aa)	uridine permease	Permease for cytosine/purines, uracil, thiamine, allantoin (PF02133) 19->469	8.37641	42.9742	54.597
MGG_08035	E3 ubiquitin-protein ligase CHIP (285 aa)	u-box domain containing protein	U-box domain (PF04564) 209->280	2.04669	20.554	53.0313
MGG_08045	conserved hypothetical protein (508 aa)	hypothetical protein MGG_08045 [Magnaporthe oryzae 70-15]		98.0733	775.434	902.801
MGG_08046	bilirubin oxidase (621 aa)	bilirubin oxidase	Multicopper oxidase (PF07732) 71->185, Multicopper oxidase (PF00394) 226->311, Multicopper oxidase (PF07731) 387->494	0	6.59186	8.69365
MGG_08056	uric acid-xanthine permease (600 aa)	purine permease	Permease family (PF00860) 57->484	52.3249	185.673	175.452
MGG_08079	rRNA processing protein Rrp17 (216 aa)	protein required for cell viability	Nucleolar protein 12 (25kDa) (PF09805) 16->142	92.1346	342.577	293.557
MGG_08081	peptidyl-prolyl cis-trans isomerase B (208 aa)	peptidyl-prolyl cis-trans isomerase b precursor	Cyclophilin type peptidyl-prolyl cis-trans isomerase/CLD (PF00160) 38->193	302.815	991.672	1172.41
MGG_08083	conserved hypothetical protein (534 aa)	rna export mediator gle1	GLE1-like protein (PF07817) 235->498	7.36295	34.8472	36.1896
MGG_08086	hypothetical protein (101 aa)	hypothetical protein [Magnaporthe oryzae 70-15]		5.97017	103.372	79.2231
MGG_08132	conserved hypothetical protein (139 aa)	endosomal cargo receptor	Cornichon protein (PF03311) 1->127	1.11817	12.8011	17.7821
MGG_08136	conserved hypothetical protein (336 aa)	phospholipase a2		42.3661	282.744	190.874
MGG_08142	conserved hypothetical protein (435 aa)	hypothetical protein MGG_08142 [Magnaporthe oryzae 70-15]	Heme oxygenase (PF01126) 117->320	0	5.09982	3.8811
MGG_08145	conserved hypothetical protein (386 aa)	conserved hypothetical protein [Magnaporthe oryzae 70-15]		46.0604	168.027	141.68
MGG_08158	predicted protein (331 aa)	protein		2.89026	25.5075	44.7013
MGG_08161	conserved hypothetical protein (363 aa)	tam domain methyltransferase	Methyltransferase domain (PF08241) 135->223	4.55764	54.1886	58.6955
MGG_08165	transmembrane E3 ubiquitin-protein ligase 1 (877 aa)	ring finger ubiquitin ligase	Zinc finger, C3HC4 type (RING finger) (PF00097) 808->869	67.8628	168.895	251.925
MGG_08166	HAD-superfamily hydrolase (246 aa)	had superfamily	haloacid dehalogenase-like hydrolase (PF00702) 3->184	722	5251.63	3825.94
MGG_08236	polyketide synthase (2617 aa)	polyketide	Beta-ketoacyl synthase, N-terminal domain (PF00109) 7->255, Beta-ketoacyl synthase, C-terminal domain (PF02801) 267->381, Acyl transferase domain (PF00698) 568->906, Methyltransferase domain (PF08242) 1475->1585, Zinc-binding dehydrogenase (PF00107) 2033-	0.653914	10.178	11.2574
MGG_08239	predicted protein (502 aa)	hypothetical protein [Magnaporthe oryzae 70-15]	Zinc knuckle (PF00098) 211->225, Zinc knuckle (PF00098) 242->257	0.653914	7.52499	6.68435
MGG_08257	fatty acid transporter protein (636 aa)	long-chain fatty acid	AMP-binding enzyme (PF00501) 80->520	54.0911	290.332	276.658
MGG_08258	peptide transporter PTR2 (701 aa)	peptide transporter	POT family (PF00854) 228->601	27.4308	167.06	182.988
MGG_08269	mitotic spindle checkpoint component mad2 (235 aa)	mitotic spindle checkpoint component mad2	HORMA domain (PF02301) 20->222	145.04	438.775	483.097
MGG_08275	hypothetical protein (203 aa)	hypothetical protein [Magnaporthe oryzae 70-15]		3.43946	18.563	20.3148
MGG_08278	conserved hypothetical protein (640 aa)	ferric reductase transmembrane component	Ferric reductase like transmembrane component (PF01794) 212->334, FAD-binding domain (PF08022) 409->499, Ferric reductase NAD binding domain (PF08030) 510->557	526.748	3833.41	2167.95
MGG_08281	conidial yellow pigment biosynthesis polyketide synthase (1714 aa)	non-reducing polyketide synthase	Beta-ketoacyl synthase, N-terminal domain (PF00109) 23->290, Beta-ketoacyl synthase, C-terminal domain (PF02801) 298->367, Acyl transferase domain (PF00698) 605->878, Phosphopantetheine attachment site (PF00550) 1374->1427, Thioesterase domain (PF00975) 1	0	7.22394	6.58234
MGG_08285	mycocerosic acid synthase (2397 aa)	reducing polyketide synthase	Beta-ketoacyl synthase, N-terminal domain (PF00109) 12->275, Beta-ketoacyl synthase, C-terminal domain (PF02801) 284->399, Acyl transferase domain (PF00698) 558->905, Alcohol dehydrogenase GroES-like domain (PF08240) 1688->1742, Zinc-binding dehydrogenase	4.00843	170.929	132.516
MGG_08287	hypothetical protein (151 aa)	hypothetical protein [Magnaporthe oryzae 70-15]		51.0764	4096.67	2778.51
MGG_08291	conserved hypothetical protein (154 aa)	extracellular serine-rich protein		86.5181	23658.9	70971.3
MGG_08295	conserved hypothetical protein (909 aa)	c6 transcription		39.8354	1794.71	2069.5
MGG_08308	conserved hypothetical protein (282 aa)	nuclear pore complex component protein	Nuclear pore complex component (PF08058) 32->158	0.653914	10.2512	6.48032
MGG_08320	DUF1237 domain-containing protein (520 aa)	conserved protein (fungal and bacterial)	Protein of unknown function (DUF1237) (PF06824) 69->505	19.1788	172.348	67.2472
MGG_08331	endo-1,4-beta-xylanase B (237 aa)	endo- -beta-xylanase	Glycosyl hydrolases family 11 (PF00457) 52->235	0	5.20296	7.66017
MGG_08354	hypothetical protein (259 aa)	cell wall protein	Hydrophobic surface binding protein A (PF12296) 27->149	3.35452	436.086	65.4109
MGG_08390	dipeptidyl aminopeptidase/acylaminoacyl peptidase (425 aa)	dipeptidyl aminopeptidase acylaminoacyl peptidase	Alpha/beta hydrolase of unknown function (DUF1100) (PF06500) 56->267	0.653914	11.5669	23.5039
MGG_08429	serin endopeptidas (865 aa)	serin endopeptidase	Subtilase family (PF00082) 170->527, PA domain (PF02225) 352->439, Fn3-like domain (DUF1034) (PF06280) 598->711	1.58243	299.612	217.865
MGG_08430	retinol dehydrogenase 12 (311 aa)	short-chain dehydrogenase reductase	short chain dehydrogenase (PF00106) 22->157	6.62409	3075.61	3797.27
MGG_08436	minor extracellular protease vpr (920 aa)	serin endopeptidase	Subtilase family (PF00082) 132->531, PA domain (PF02225) 352->441	0	7.17237	9.58963
MGG_08450	asparagine synthase (710 aa)	asparagine synthase	Asparagine synthase (PF00733) 254->626	1.39277	10.1996	18.6337
MGG_08458	chitinase 1 precursor (361 aa)	class v	Glycosyl hydrolases family 18 (PF00704) 12->335	41.7773	314.825	323.213
MGG_08459	ent-kaurene oxidase (474 aa)	ent-kaurene oxidase	Cytochrome P450 (PF00067) 79->462	1.11817	37.8013	27.4161
MGG_08464	aflatoxin B1 aldehyde reductase member 2 (351 aa)	aflatoxin b1 aldehyde reductase member 2	Aldo/keto reductase family (PF00248) 11->321	9.87389	30.6805	34.5351
MGG_08480	alpha/beta hydrolase (292 aa)	alpha beta hydrolase fold	Putative lysophospholipase (PF12146) 60->126	4.66235	86.3179	62.5854
MGG_08500	pisatin demethylase (524 aa)	pisatin demethylase	Cytochrome P450 (PF00067) 54->504	7.53284	75.6025	76.4199
MGG_08523	laccase-1 (637 aa)	laccase	Multicopper oxidase (PF07732) 36->150, Multicopper oxidase (PF00394) 178->383, Multicopper oxidase (PF07731) 504->625	0.464258	12.6764	6.88839
MGG_08525	predicted protein (480 aa)	hypothetical protein [Magnaporthe oryzae 70-15]		15.9488	3580.05	1253
MGG_08526	hypothetical protein (575 aa)	thiol protease	Calpain family cysteine protease (PF00648) 385->528	523.728	262633	238744
MGG_08527	conserved hypothetical protein (340 aa)	nucleoside-diphosphate-sugar	NAD dependent epimerase/dehydratase family (PF01370) 9->208	5.69557	28.4532	36.1097
MGG_08535	hypothetical protein (171 aa)	integral membrane protein	Membrane-associating domain (PF01284) 13->141	15.9092	296.257	344.987
MGG_08536	predicted protein (687 aa)	nitrogen assimilation transcription factor nira		2.89026	12.728	11.4171
MGG_08540	pyoverdine/dityrosine biosynthesis family protein (672 aa)	pyoverdine dityrosine biosynthesis	Pyoverdine/dityrosine biosynthesis protein (PF05141) 88->364, Taurine catabolism dioxygenase TauD, TfdA family (PF02668) 409->668	0	6.13609	3.57504
MGG_08568	aldo/keto reductase (327 aa)	aldo-keto reductase	Aldo/keto reductase family (PF00248) 35->289	124.437	438.78	351.357
MGG_08569	NADP:D-xylose dehydrogenase (395 aa)	nadp:d-xylose dehydrogenase	Oxidoreductase family, NAD-binding Rossmann fold (PF01408) 9->136	173.597	1299.61	1074.68
MGG_08571	RING-7 protein (527 aa)	ring finger domain	Zinc finger, C3HC4 type (RING finger) (PF00097) 359->400	0	6.41555	6.29846
MGG_08572	predicted protein (329 aa)	hypothetical protein [Magnaporthe oryzae 70-15]		1.11817	242.27	242.03
MGG_08574	conserved hypothetical protein (308 aa)	hypothetical protein [Magnaporthe oryzae 70-15]		1.30783	53.9091	77.5199
MGG_08580	Na(+)/H(+) antiporter (539 aa)	na h	Sodium/hydrogen exchanger family (PF00999) 19->464	4.74729	47.5619	54.3797
MGG_08587	conserved hypothetical protein (632 aa)	bzip transcription	Domain of unknown function (DUF3425) (PF11905) 450->614	11.8159	79.0723	146.989
MGG_08598	conserved hypothetical protein (1752 aa)	telomere length regulator protein	Rap1-interacting factor 1 N terminal (PF12231) 296->437	20.8857	54.6743	68.9283
MGG_08620	peptide transporter PTR2-A (601 aa)	oligopeptide transporter	POT family (PF00854) 146->531	40.6592	134.813	119.609
MGG_08623	neutral alpha-glucosidase AB precursor (981 aa)	neutral alpha-glucosidase ab	Glycosyl hydrolases family 31 (PF01055) 373->821	488.501	1300.53	1322.47
MGG_08630	predicted protein (1047 aa)	hypothetical protein MGG_08630 [Magnaporthe oryzae 70-15]		10.0438	56.4242	64.5371
MGG_08636	6-phosphofructo-2-kinase/fructose-2,6-biphosphatase 1 (553 aa)	6-phosphofructo-2-kinase fructose- -bisphosphatase	6-phosphofructo-2-kinase (PF01591) 64->177, 6-phosphofructo-2-kinase (PF01591) 178->245, Phosphoglycerate mutase family (PF00300) 250->417	67.1555	267.49	197.967
MGG_08652	initiation-specific alpha-1,6-mannosyltransferase (301 aa)	alpha- -mannosyltransferase och1	Glycosyltransferase sugar-binding region containing DXD motif (PF04488) 67->148	3.16486	804.752	941.98
MGG_08655	conserved hypothetical protein (322 aa)	hypothetical protein [Magnaporthe oryzae 70-15]		5.86546	45.1799	51.7361
MGG_08671	conserved hypothetical protein (291 aa)	integral membrane protein		10.7175	1615.1	598.017
MGG_08697	conserved hypothetical protein (1160 aa)	hypothetical protein MGG_08697 [Magnaporthe oryzae 70-15]	Protein of unknown function (DUF2422) (PF10337) 3->492, Protein of unknown function (DUF2421) (PF10334) 812->993	2.23634	17.1225	15.1829
MGG_08705	methyltransferase (280 aa)	bud site selection protein	Methyltransferase domain (PF08241) 52->161, Methyltransferase involved in Williams-Beuren syndrome (PF12589) 233->277	84.0526	260.369	267.361
MGG_08736	carboxypeptidase 2 (531 aa)	carboxypeptidase 2	Zinc carboxypeptidase (PF00246) 77->208	0.928516	19.724	26.7596
MGG_08751	predicted protein (1403 aa)	hypothetical protein [Magnaporthe oryzae 70-15]		3.62912	14.4695	16.1941
MGG_08761	peptidase S41 family protein (892 aa)	peptidase s41 family protein	Peptidase family S41 (PF03572) 491->716	0.653914	17.5999	9.1239
MGG_08765	arrestin domain-containing protein (959 aa)	arrestin domain protein	Arrestin (or S-antigen), C-terminal domain (PF02752) 500->716	42.4708	154.723	175.204
MGG_08768	methyltransferase-UbiE family protein (274 aa)	family methyltransferase	Methyltransferase domain (PF08241) 45->148	5.59086	33.6778	54.4817
MGG_08770	conserved hypothetical protein (513 aa)	mfs efflux	Major Facilitator Superfamily (PF07690) 111->417	0	19.1651	15.9325
MGG_08772	conserved hypothetical protein (307 aa)	flowering locus t 1	Phosphatidylethanolamine-binding protein (PF01161) 32->201	27.3853	384.128	332.177
MGG_08776	major myo-inositol transporter iolT (633 aa)	galactose-proton symport	Sugar (and other) transporter (PF00083) 151->431	10.5476	214.845	263.387
MGG_08777	conserved hypothetical protein (824 aa)	fungal specific transcription	Fungal Zn(2)-Cys(6) binuclear cluster domain (PF00172) 36->66, Fungal specific transcription factor domain (PF04082) 289->546	0	13.3816	23.4906
MGG_08778	aromatic ring-opening dioxygenase family protein (290 aa)	aromatic ring-opening dioxygenase family protein	Catalytic LigB subunit of aromatic ring-opening dioxygenase (PF02900) 7->279	44.1777	138.214	133.448
MGG_08783	conserved hypothetical protein (523 aa)	aldehyde dehydrogenase	Aldehyde dehydrogenase family (PF00171) 33->401	23.3117	202.586	155.213
MGG_08784	C6 transcription factor RegA (880 aa)	c6 transcription factor		26.4173	300.449	290.293
MGG_08785	X-Pro dipeptidyl-peptidase protein (592 aa)	acyl esterase	X-Pro dipeptidyl-peptidase (S15 family) (PF02129) 35->301, X-Pro dipeptidyl-peptidase C-terminal non-catalytic domain (PF08530) 337->585	3.35452	12.6032	17.0458
MGG_08800	CAIB/BAIF family enzyme (565 aa)	caib baif family enzyme	CoA-transferase family III (PF02515) 307->443	4.852	15.9615	23.7967
MGG_08803	conserved hypothetical protein (719 aa)	plasma membrane g protein coupled receptor that interacts with the heterotrimeric g protein a	G protein-coupled glucose receptor regulating Gpa2 (PF11710) 23->204, G protein-coupled glucose receptor regulating Gpa2 C-term (PF11970) 534->614	3.35452	19.1435	31.9314
MGG_08813	hard surface induced protein 3 (588 aa)	hard surface induced protein	Acyltransferase family (PF01757) 113->562	9.28516	68.0991	51.8825
MGG_08823	conserved hypothetical protein (404 aa)	xylanase 3	Glycosyl hydrolases family 16 (PF00722) 130->307	5.21155	465.839	452.851
MGG_08830	hypothetical protein (404 aa)	hypothetical protein [Magnaporthe oryzae 70-15]		52.2597	214.612	221.262
MGG_08856	membrane-bound O-acyltransferase domain-containing protein 1 (554 aa)	mboat family protein	MBOAT family (PF03062) 126->438	2.04669	35.3761	41.6719
MGG_08860	exosome complex exonuclease RRP45 (294 aa)	3 exoribonuclease	3' exoribonuclease family, domain 1 (PF01138) 32->164, 3' exoribonuclease family, domain 2 (PF03725) 191->256	139.503	385.558	396.315
MGG_08862	dolichol-phosphate mannosyltransferase (309 aa)	hypothetical protein MGG_08862 [Magnaporthe oryzae 70-15]	Protein of unknown function (DUF1749) (PF08538) 8->298	25.0838	62.5735	80.8465
MGG_08864	hypothetical protein (55 aa)	protein		675.908	3225.15	4655.77
MGG_08868	vacuolar protein sorting-associated protein 28 (250 aa)	vacuolar protein sorting-associated protein	VPS28 protein (PF03997) 45->248	6.70903	29.2484	56.7261
MGG_08881	predicted protein (996 aa)	protein		3.16486	29.3647	15.7062
MGG_08891	maltose permease (453 aa)	maltose permease	Sugar (and other) transporter (PF00083) 26->274, Sugar (and other) transporter (PF00083) 281->414	3.07991	20.0766	23.3088
MGG_08892	conserved hypothetical protein (506 aa)	cellulose-binding protein	Protein of unknown function (DUF1593) (PF07632) 15->285	5.67581	26.088	21.5035
MGG_08913	DNA polymerase gamma (1148 aa)	dna polymerase gamma	DNA polymerase family A (PF00476) 574->971	54.6462	281.55	281.856
MGG_08916	predicted protein (697 aa)	hypothetical protein [Magnaporthe oryzae 70-15]		6.51938	36.5155	50.5119
MGG_08919	UDP-glucose,sterol transferase (1324 aa)	udp- transferase	Glycosyltransferase family 28 N-terminal domain (PF03033) 285->445, UDP-glucoronosyl and UDP-glucosyl transferase (PF00201) 561->696	2.89026	20.0982	15.9901
MGG_08924	conserved hypothetical protein (411 aa)	small nucleolar ribonucleoprotein complex component	Dip2/Utp12 Family (PF04003) 175->280	141.87	591.675	688.16
MGG_08926	conserved hypothetical protein (225 aa)	hypothetical protein MGG_08926 [Magnaporthe oryzae 70-15]		87.4327	397.201	369.432
MGG_08938	polygalacturonase A (368 aa)	polygalacturonase 2	Glycosyl hydrolases family 28 (PF00295) 47->344	0	51.3892	27.1898
MGG_08950	high-affinity glucose transporter (465 aa)	hexose transporter	Sugar (and other) transporter (PF00083) 21->414	0	29.0637	35.5641
MGG_08956	cytochrome P450 52A12 (510 aa)	cytochrome p450 alkane	Cytochrome P450 (PF00067) 67->490	0	9.72228	14.7748
MGG_08983	catechol 1,2-dioxygenase 1 (320 aa)	catechol	Catechol dioxygenase N terminus (PF04444) 35->102, Dioxygenase (PF00775) 117->292	129.086	580.821	681.68
MGG_08998	predicted protein (213 aa)	hypothetical protein MGG_08998 [Magnaporthe oryzae 70-15]		1.30783	11.1843	16.0921
MGG_09000	protein kinase domain-containing protein (720 aa)	protein kinase domain-containing protein	Protein kinase domain (PF00069) 382->670	1.96174	33.4367	49.7978
MGG_09001	hypothetical protein (158 aa)	hypothetical protein MGG_09001 [Magnaporthe oryzae 70-15]		1.11817	54.4464	50.1171
MGG_09005	Swi3 domain-containing protein (358 aa)	replication fork protection component	Replication Fork Protection Component Swi3 (PF07962) 72->154	0.464258	24.1402	27.4161
MGG_09014	conserved hypothetical protein (508 aa)	3-beta hydroxysteroid dehydrogenase isomerase family	3-beta hydroxysteroid dehydrogenase/isomerase family (PF01073) 86->216	21.7293	260.871	321.847
MGG_09016	conserved hypothetical protein (1002 aa)	snf2 rad54 family helicase	SNF2 family N-terminal domain (PF00176) 368->472, Helicase conserved C-terminal domain (PF00271) 858->931	0	5.02665	10.0997
MGG_09055	hypothetical protein (207 aa)	hypothetical protein MGG_09055 [Magnaporthe oryzae 70-15]		4.47269	285.846	149.118
MGG_09063	urea active transporter (688 aa)	urea active transporter	Sodium:solute symporter family (PF00474) 49->466	2.51095	400.739	449.994
MGG_09072	alcohol oxidase (646 aa)	alcohol oxidase	GMC oxidoreductase (PF00732) 24->210, GMC oxidoreductase (PF00732) 231->338, GMC oxidoreductase (PF05199) 406->611	11.4761	552.109	473.228
MGG_09085	malic acid transport protein (488 aa)	c4-dicarboxylate transporter malic acid transport	C4-dicarboxylate transporter/malic acid transport protein (PF03595) 126->431	0	29.8205	26.214
MGG_09087	3-oxoacyl-[acyl-carrier-protein] reductase (231 aa)	short chain dehydrogenase oxidoreductase 2	short chain dehydrogenase (PF00106) 29->132	0.928516	14.6974	10.4413
MGG_09089	conserved hypothetical protein (225 aa)	gnat family	Acetyltransferase (GNAT) family (PF00583) 149->205	1.11817	9.36965	11.9493
MGG_09095	alpha-L-arabinofuranosidase (325 aa)	alpha-n-arabinofuranosidase	Glycosyl hydrolase family 62 (PF03664) 21->294	0.653914	36.1629	21.845
MGG_09096	conserved hypothetical protein (1154 aa)	protein	Heterokaryon incompatibility protein (HET) (PF06985) 507->660	6.62409	1102.33	1038.63
MGG_09099	predicted protein (295 aa)	hypothetical protein [Magnaporthe oryzae 70-15]	Metallo-beta-lactamase superfamily (PF00753) 88->171	1.11817	15.5789	9.9977
MGG_09102	laccase-1 (603 aa)	conidial pigment biosynthesis oxidase arb2 brown2	Multicopper oxidase (PF07732) 28->140, Multicopper oxidase (PF00394) 170->346, Multicopper oxidase (PF07731) 461->573	0.653914	11.2359	6.21862
MGG_09107	conserved hypothetical protein (664 aa)	hypothetical protein MGG_09107 [Magnaporthe oryzae 70-15]	Heterokaryon incompatibility protein (HET) (PF06985) 101->218	0	7.57656	5.70854
MGG_09116	xylulose-5-phosphate/fructose-6-phosphate phosphoketolase (811 aa)	d-xylulose 5-phosphate d-fructose 6-phosphate	XFP N-terminal domain (PF09364) 36->412, D-xylulose 5-phosphate/D-fructose 6-phosphate phosphoketolase (PF03894) 422->593, XFP C-terminal domain (PF09363) 604->808	5.2965	44.5478	61.1084
MGG_09122	epoxide hydrolase 1 (410 aa)	epoxide hydrolase	Epoxide hydrolase N terminus (PF06441) 4->116	0	4.57088	4.93675
MGG_09138	glutathione S-transferase II (224 aa)	glutathione s-	Glutathione S-transferase, N-terminal domain (PF02798) 17->80, Glutathione S-transferase, C-terminal domain (PF00043) 119->211	24.7499	369.322	128.826
MGG_09159	chitin deacetylase (569 aa)	chitin binding protein	Polysaccharide deacetylase (PF01522) 150->273	0.653914	10.8317	6.29846
MGG_09162	cytochrome b2 (384 aa)	cytochrome b2	FMN-dependent dehydrogenase (PF01070) 56->374	13.3331	156.89	49.647
MGG_09173	deoxyhypusine synthase (365 aa)	deoxyhypusine synthase	Deoxyhypusine synthase (PF01916) 45->352	368.7	1111.57	1068.4
MGG_09178	conserved hypothetical protein (378 aa)	hypothetical protein MGG_09178 [Magnaporthe oryzae 70-15]		0.464258	8.686	7.27428
MGG_09179	cytochrome P450 4A24 (562 aa)	cytochrome p450	Cytochrome P450 (PF00067) 70->531	5.04166	50.9034	45.961
MGG_09185	conserved hypothetical protein (1185 aa)	hypothetical protein [Magnaporthe oryzae 70-15]		4.19809	29.2184	20.5055
MGG_09193	L-fucose-proton symporter (478 aa)	glucose galactose transporter	Major Facilitator Superfamily (PF07690) 37->377	10.6325	60.7588	84.7276
MGG_09199	repressible acid phosphatase (458 aa)	histidine acid	Histidine acid phosphatase (PF00328) 101->380	20.8462	99.257	91.3721
MGG_09212	nitroreductase (202 aa)	oxidoreductase related to nitroreductase	Nitroreductase family (PF00881) 10->178	26.1822	225.108	129.762
MGG_09223	alpha-N-arabinofuranosidase 2 (362 aa)	alpha-n-arabinofuranosidase	Glycosyl hydrolases family 43 (PF04616) 13->320	8.86043	70.2748	70.1525
MGG_09232	hypothetical protein (270 aa)	hypothetical protein [Magnaporthe oryzae 70-15]		64.449	347.883	510.765
MGG_09234	carbonic anhydrase (170 aa)	carbonic anhydrase	Carbonic anhydrase (PF00484) 33->164	0.653914	30.8867	28.6669
MGG_09238	conserved hypothetical protein (293 aa)	nrs er	RmlD substrate binding domain (PF04321) 5->229	14.3268	237.27	170.289
MGG_09246	oryzin (512 aa)	subtilisin-like protease	Subtilase family (PF00082) 187->416	6.24478	479.247	180.269
MGG_09255	kinesin-II 85 kDa subunit (1772 aa)	kinesin family protein	Kinesin motor domain (PF00225) 11->353, Kinesin protein 1B (PF12423) 946->987, Kinesin protein (PF12473) 1170->1319	2.78555	13.5579	13.6748
MGG_09276	conserved hypothetical protein (972 aa)	c6 transcription factor	Fungal Zn(2)-Cys(6) binuclear cluster domain (PF00172) 97->141	1.30783	8.38495	17.8176
MGG_09296	serine/threonine-protein kinase 25 (862 aa)	serine threonin protein	Protein kinase domain (PF00069) 43->309	84.3924	238.37	376.369
MGG_09319	conserved hypothetical protein (502 aa)	integral membrane protein		0.653914	38.3086	95.8874
MGG_09321	conserved hypothetical protein (329 aa)	hypothetical protein MGG_09321 [Magnaporthe oryzae 70-15]		11.077	116.353	139.4
MGG_09322	tripeptidyl-peptidase 1 (508 aa)	tripeptidyl peptidase sed3	Pro-kumamolisin, activation domain (PF09286) 9->152	1.96174	388.873	668.622
MGG_09323	phenylacetone monooxygenase (648 aa)	cyclohexanone -monooxygenase		4.28303	72.73	83.6054
MGG_09346	transport protein BOS1 (252 aa)	transport protein bos1	Snare region anchored in the vesicle membrane C-terminus (PF12352) 163->224	3.54417	24.3465	17.1921
MGG_09351	aspergillopepsin-F (431 aa)	extracellular aspartic	Eukaryotic aspartyl protease (PF00026) 118->427	7.36295	2013.52	1157.66
MGG_09353	beta-glucosidase 1 (727 aa)	beta-d-glucoside glucohydrolase	Glycosyl hydrolase family 3 N terminal domain (PF00933) 62->271, Glycosyl hydrolase family 3 C terminal domain (PF01915) 345->591	4.00843	110.14	110.405
MGG_09354	peptide transporter MTD1 (782 aa)	peptide transporter mtd1	OPT oligopeptide transporter protein (PF03169) 99->752	0.464258	7.92918	10.1574
MGG_09355	NACHT domain-containing protein (2185 aa)	nacht domain protein	NACHT domain (PF05729) 327->473	5.69557	550.724	676.579
MGG_09364	predicted protein (263 aa)	hypothetical protein [Magnaporthe oryzae 70-15]		1.11817	19.9735	20.7095
MGG_09371	phosphatidate cytidylyltransferase (381 aa)	phosphatidate cytidylyltransferase	Cytidylyltransferase family (PF01148) 72->323	18.6948	67.2691	70.7779
MGG_09373	CCCH zinc finger DNA binding protein (555 aa)	c-x8-c-x5-c-x3-h type zinc finger protein		15.0854	183.906	206.953
MGG_09378	hypothetical protein (73 aa)	hypothetical protein [Magnaporthe oryzae 70-15]		0.928516	295.208	104.311
MGG_09384	conserved hypothetical protein (514 aa)	family regulatory		139.228	2331.05	875.048
MGG_09387	predicted protein (220 aa)	hypothetical protein [Magnaporthe oryzae 70-15]		1.58243	14.3963	14.2647
MGG_09388	conserved hypothetical protein (685 aa)	flavin-binding monooxygenase-like family protein	Pyridine nucleotide-disulphide oxidoreductase (PF07992) 3->221	0	5.7319	24.2846
MGG_09392	predicted protein (991 aa)	hypothetical protein MGG_09392 [Magnaporthe oryzae 70-15]	Protein of unknown function (DUF3433) (PF11915) 132->440, Protein of unknown function (DUF3433) (PF11915) 668->797, Protein of unknown function (DUF3433) (PF11915) 831->945	0.653914	8.26021	8.81785
MGG_09394	MACRO domain-containing protein 1 (278 aa)	lrp16 family protein	Macro domain (PF01661) 80->184	2.7006	36.795	53.9627
MGG_09401	conserved hypothetical protein (607 aa)	mfs transporter	Major Facilitator Superfamily (PF07690) 77->481	3.07991	26.5653	16.7841
MGG_09408	cyclic nucleotide-binding domain-containing protein (525 aa)	cyclic nucleotide-binding domain-containing protein	Cyclic nucleotide-binding domain (PF00027) 100->183, Cyclic nucleotide-binding domain (PF00027) 300->397	0.464258	15.5789	9.32794
MGG_09410	thymine dioxygenase (343 aa)	thymine dioxygenase	2OG-Fe(II) oxygenase superfamily (PF03171) 182->304	2.23634	26.8964	30.9556
MGG_09416	predicted protein (319 aa)	hypothetical protein [Magnaporthe oryzae 70-15]		0	8.20864	11.8251
MGG_09431	predicted protein (473 aa)	hypothetical protein [Magnaporthe oryzae 70-15]		0	11.7648	11.7675
MGG_09436	conserved hypothetical protein (101 aa)	hypothetical protein MGG_09436 [Magnaporthe oryzae 70-15]		5.40121	21.7666	301.076
MGG_09439	fungal cellulose binding domain-containing protein (238 aa)	fungal cellulose binding domain protein	Glycosyl hydrolase family 61 (PF03443) 38->213	0.464258	8.43652	8.02389
MGG_09453	conserved hypothetical protein (383 aa)	fad binding domain protein	FAD binding domain (PF01494) 8->171, FAD binding domain (PF01494) 234->281	0.653914	746.298	342.29
MGG_09460	cell wall protein (251 aa)	cell wall serine-threonine-rich galactomannoprotein mp1	Hydrophobic surface binding protein A (PF12296) 32->152	51.266	8994.54	2712.78
MGG_09471	neutral trehalase (737 aa)	neutral trehalase	Neutral trehalase Ca2+ binding domain (PF07492) 84->113, Trehalase (PF01204) 141->704	231.082	749.557	916.52
MGG_09511	2-nitropropane dioxygenase (330 aa)	2-nitropropane dioxygenase family	2-nitropropane dioxygenase (PF03060) 4->308	19.5779	74.0289	106.737
MGG_09516	alpha-methylacyl-CoA racemase (404 aa)	alpha-methylacyl- racemase	CoA-transferase family III (PF02515) 58->249	97.0123	290.235	405.399
MGG_09519	serine/threonine-protein kinase cot-1 (421 aa)	serine threonine-protein kinase cot-1	Protein kinase domain (PF00069) 30->186, Protein kinase domain (PF00069) 236->341, Protein kinase C terminal domain (PF00433) 360->416	7.53284	34.0388	26.0322
MGG_09528	conserved hypothetical protein (612 aa)	hypothetical protein MGG_09528 [Magnaporthe oryzae 70-15]		49.8989	144.093	157.329
MGG_09538	carboxypeptidase cpdS precursor (570 aa)	carboxypeptidase cpds	Serine carboxypeptidase (PF00450) 89->527	6.43443	768.712	495.419
MGG_09544	phosphopantothenoylcysteine decarboxylase (254 aa)	phosphopantothenoylcysteine decarboxylase	Flavoprotein (PF02441) 28->171	44.5768	168.211	248.581
MGG_09548	conserved hypothetical protein (177 aa)	peptidoglycan-binding domain protein		16.6876	104.525	67.1052
MGG_09562	conserved hypothetical protein (536 aa)	related to negative acting factor		60.4267	188.86	242.881
MGG_09570	hypothetical protein (322 aa)	mac1 interacting protein 1	CFEM domain (PF05730) 131->194	33.3357	1737.96	387.959
MGG_09573	mitochondrial 37S ribosomal protein S19 (117 aa)	mitochondrial ribosomal protein s19	Ribosomal protein S19 (PF00203) 36->110	137.881	851.289	1030.01
MGG_09576	predicted protein (357 aa)	hypothetical protein [Magnaporthe oryzae 70-15]		1.39277	19.7156	17.5204
MGG_09592	DUF341 domain-containing protein (268 aa)	ef-hand calcium-binding domain	Serine hydrolase (FSH1) (PF03959) 43->247	0	25.228	52.8361
MGG_09598	conserved hypothetical protein (555 aa)	cytochrome p450	Cytochrome P450 (PF00067) 139->382, Cytochrome P450 (PF00067) 382->523	1.58243	34.2234	22.5724
MGG_09610	conserved hypothetical protein (290 aa)	hypothetical protein MGG_09610 [Magnaporthe oryzae 70-15]		2.61566	309.685	65.504
MGG_09618	conserved hypothetical protein (398 aa)	hypothetical protein MGCH7_ch7g46 [Magnaporthe oryzae 70-15]		1.96174	52.3655	19.2458
MGG_09676	conserved hypothetical protein (705 aa)	tpa: transcription factor with c2h2 and zn -cys dna binding domain	Fungal Zn(2)-Cys(6) binuclear cluster domain (PF00172) 47->78, Fungal specific transcription factor domain (PF04082) 344->554	3.26957	280.588	146.874
MGG_09705	nucleoside-diphosphate-sugar epimerase family protein (322 aa)	nucleoside-diphosphate-sugar epimerase family protein	NmrA-like family (PF05368) 9->259	2.7006	34.8771	60.2435
MGG_09709	endoglucanase II (251 aa)	endoglucanase ii	Glycosyl hydrolase family 61 (PF03443) 2->239	0	5.7319	5.34482
MGG_09711	conserved hypothetical protein (198 aa)	hypothetical protein MGG_09711 [Magnaporthe oryzae 70-15]	Fungal protein of unknown function (DUF1742) (PF08432) 8->194	1.11817	10.707	10.9735
MGG_09716	carboxypeptidase A2 precursor (425 aa)	carboxypeptidase a4	Carboxypeptidase activation peptide (PF02244) 44->105, Zinc carboxypeptidase (PF00246) 132->414	7.5526	884.516	592.92
MGG_09717	glucooligosaccharide oxidase (712 aa)	glucooligosaccharide oxidase	FAD binding domain (PF01565) 268->403, Berberine and berberine like (PF08031) 663->709	109.711	479.816	450.296
MGG_09732	feruloyl esterase (528 aa)	feruloyl esterase	Tannase and feruloyl esterase (PF07519) 71->527	7.63755	136.435	76.859
MGG_09733	secreted glucosidase (287 aa)	endo- -beta-	Glycosyl hydrolases family 16 (PF00722) 68->266	0	44.3199	23.3309
MGG_09762	conserved hypothetical protein (778 aa)	u-box domain containing protein	von Willebrand factor type A domain (PF00092) 52->231	0	7.17237	22.1733
MGG_09778	quinate permease (577 aa)	mfs quinate	Sugar (and other) transporter (PF00083) 52->530	0	20.6571	19.4055
MGG_09787	predicted protein (273 aa)	hypothetical protein [Magnaporthe oryzae 70-15]		1.11817	13.6611	12.0292
MGG_09795	conserved hypothetical protein (212 aa)	duf614 domain protein	PLAC8 family (PF04749) 74->176	0.653914	11.6401	10.7917
MGG_09797	conserved hypothetical protein (250 aa)	hypothetical protein MGG_09797 [Magnaporthe oryzae 70-15]		13.1237	175.611	156.823
MGG_09798	conserved hypothetical protein (628 aa)	hypothetical protein MGG_09798 [Magnaporthe oryzae 70-15]		53.4629	365.03	346.038
MGG_09805	alpha-galactosidase (460 aa)	alpha-galactosidase	Melibiase (PF02065) 1->84, Melibiase (PF02065) 103->260	0	4.39457	4.36901
MGG_09812	2-isopropylmalate synthase (666 aa)	2-isopropylmalate synthase	HMGL-like (PF00682) 105->361	1.11817	9.19334	8.53397
MGG_09827	sugar transporter family protein (516 aa)	sugar transporter family protein	Sugar (and other) transporter (PF00083) 64->475	55.9343	762.469	373.353
MGG_09828	vacuolar conductance protein (653 aa)	potassium ion channel	Polycystin cation channel (PF08016) 271->476	40.7778	272.995	320.099
MGG_09836	conserved hypothetical protein (358 aa)	#NAME?	NmrA-like family (PF05368) 3->233	3.81878	214.515	170.249
MGG_09839	lipase (269 aa)	lipase	Lipase 3 N-terminal region (PF03893) 11->77, Lipase (class 3) (PF01764) 87->205	18.0606	74.2436	146.204
MGG_09840	acetylxylan esterase 2 (300 aa)	acetylxylan esterase	Cutinase (PF01083) 30->232	316.002	1262.63	1081.78
MGG_09847	medusa (646 aa)	transcriptional regulator medusa		1.39277	59.1204	27.0657
MGG_09848	conserved hypothetical protein (185 aa)	hypothetical protein MGG_09848 [Magnaporthe oryzae 70-15]		2.23634	182.566	53.7188
MGG_09861	beta-glucanase (284 aa)	endo- -beta-	Glycosyl hydrolases family 16 (PF00722) 66->261	0.464258	30.6589	18.5317
MGG_09863	conserved hypothetical protein (542 aa)	cfem domain-containing protein	CFEM domain (PF05730) 35->96	5.69557	1726.41	3023.28
MGG_09868	conserved hypothetical protein (378 aa)	hypothetical protein MGG_09868 [Magnaporthe oryzae 70-15]		12.8491	63.0509	61.9733
MGG_09920	cytochrome P450 52A5 (536 aa)	cytochrome p450 alkane hydroxylase	Cytochrome P450 (PF00067) 91->497	5.48615	57.5984	47.0034
MGG_09965	conserved hypothetical protein (303 aa)	hypothetical protein MGG_09965 [Magnaporthe oryzae 70-15]		102.753	715.434	468.561
MGG_09971	conserved hypothetical protein (610 aa)	hypothetical protein MGG_09971 [Magnaporthe oryzae 70-15]		6.79398	34.8256	41.49
MGG_09972	conserved hypothetical protein (535 aa)	cycloheximide resistance	Major Facilitator Superfamily (PF07690) 71->477	1.30783	11.9196	13.4929
MGG_09976	predicted protein (587 aa)	major facilitator superfamily multidrug-resistance protein	Major Facilitator Superfamily (PF07690) 104->378	0.653914	10.9864	14.9345
MGG_09988	glycosyl hydrolase family 43 protein (561 aa)	xylosidase glycosyl	Glycosyl hydrolases family 43 (PF04616) 42->318	2.04669	11.038	11.4969
MGG_10004	hypothetical protein (136 aa)	hypothetical protein [Magnaporthe oryzae 70-15]		0.653914	443.859	645.925
MGG_10005	glycerol kinase (517 aa)	glycerol kinase	FGGY family of carbohydrate kinases, N-terminal domain (PF00370) 14->268, FGGY family of carbohydrate kinases, C-terminal domain (PF02782) 277->467	6.89869	112.82	40.9445
MGG_10019	predicted protein (317 aa)	integral membrane protein		2.04669	99.6647	105.118
MGG_10031	predicted protein (405 aa)	integral membrane protein		1.30783	10.0749	7.66017
MGG_10047	conserved hypothetical protein (374 aa)	2og-fe oxygenase	2OG-Fe(II) oxygenase superfamily (PF03171) 198->293	0	8.23024	4.26699
MGG_10050	predicted protein (503 aa)	cfem domain-containing protein	CFEM domain (PF05730) 38->96	0	6.3124	3.77908
MGG_10051	hypothetical protein (318 aa)	integral membrane protein		8.56607	341.098	171.057
MGG_10054	conserved hypothetical protein (710 aa)	hypothetical protein MGG_10054 [Magnaporthe oryzae 70-15]		3.73383	35.3761	42.7586
MGG_10056	predicted protein (308 aa)	hypothetical protein [Magnaporthe oryzae 70-15]	AIG2-like family (PF06094) 125->241	9.32469	1682.75	3198.17
MGG_10058	predicted protein (271 aa)	hypothetical protein [Magnaporthe oryzae 70-15]		146.597	533.624	533.759
MGG_10059	Gelsolin repeat-containing protein (427 aa)	actin-binding protein	Gelsolin repeat (PF00626) 62->158, Gelsolin repeat (PF00626) 207->258, Gelsolin repeat (PF00626) 343->420	750.813	2913.64	3159.37
MGG_10066	hypothetical protein (314 aa)	hypothetical protein [Magnaporthe oryzae 70-15]		13.2284	1573.92	407.551
MGG_10067	conserved hypothetical protein (296 aa)	nad dependent epimerase		0.653914	68.5033	44.178
MGG_10103	conserved hypothetical protein (360 aa)	ankyrin and het domain protein	Heterokaryon incompatibility protein (HET) (PF06985) 146->270	0.464258	8.91389	7.68235
MGG_10116	conserved hypothetical protein (657 aa)	snornp assembly factor	Gar1/Naf1 RNA binding region (PF04410) 264->414	38.7113	185.932	167.823
MGG_10126	aspartyl aminopeptidase (503 aa)	aspartyl aminopeptidase	Aminopeptidase I zinc metalloprotease (M18) (PF02127) 13->488	588.664	1659.21	1802.62
MGG_10136	conserved hypothetical protein (272 aa)	rrna-processing protein efg1	Uncharacterised conserved protein (DUF2361) (PF10153) 47->162	14.6212	46.3109	60.1459
MGG_10142	predicted protein (850 aa)	hypothetical protein MGG_10142 [Magnaporthe oryzae 70-15]		11.4366	113.244	115.945
MGG_10152	conserved hypothetical protein (542 aa)	mynd domain		36.9846	124.024	167.632
MGG_10168	predicted protein (445 aa)	hypothetical protein [Magnaporthe oryzae 70-15]		10.8222	108.898	66.7637
MGG_10170	conserved hypothetical protein (268 aa)	probable membrane protein	Protein of unknown function (DUF1295) (PF06966) 127->255	19.4732	370.157	236.374
MGG_10183	2,3-diketo-5-methylthio-1-phosphopentane phosphatase (245 aa)	utr4 protein		9.95884	67.166	39.4009
MGG_10197	conserved hypothetical protein (714 aa)	fungal specific transcription	Fungal specific transcription factor domain (PF04082) 273->432	5.31626	241.393	367.271
MGG_10198	conserved hypothetical protein (382 aa)	protein		122.325	355.803	545.846
MGG_10199	leucine Rich Repeat domain-containing protein (867 aa)	leucine rich repeat domain-containing protein	Leucine Rich Repeat (PF00560) 546->570	485.35	2417.48	1694.85
MGG_10200	sexual differentiation process protein isp4 (823 aa)	small oligopeptide opt family	OPT oligopeptide transporter protein (PF03169) 136->780	69.4512	2683.9	3293.81
MGG_10213	gentisate 1,2-dioxygenase (338 aa)	gentisate -dioxygenase	Cupin domain (PF07883) 104->171, Cupin domain (PF07883) 248->307	0.653914	10.8317	45.9256
MGG_10234	conserved hypothetical protein (180 aa)	ricin b lectin		0	113.507	26.0898
MGG_10266	2-oxoglutarate-dependent ethylene/succinate-forming enzyme (411 aa)	ethylene-forming enzyme	2OG-Fe(II) oxygenase superfamily (PF03171) 195->316	0	3.63775	3.57504
MGG_10277	brefeldin A resistance protein (1560 aa)	abc	ABC-2 type transporter (PF01061) 553->762, CDR ABC transporter (PF06422) 774->868, ABC-2 type transporter (PF01061) 1236->1447	2.7006	10.0533	37.9815
MGG_10289	conserved hypothetical protein (648 aa)	major facilitator superfamily protein	Major Facilitator Superfamily (PF07690) 123->581	80.4432	210.618	203.844
MGG_10292	conserved hypothetical protein (152 aa)	hypothetical protein MGG_10292 [Magnaporthe oryzae 70-15]	Polyketide cyclase / dehydrase and lipid transport (PF10604) 9->147	754.397	1972.37	2874.47
MGG_10305	conserved hypothetical protein (496 aa)	family regulatory	Transferase family (PF02458) 167->421	2.426	197.198	132.157
MGG_10306	conserved hypothetical protein (255 aa)	hypothetical protein MGCH7_ch7g1077 [Magnaporthe oryzae 70-15]	Domain of unknown function (DUF3328) (PF11807) 46->239	33.0611	169.979	159.409
MGG_10322	cortical patch protein (255 aa)	actin cortical patch protein sur7	SUR7/PalI family (PF06687) 10->205	44.5768	332.653	370.048
MGG_10341	conserved hypothetical protein (254 aa)	short chain oxidoreductase	short chain dehydrogenase (PF00106) 3->173	1.30783	7.75287	23.4108
MGG_10342	conserved hypothetical protein (512 aa)	family regulatory		0	75.8388	261.142
MGG_10344	FAD binding domain-containing protein (491 aa)	fad binding domain-containing protein	FAD binding domain (PF01565) 70->202, Berberine and berberine like (PF08031) 445->489	0	24.4496	35.8258
MGG_10359	conserved hypothetical protein (416 aa)	hypothetical protein MGG_10359 [Magnaporthe oryzae 70-15]		27.0258	732.084	414.346
MGG_10362	NAD/NADP octopine/nopaline dehydrogenase (374 aa)	nad nadp octopine nopaline dehydrogenase	NAD-dependent glycerol-3-phosphate dehydrogenase N-terminus (PF01210) 9->134, NAD/NADP octopine/nopaline dehydrogenase, alpha-helical domain (PF02317) 182->326	3.54417	564.601	766.82
MGG_10363	caffeine resistance protein 5 (464 aa)	mfs multidrug	Major Facilitator Superfamily (PF07690) 113->412	0	37.8013	51.3413
MGG_10367	trans-aconitate 2-methyltransferase (266 aa)	methyltransferase type 11	Methyltransferase domain (PF08241) 39->133	0	21.6934	18.3276
MGG_10407	conserved hypothetical protein (391 aa)	hypothetical protein MGG_10407 [Magnaporthe oryzae 70-15]		0.464258	5.95978	10.3038
MGG_10409	predicted protein (349 aa)	hypothetical protein [Magnaporthe oryzae 70-15]		2.9752	271.235	99.3073
MGG_10410	pleiotropic drug resistance protein 1 (1263 aa)	abc efflux transporter	ABC transporter (PF00005) 106->243, ABC-2 type transporter (PF01061) 385->597, ABC transporter (PF00005) 744->869, ABC-2 type transporter (PF01061) 989->1190	35.6966	1214.01	837.589
MGG_10413	NADP-dependent leukotriene b4 12-hydroxydehydrogenase (294 aa)	nadp-dependent leukotriene b4 12-hydroxydehydrogenase	Zinc-binding dehydrogenase (PF00107) 142->206	62.343	465.217	345.537
MGG_10418	predicted protein (109 aa)	hypothetical protein [Magnaporthe oryzae 70-15]		0	5.25453	5.73072
MGG_10422	C6 transcription factor OefC (704 aa)	c6 transcription factor		138.509	2737.06	2811.78
MGG_10423	cellulase family protein (423 aa)	cellulase family protein		0	16.3873	11.6655
MGG_10429	conserved hypothetical protein (321 aa)	hypothetical protein MGG_10429 [Magnaporthe oryzae 70-15]		1.58243	14.9468	13.3909
MGG_10430	predicted protein (384 aa)	integral membrane protein		2.426	48.964	28.5294
MGG_10438	conserved hypothetical protein (423 aa)	cfem domain-containing protein		0.928516	14.4395	8.06824
MGG_10439	transporter of Nicotinic Acid (523 aa)	mfs transporter	Major Facilitator Superfamily (PF07690) 77->415	0	6.08452	3.8811
MGG_10468	predicted protein (498 aa)	hypothetical protein [Magnaporthe oryzae 70-15]		0	4.16669	8.04607
MGG_10473	CFEM domain-containing protein (485 aa)	cfem domain-containing protein	CFEM domain (PF05730) 26->87	0	3.81407	4.93675
MGG_10483	predicted protein (602 aa)	hypothetical protein [Magnaporthe oryzae 70-15]		4.19809	175.533	166.35
MGG_10492	mitochondrial carnitine carrier (346 aa)	carnitine acyl carnitine carrier	Mitochondrial carrier protein (PF00153) 54->138, Mitochondrial carrier protein (PF00153) 149->243, Mitochondrial carrier protein (PF00153) 256->342	274.683	1406.52	1200.01
MGG_10494	chitobiosyldiphosphodolichol beta-mannosyltransferase (457 aa)	beta- -mannosyltransferase	Glycosyl transferases group 1 (PF00534) 263->424	98.5295	2403.83	1100.36
MGG_10506	glyoxalase family protein (323 aa)	trihydroxytoluene oxygenase	Glyoxalase/Bleomycin resistance protein/Dioxygenase superfamily (PF00903) 171->282	99.4719	747.248	452.19
MGG_10510	ribonuclease T2 (312 aa)	ribonuclease t2	Ribonuclease T2 family (PF00445) 62->233	4.74729	29.9236	48.0236
MGG_10514	WSC domain-containing protein (385 aa)	wsc domain	Domain of unknown function (DUF1996) (PF09362) 34->275	85.4256	388.18	259.532
MGG_10518	(R)-benzylsuccinyl-CoA dehydrogenase (456 aa)	acyl- dehydrogenase	Acyl-CoA dehydrogenase, N-terminal domain (PF02771) 30->154, Acyl-CoA dehydrogenase, middle domain (PF02770) 158->213, Acyl-CoA dehydrogenase, C-terminal domain (PF00441) 271->435	1.58243	29.27	42.0001
MGG_10525	conserved hypothetical protein (840 aa)	conserved serine-threonine rich protein		449.839	1393.45	1459.94
MGG_10534	multidrug and toxin extrusion protein 1 (502 aa)	mate efflux family protein	MatE (PF01554) 55->216, MatE (PF01554) 282->435	13.503	977.825	636.966
MGG_10562	hypothetical protein (732 aa)	tpa: zn 2cys6 transcription factor		3.54417	13.4848	18.3055
MGG_10563	efflux pump (641 aa)	mfs multidrug	Major Facilitator Superfamily (PF07690) 128->510	0.928516	14.2932	23.0249
MGG_10597	RTA1 domain-containing protein (389 aa)	rta1 domain protein	RTA1 like protein (PF04479) 109->345	9.40964	29.6958	28.8133
MGG_10619	conserved hypothetical protein (215 aa)	gnat family	Acetyltransferase (GNAT) family (PF00583) 70->185	7.25824	991.208	592.712
MGG_10639	predicted protein (771 aa)	hypothetical protein [Magnaporthe oryzae 70-15]		0.464258	8.1055	6.88839
MGG_10656	dynamin family protein (384 aa)	interferon-induced gtp-binding protein mx	Dynamin family (PF00350) 34->109	5.48615	35.5824	35.1339
MGG_10657	conserved hypothetical protein (468 aa)	hard surface induced protein	Acyltransferase family (PF01757) 1->442	69.4175	424.58	677.883
MGG_10658	predicted protein (484 aa)	hypothetical protein [Magnaporthe oryzae 70-15]		0	5.15139	6.99041
MGG_10662	alpha-glucosidase precurso (966 aa)	alpha-glucosidase	Glycosyl hydrolases family 31 (PF01055) 300->848	23.9459	623.793	693.19
MGG_10663	cAMP-regulated D2 protein (570 aa)	para-nitrobenzyl esterase	Carboxylesterase (PF00135) 24->411	2.89026	27.4985	18.4297
MGG_10666	meiosis-specific topoisomerase Spo11 (429 aa)	meiosis-specific topoisomerase spo11		14.2419	53.7927	48.2853
MGG_10673	hypothetical protein (233 aa)	hypothetical protein MGG_10673 [Magnaporthe oryzae 70-15]		8.10181	36.8382	28.4141
MGG_10677	mannose-6-phosphate isomerase (448 aa)	mannose-6-phosphate class i	Phosphomannose isomerase type I (PF01238) 5->398	5.50592	35.935	42.6699
MGG_10683	predicted protein (493 aa)	hypothetical protein [Magnaporthe oryzae 70-15]		0	8.78914	7.86421
MGG_10684	conserved hypothetical protein (347 aa)	hypothetical protein MGG_10684 [Magnaporthe oryzae 70-15]	Putative methyltransferase (PF10294) 140->307	4.47269	35.3029	43.0203
MGG_10700	3-ketoacyl-CoA thiolase (417 aa)	3-ketoacyl- ketothiolase	Thiolase, N-terminal domain (PF00108) 28->284, Thiolase, C-terminal domain (PF02803) 293->412	435.392	1427.69	1310.63
MGG_10705	predicted protein (626 aa)	hypothetical protein [Magnaporthe oryzae 70-15]		3.35452	346.088	459.336
MGG_10706	conserved hypothetical protein (475 aa)	hypothetical protein [Magnaporthe oryzae 70-15]		1.77209	55.8653	72.7517
MGG_10707	arabinose-proton symporter (556 aa)	mfs monosaccharide	Sugar (and other) transporter (PF00083) 62->407	3.54417	14.521	16.274
MGG_10747	conserved hypothetical protein (323 aa)	hypothetical protein MGG_10747 [Magnaporthe oryzae 70-15]		1.11817	20.6787	55.595
MGG_10751	peroxisomal copper amine oxidase (675 aa)	peroxisomal copper amine oxidase	Copper amine oxidase, N2 domain (PF02727) 5->89, Copper amine oxidase, N3 domain (PF02728) 95->196, Copper amine oxidase, enzyme domain (PF01179) 221->638	0	6.54029	6.86621
MGG_10760	FAD-binding domain-containing protein (500 aa)	cell surface metalloreductase	Ferric reductase like transmembrane component (PF01794) 92->188, FAD-binding domain (PF08022) 244->336	0.653914	9.14177	7.92187
MGG_10764	conserved hypothetical protein (303 aa)	protein	Zinc-finger double-stranded RNA-binding (PF12171) 50->76, Zinc-finger double-stranded RNA-binding (PF12171) 80->100, Zinc-finger double-stranded RNA-binding (PF12171) 109->128	0	20.7303	16.1365
MGG_10783	aquaporin-2 (279 aa)	aquaporin	Major intrinsic protein (PF00230) 32->252	3.07991	20.055	17.7155
MGG_10793	predicted protein (602 aa)	hypothetical protein [Magnaporthe oryzae 70-15]		6.79398	80.2765	77.7683
MGG_10797	conserved hypothetical protein (375 aa)	toxin biosynthesis		1.39277	363.568	432.838
MGG_10798	conserved hypothetical protein (201 aa)	secreted protein	Domain of unknown function (DUF1994) (PF09352) 33->190	0	4.57088	5.03877
MGG_10802	conserved hypothetical protein (676 aa)	tpa: zn 2cys6 transcription factor	Fungal Zn(2)-Cys(6) binuclear cluster domain (PF00172) 30->60, Fungal specific transcription factor domain (PF04082) 154->322	0.464258	13.6611	14.3667
MGG_10803	integral membrane protein (377 aa)	integral membrane protein		0	582.799	997.513
MGG_10804	predicted protein (140 aa)	hypothetical protein [Magnaporthe oryzae 70-15]	Necrosis inducing protein (NPP1) (PF05630) 25->73	0	15.381	32.2286
MGG_10825	54S ribosomal protein L49 (237 aa)	aconitate hydratase		166.849	1138.08	1027.66
MGG_10826	conserved hypothetical protein (906 aa)	checkpoint protein	Protein kinase domain (PF00069) 550->837	17.8908	335.714	261.825
MGG_10829	conserved hypothetical protein (601 aa)	ccch zinc finger protein	Nuclear fragile X mental retardation-interacting protein 1 (NUFIP1) (PF10453) 335->380	0	6.01135	6.5025
MGG_10859	linoleate diol synthase (1126 aa)	fatty acid oxygenase	Animal haem peroxidase (PF03098) 174->645, Cytochrome P450 (PF00067) 1006->1075	12.5943	150.93	290.04
MGG_10878	galactose oxidase (641 aa)	galactose oxidase precursor	WSC domain (PF01822) 56->137, Kelch motif (PF01344) 273->312, Domain of unknown function (DUF1929) (PF09118) 536->638	2.23634	71.5954	26.0544
MGG_10893	conserved hypothetical protein (516 aa)	high-affinity nicotinic acid transporter	Major Facilitator Superfamily (PF07690) 75->443	4.66235	205.598	82.745
MGG_10931	conserved hypothetical protein (211 aa)	protein		19.5977	72.5285	214.698
MGG_10932	conserved hypothetical protein (185 aa)	ring finger domain protein		0.464258	11.5154	9.18156
MGG_10939	predicted protein (151 aa)	hypothetical protein MGG_10939 [Magnaporthe oryzae 70-15]		0	6.18766	3.8811
MGG_10955	WD repeat-containing protein 44 (1182 aa)	wd repeat protein	WD domain, G-beta repeat (PF00400) 331->357, WD domain, G-beta repeat (PF00400) 400->435, WD domain, G-beta repeat (PF00400) 441->478	101.694	298.801	420.955
MGG_10956	predicted protein (357 aa)	protein	Putative amidoligase enzyme (PF12224) 42->307	0	9.21494	5.22063
MGG_10971	short chain dehydrogenase/reductase family (302 aa)	short chain dehydrogenase reductase family	short chain dehydrogenase (PF00106) 23->214	1.77209	11.6185	11.2574
MGG_11006	conserved hypothetical protein (364 aa)	integral membrane		1.30783	7.75287	8.61381
MGG_11009	predicted protein (401 aa)	antigenic cell wall	Hydrophobic surface binding protein A (PF12296) 53->172	1.30783	32.452	151.141
MGG_11025	spermidine/putrescine import ATP-binding protein potA (1402 aa)	multidrug resistance associated protein 1	ABC transporter transmembrane region (PF00664) 201->402, ABC transporter (PF00005) 537->651, ABC transporter transmembrane region (PF00664) 781->1010, ABC transporter (PF00005) 1145->1276	0	7.82604	5.44684
MGG_11039	N-acetyltransferase 10 (1086 aa)	nucleolar atpase	Domain of unknown function (DUF1726) (PF08351) 108->202, Putative ATPase (DUF699) (PF05127) 283->496	37.9329	120.546	186.909
MGG_11079	nonselective cation channel (691 aa)	nonselective cation channel		6.89869	20.6056	28.8576
MGG_11124	Na(+)/H(+) antiporter (601 aa)	plasma membrane antiporter	Sodium/hydrogen exchanger family (PF00999) 15->437	0.464258	10.0749	7.86421
MGG_11168	hypothetical protein (832 aa)	hypothetical protein MGG_11168 [Magnaporthe oryzae 70-15]		22.8079	867.832	936.466
MGG_11202	conserved hypothetical protein (1215 aa)	hypothetical protein MGG_11202 [Magnaporthe oryzae 70-15]		1.11817	25.1033	31.6387
MGG_11222	D-alanine-poly(phosphoribitol) ligase subunit 1 (1026 aa)	nonribosomal peptide synthetase 12	AMP-binding enzyme (PF00501) 71->470	1.30783	11.6185	10.6453
MGG_11231	42 kDa endochitinase (360 aa)	class v	Glycosyl hydrolases family 18 (PF00704) 22->336	0	4.62245	4.47102
MGG_11246	solute carrier family 35 member C2 (603 aa)	solute carrier family 35 member c2	Triose-phosphate Transporter family (PF03151) 373->521	97.3916	264.268	331.512
MGG_11255	hypothetical protein (59 aa)	hypothetical protein [Magnaporthe oryzae 70-15]		304.872	7597.79	6280.3
MGG_11261	conserved hypothetical protein (649 aa)	protein		0.653914	9.49439	10.8493
MGG_11270	conserved hypothetical protein (633 aa)	glutamyl-trna amidotransferase subunit a	Amidase (PF01425) 155->579	547.871	1722.16	2261.25
MGG_11285	hypothetical protein (72 aa)	hypothetical protein [Magnaporthe oryzae 70-15]		0.653914	7.87761	8.51179
MGG_11308	zinc-binding alcohol dehydrogenase domain-containing protein 1 (349 aa)	nadp-dependent leukotriene b4 12-hydroxydehydrogenase	Zinc-binding dehydrogenase (PF00107) 170->297	69.4512	327.962	315.021
MGG_11309	ATP-dependent DNA helicase PIF1 (756 aa)	atp-dependent dna helicase pif1	PIF1 helicase (PF05970) 189->315, PIF1 helicase (PF05970) 588->643	1.11817	145.344	84.0446
MGG_11310	conserved hypothetical protein (300 aa)	hypothetical protein MGG_11310 [Magnaporthe oryzae 70-15]		91.4748	14180.7	4559.44
MGG_11312	conserved hypothetical protein (516 aa)	family regulatory	Transferase family (PF02458) 282->408	51.671	169.863	315.677
MGG_11326	protein kinase domain-containing protein ppk38 (1021 aa)	serine threonine-protein kinase ppk30	Protein kinase domain (PF00069) 45->273	41.0919	157.083	112.272
MGG_11327	amino-acid permease inda1 (541 aa)	amino acid permease	Amino acid permease (PF00324) 43->499	41.483	303.864	256.232
MGG_11330	microsomal signal peptidase 12kDa subunit (107 aa)	microsomal signal peptidase	Microsomal signal peptidase 12 kDa subunit (SPC12) (PF06645) 17->89	1.96174	11.6401	21.0289
MGG_11351	pre-mRNA-splicing factor ATP-dependent RNA helicase prp16 (1000 aa)	pre-mrna splicing factor atp-dependent rna helicase prp16	DEAD/DEAH box helicase (PF00270) 311->461, Helicase conserved C-terminal domain (PF00271) 543->632, Helicase associated domain (HA2) (PF04408) 697->783, Domain of unknown function (DUF1605) (PF07717) 818->916	35.7222	111.597	129.096
MGG_11360	nucleolar complex protein 4 (543 aa)	ribosome biogenesis protein noc4	CBF/Mak21 family (PF03914) 314->473	8.10181	50.925	47.7752
MGG_11362	hypothetical protein (510 aa)	sir antagonist ortholog	Zinc finger, C3HC4 type (RING finger) (PF00097) 213->260	164.298	789.642	973.574
MGG_11370	conserved hypothetical protein (516 aa)	integral membrane protein		0	15.4542	27.2475
MGG_11371	conserved hypothetical protein (528 aa)	protein		1.77209	10.178	10.4634
MGG_11374	alpha-galactosidase (478 aa)	alpha-galactosidase	Melibiase (PF02065) 1->86, Melibiase (PF02065) 106->266	17.6813	65.3597	57.0366
MGG_11385	conserved hypothetical protein (294 aa)	pyroglutamyl peptidase type	Pyroglutamyl peptidase (PF01470) 65->183	5.59086	55.3363	55.0938
MGG_11458	conserved hypothetical protein (252 aa)	o-methyltransferase	O-methyltransferase (PF00891) 80->220	0.653914	13.9405	12.5969
MGG_11463	conserved hypothetical protein (390 aa)	lipase esterase	alpha/beta hydrolase fold (PF07859) 200->356	3.54417	22.876	20.8115
MGG_11467	conserved hypothetical protein (362 aa)	hypothetical protein MGG_11467 [Magnaporthe oryzae 70-15]	LETM1-like protein (PF07766) 271->340	0	4.16669	3.98311
MGG_11475	mannosyl-oligosaccharide 1,2-alpha-mannosidase IB (1029 aa)	class i alpha-mannosidase 1a	Glycosyl hydrolase family 47 (PF01532) 234->1023	40.4241	487.233	862.663
MGG_11486	conserved hypothetical protein (554 aa)	hypothetical protein MGG_11486 [Magnaporthe oryzae 70-15]	Fringe-like (PF02434) 263->380	123.129	842.808	1374.81
MGG_11535	neutral ceramidase (771 aa)	neutral ceramidase	Neutral/alkaline non-lysosomal ceramidase (PF04734) 78->769	0.653914	9.49439	6.01459
MGG_11537	conserved hypothetical protein (384 aa)	protein	Phosphotransferase enzyme family (PF01636) 57->208	7.63755	490.097	543.93
MGG_11599	endoplasmic reticulum mannosyl-oligosaccharide 1,2-alpha-mannosidase (629 aa)	glycosyl hydrolase family 47 protein	Glycosyl hydrolase family 47 (PF01532) 124->625	14.5362	162.948	217.803
MGG_11605	predicted protein (841 aa)	hypothetical protein [Magnaporthe oryzae 70-15]		10.9921	49.8539	41.5211
MGG_11615	predicted protein (387 aa)	hypothetical protein [Magnaporthe oryzae 70-15]		2.7006	12.6248	13.7191
MGG_11632	predicted protein (612 aa)	hypothetical protein [Magnaporthe oryzae 70-15]		0.464258	5.78347	7.66017
MGG_11634	ankyrin repeat and SOCS box protein 16 (991 aa)	multiple ankyrin repeats single kh domain	Ankyrin repeat (PF00023) 475->504, Ankyrin repeat (PF00023) 580->609	0	6.3124	7.27428
MGG_11638	lovastatin nonaketide synthase (2480 aa)	polyketide synthase	Beta-ketoacyl synthase, N-terminal domain (PF00109) 8->259, Beta-ketoacyl synthase, C-terminal domain (PF02801) 268->396, Acyl transferase domain (PF00698) 592->917, KR domain (PF08659) 2106->2282	0.653914	6.76817	6.21862
MGG_11644	predicted protein (244 aa)	hypothetical protein [Magnaporthe oryzae 70-15]		29.9615	95.0422	229.801
MGG_11658	isochorismatase hydrolase (243 aa)	isochorismatase family	Isochorismatase family (PF00857) 9->229	0	4.343	8.89769
MGG_11680	AAA family ATPase (704 aa)	nonsense-mediated mrna decay	ATPase family associated with various cellular activities (AAA) (PF00004) 418->524	520.539	7161.17	7027.8
MGG_11682	phenylacetone monooxygenase (558 aa)	phenylacetone monooxygenase	Flavin-binding monooxygenase-like (PF00743) 15->247	31.2693	124.507	152.605
MGG_11683	metallo-beta-lactamase superfamily protein (368 aa)	metallo-beta-lactamase superfamily protein	Metallo-beta-lactamase superfamily (PF00753) 51->182	2.23634	230.196	291.805
MGG_11693	conserved hypothetical protein (549 aa)	hypothetical protein MGG_11693 [Magnaporthe oryzae 70-15]	Regulator of G protein signaling domain (PF00615) 356->511	0.653914	15.6005	6.88839
MGG_11727	calcium-transporting ATPase 1 (1074 aa)	calcium mangenease p-type	Cation transporter/ATPase, N-terminus (PF00690) 47->114, E1-E2 ATPase (PF00122) 125->432, haloacid dehalogenase-like hydrolase (PF00702) 437->813, Cation transporting ATPase, C-terminus (PF00689) 884->1058	72.616	329.22	338.897
MGG_11746	predicted protein (303 aa)	hypothetical protein [Magnaporthe oryzae 70-15]		0	4.92351	5.83273
MGG_11774	conserved hypothetical protein (426 aa)	rna polymerase rpb1 c-terminal repeat domain protein		0.464258	20.1498	26.4092
MGG_11808	predicted protein (279 aa)	hypothetical protein [Magnaporthe oryzae 70-15]		0	8.686	4.55086
MGG_11809	conserved hypothetical protein (728 aa)	hypothetical protein MGG_11809 [Magnaporthe oryzae 70-15]	Protein of unknown function (DUF3405) (PF11885) 206->721	27.3656	386.601	606.609
MGG_11813	predicted protein (246 aa)	flagellar basal body rod modification protein		0	3.99038	8.14808
MGG_11852	predicted protein (400 aa)	hypothetical protein [Magnaporthe oryzae 70-15]		0.464258	10.3544	13.8344
MGG_11853	conserved hypothetical protein (119 aa)	tam domain methyltransferase		0	17.6299	23.0825
MGG_11878	integral membrane ornithine transporter of mitochondria (376 aa)	mitochondrial carrier	Mitochondrial carrier protein (PF00153) 90->149, Mitochondrial carrier protein (PF00153) 178->277, Mitochondrial carrier protein (PF00153) 285->370	10.0636	36.795	34.7702
MGG_11887	conserved hypothetical protein (378 aa)	integral membrane family protein		12.1102	57.6284	63.4814
MGG_11903	cation efflux family protein family (581 aa)	cation efflux family protein family	Cation efflux family (PF01545) 240->560	2.04669	14.2932	12.2332
MGG_11908	conserved hypothetical protein (499 aa)	hypothetical protein MGG_11908 [Magnaporthe oryzae 70-15]		47.8068	152.77	202.172
MGG_11962	G-protein coupled receptor (618 aa)	g-protein coupled receptor	7 transmembrane receptor (Secretin family) (PF00002) 30->214	1.30783	10.4575	12.3131
MGG_11991	predicted protein (84 aa)	hypothetical protein [Magnaporthe oryzae 70-15]		0	14.0137	6.5025
MGG_12094	conserved hypothetical protein (662 aa)	hypothetical protein MGG_12094 [Magnaporthe oryzae 70-15]	Uncharacterized conserved protein (DUF2349) (PF09779) 10->138	2.426	30.5042	26.8394
MGG_12095	NADPH-dependent methylglyoxal reductase GRE2 (352 aa)	nad dependent epimerase	NAD dependent epimerase/dehydratase family (PF01370) 7->267	27.091	123.406	112.871
MGG_12109	conserved hypothetical protein (697 aa)	phd finger domain protein	PHD-finger (PF00628) 636->684	57.7854	228.351	200.336
MGG_12111	conserved hypothetical protein (728 aa)	camp-mediated signaling protein	T-complex protein 11 (PF05794) 203->343, T-complex protein 11 (PF05794) 353->461	57.8308	207.526	305.546
MGG_12117	conserved hypothetical protein (1268 aa)	cytokinesis protein cyk3	Variant SH3 domain (PF07653) 16->69, Transglutaminase-like superfamily (PF01841) 841->939	4.74729	61.163	63.8673
MGG_12127	conserved hypothetical protein (171 aa)	membrane biogenesis protein	TB2/DP1, HVA22 family (PF03134) 54->144	1282.36	3771.1	3870.45
MGG_12128	calcium influx-promoting protein ehs1 (609 aa)	calcium channel subunit mid1		21.6898	82.5038	86.3289
MGG_12140	conserved hypothetical protein (655 aa)	hypothetical protein MGG_12140 [Magnaporthe oryzae 70-15]	Uncharacterized protein conserved in bacteria (DUF2264) (PF10022) 24->375	2.04669	38.3086	37.0057
MGG_12203	conserved hypothetical protein (271 aa)	integral membrane protein		13.2482	107.151	76.9167
MGG_12247	conserved hypothetical protein (221 aa)	extracellular serine-rich		33.6953	349.242	175.772
MGG_12275	conserved hypothetical protein (325 aa)	related to stress response protein rds1p		177.914	5167.26	5050.48
MGG_12276	conserved hypothetical protein (1016 aa)	dna damage repair protein	BRCA1 C Terminus (BRCT) domain (PF00533) 710->832	37.0242	108.562	99.8484
MGG_12304	conserved hypothetical protein (695 aa)	tpa: (afu_orthologue afua_3g01350)	alpha/beta hydrolase fold (PF00561) 288->319, TAP-like protein (PF08386) 483->588	20.9509	2355.54	1874.6
MGG_12315	hypothetical protein (76 aa)	hypothetical protein [Magnaporthe oryzae 70-15]		6.24478	87.9047	66.4266
MGG_12337	MAS3 protein (252 aa)	af363065_1mas3 protein	Protein of unknown function (DUF3129) (PF11327) 16->192	384.91	133070	129642
MGG_12349	conserved hypothetical protein (660 aa)	tpa: zn 2cys6 transcription factor	Fungal Zn(2)-Cys(6) binuclear cluster domain (PF00172) 229->266	19.2835	91.0567	56.7527
MGG_12369	conserved hypothetical protein (796 aa)	hypothetical protein MGG_12369 [Magnaporthe oryzae 70-15]		149.742	633.34	459.659
MGG_12388	conserved hypothetical protein (686 aa)	hypothetical protein MGG_12388 [Magnaporthe oryzae 70-15]	Major Facilitator Superfamily (PF07690) 224->630	0	12.9558	4.65288
MGG_12410	predicted protein (371 aa)	hypothetical protein [Magnaporthe oryzae 70-15]		8.20652	2940.05	2437.66
MGG_12421	aminomethyltransferase (852 aa)	fad dependent oxidoreductase	FAD dependent oxidoreductase (PF01266) 27->390, Aminomethyltransferase folate-binding domain (PF01571) 519->733, Glycine cleavage T-protein C-terminal barrel domain (PF08669) 740->830	2.23634	58.1357	71.6694
MGG_12424	conserved hypothetical protein (720 aa)	c6 transcription	Fungal specific transcription factor domain (PF04082) 112->247	14.4513	83.6397	46.9014
MGG_12441	conserved hypothetical protein (609 aa)	kelch repeat protein		0	60.4146	45.2824
MGG_12474	5'-nucleotidase (557 aa)	5 -nucleotidase	Calcineurin-like phosphoesterase (PF00149) 44->256, 5'-nucleotidase, C-terminal domain (PF02872) 343->504	22.7428	71.1863	76.5973
MGG_12476	conserved hypothetical protein (494 aa)	cfem domain-containing protein	CFEM domain (PF05730) 32->96	40.9535	160.789	242.863
MGG_12477	conserved hypothetical protein (559 aa)	hypothetical protein [Podospora anserina S mat+]		9.21998	60.2215	35.9944
MGG_12522	hypothetical protein (90 aa)	hypothetical protein [Magnaporthe oryzae 70-15]		0	7.64973	9.46543
MGG_12538	conserved hypothetical protein (1007 aa)	hypothetical protein MGCH7_ch7g798 [Magnaporthe oryzae 70-15]	Protein of unknown function (DUF3433) (PF11915) 573->864, Protein of unknown function (DUF3433) (PF11915) 862->964	1.77209	74.1188	76.9965
MGG_12547	predicted protein (148 aa)	hypothetical protein [Magnaporthe oryzae 70-15]		0	7.87761	8.63599
MGG_12548	conserved hypothetical protein (353 aa)	cfem domain containing protein		4.74729	23.8907	44.7679
MGG_12589	4-coumarate-CoA ligase 1 (579 aa)	4-coumarate- ligase	AMP-binding enzyme (PF00501) 84->491	15.4845	228.945	271.805
MGG_12595	alpha-amylase precursor (462 aa)	alpha-amylase a type-3	Alpha amylase, catalytic domain (PF00128) 59->344	0	5.15139	9.61181
MGG_12598	pantothenate kinase (589 aa)	pantothenate	Fumble (PF03630) 183->538	71.4188	466.084	735.931
MGG_12644	Rho1 guanine nucleotide exchange factor 1 (1681 aa)	cnh domain protein	RhoGEF domain (PF00621) 865->1050, CNH domain (PF00780) 1335->1628	43.3598	245.396	234.334
MGG_12650	conserved hypothetical protein (585 aa)	mfs1 family protein	Major Facilitator Superfamily (PF07690) 132->507	0.928516	11.4638	7.07025
MGG_12668	predicted protein (363 aa)	hypothetical protein MGCH7_ch7g267 [Magnaporthe oryzae 70-15]		2.23634	116.435	31.4125
MGG_12671	DUF718 domain-containing protein (149 aa)	duf718 domain protein	Domain of unknown function (DUF718) (PF05336) 35->147	494.333	3620.11	1915.86
MGG_12696	cellulose-growth-specific protein (240 aa)	cel1 protein precursor	Glycosyl hydrolase family 61 (PF03443) 4->227	0	8.61283	6.32064
MGG_12707	alpha/beta hydrolase fold protein (408 aa)	alpha beta hydrolase fold protein	alpha/beta hydrolase fold (PF07859) 89->289	2.7006	14.7489	13.1647
MGG_12715	predicted protein (224 aa)	hypothetical protein [Magnaporthe oryzae 70-15]		20.9707	643.174	544.933
MGG_12732	hypothetical protein (183 aa)	hypothetical protein [Magnaporthe oryzae 70-15]		4.852	19.5177	23.3886
MGG_12733	conserved hypothetical protein (334 aa)	endoglucanase ii	Glycosyl hydrolase family 61 (PF03443) 45->235, Fungal cellulose binding domain (PF00734) 300->316	0.464258	6.36398	5.5045
MGG_12748	hypothetical protein (218 aa)	hypothetical protein [Magnaporthe oryzae 70-15]		0.928516	50.654	55.5152
MGG_12809	conserved hypothetical protein (565 aa)	kh domain-containing protein	KH domain (PF00013) 181->243, KH domain (PF00013) 287->349, KH domain (PF00013) 397->458	0	10.5822	18.8377
MGG_12818	F-actin-capping protein subunit alpha (274 aa)	f-actin-capping protein subunit alpha	F-actin capping protein alpha subunit (PF01267) 72->155, F-actin capping protein alpha subunit (PF01267) 154->265	245.443	784.603	840.57
MGG_12828	conserved hypothetical protein (640 aa)	autophagy related lipase	Lipase (class 3) (PF01764) 288->332	32.6364	141.07	99.1964
MGG_12848	conserved hypothetical protein (320 aa)	parasitic phase-specific protein psp-1	RTA1 like protein (PF04479) 76->290	2.23634	15.3294	19.268
MGG_12865	conserved hypothetical protein (448 aa)	homeobox transcription	Homeobox domain (PF00046) 320->377	0	9.82542	11.4393
MGG_12868	enoyl-CoA hydratase (292 aa)	enoyl- hydratase isomerase family protein	Enoyl-CoA hydratase/isomerase family (PF00378) 48->209	417.965	1010.5	1426.69
MGG_12897	conserved hypothetical protein (271 aa)	hypothetical protein [Magnaporthe oryzae 70-15]		4.83224	42.6816	35.8613
MGG_12899	DNA ligase 4 (1002 aa)	dna ligase	DNA ligase N terminus (PF04675) 81->251, ATP dependent DNA ligase domain (PF01068) 306->517, ATP dependent DNA ligase C terminal region (PF04679) 542->664, BRCA1 C Terminus (BRCT) domain (PF00533) 736->815	16.6679	91.732	107.894
MGG_12918	phosducin (298 aa)	probable phosducin	Phosducin (PF02114) 141->286	75.1072	318.639	239.089
MGG_12939	chitin deacetylase (867 aa)	chitin binding protein	Polysaccharide deacetylase (PF01522) 154->283	6.51938	76.7984	30.4588
MGG_12955	conserved hypothetical protein (825 aa)	stress activated map kinase interacting	Stress-activated map kinase interacting protein 1 (SIN1) (PF05422) 328->452, Stress-activated map kinase interacting protein 1 (SIN1) (PF05422) 579->808	115.911	332.093	499.978
MGG_12956	conserved hypothetical protein (1396 aa)	gtp binding protein	Fungal domain of unknown function (DUF1709) (PF08174) 977->1198, PH domain (PF00169) 1230->1346	1.11817	7.92918	7.47832
MGG_12967	predicted protein (477 aa)	protein		3.35452	24.6475	19.951
MGG_12973	conserved hypothetical protein (511 aa)	conserved fungal protein	Protein of unknown function (DUF1688) (PF07958) 34->510	328.8	1301.51	1231.83
MGG_12974	hypothetical protein (154 aa)	hypothetical protein [Magnaporthe oryzae 70-15]		13.503	58.2953	43.0779
MGG_12979	conserved hypothetical protein (546 aa)	hypothetical protein MGG_12979 [Magnaporthe oryzae 70-15]		2.23634	12.8311	27.8951
MGG_12994	conserved hypothetical protein (265 aa)	hypothetical protein MGG_12994 [Magnaporthe oryzae 70-15]		119.945	1000.32	1185.31
MGG_13001	conserved hypothetical protein (437 aa)	hypothetical protein MGG_13001 [Magnaporthe oryzae 70-15]		45.9754	288.04	274.697
MGG_13012	leucine aminopeptidase 2 (372 aa)	leucyl aminopeptidase	Peptidase family M28 (PF04389) 180->354	1.85703	20.3777	22.9583
MGG_13079	ser/Thr protein phosphatase superfamily (380 aa)	ser thr protein phosphatase superfamily	Calcineurin-like phosphoesterase (PF00149) 116->331	33.6104	114.186	154.636
MGG_13101	conserved hypothetical protein (239 aa)	hypothetical protein MGG_13101 [Magnaporthe oryzae 70-15]		0.464258	11.5885	21.0954
MGG_13106	glutathione S-transferase (259 aa)	glutathione s-transferase		21.2453	463.068	304.952
MGG_13116	conserved hypothetical protein (420 aa)	serum paraoxonase arylesterase 2		2.23634	362.178	589.35
MGG_13121	conserved hypothetical protein (443 aa)	ubiquitin fusion degradation protein		0	6.41555	6.09443
MGG_13179	hypothetical protein (479 aa)	hypothetical protein [Magnaporthe oryzae 70-15]		3.35452	113.06	74.0114
MGG_13215	conserved hypothetical protein (401 aa)	integral membrane protein		4.19809	37.7281	70.0327
MGG_13216	ThiJ/PfpI family protein (236 aa)	family protein		4.74729	25.9848	26.1475
MGG_13228	cytidine and deoxycytidylate deaminase zinc-binding domain-containing protein (181 aa)	cytidine and deoxycytidylate deaminase zinc-binding domain protein	Cytidine and deoxycytidylate deaminase zinc-binding region (PF00383) 14->132	15.929	57.5984	52.5966
MGG_13252	extracellular elastinolytic metalloproteinase (636 aa)	elastinolytic metalloproteinase mep	Fungalysin/Thermolysin Propeptide Motif (PF07504) 83->132, Fungalysin metallopeptidase (M36) (PF02128) 244->617	0	6.81974	10.2816
MGG_13254	NAPE-hydrolyzing phospholipase D (389 aa)	zn-dependent hydrolase oxidoreductase family		1.77209	35.5824	17.0325
MGG_13277	predicted protein (304 aa)	hypothetical protein [Magnaporthe oryzae 70-15]		0.928516	279.735	392.195
MGG_13286	conserved hypothetical protein (507 aa)	hypothetical protein MGG_13286 [Magnaporthe oryzae 70-15]	Major Facilitator Superfamily (PF07690) 81->447	1.11817	41.4606	36.6198
MGG_13328	RING finger membrane protein (1688 aa)	ring finger membrane protein		54.7114	185.824	186.031
MGG_13405	geranylgeranyl pyrophosphate synthetase (729 aa)	geranylgeranyl pyrophosphate synthase	Polyprenyl synthetase (PF00348) 423->651	13.4181	275.031	516.554
MGG_13406	trans-aconitate 2-methyltransferase (265 aa)	methyltransferase type 11	Methyltransferase domain (PF08241) 39->136	1.39277	45.7005	54.3132
MGG_13407	predicted protein (718 aa)	protein		18.3353	98.9343	103.007
MGG_13435	sulfur controller 2 (677 aa)	sulfur metabolite repression control protein	F-box domain (PF00646) 189->229, WD domain, G-beta repeat (PF00400) 330->364, WD domain, G-beta repeat (PF00400) 368->404, WD domain, G-beta repeat (PF00400) 408->444, WD domain, G-beta repeat (PF00400) 451->485, WD domain, G-beta repeat (PF00400) 490->58	7.63755	403.518	299.847
MGG_13438	xaa-Pro dipeptidase (466 aa)	xaa-pro dipeptidase	Aminopeptidase P, N-terminal domain (PF05195) 15->143, Metallopeptidase family M24 (PF00557) 182->442	3.81878	55.0917	66.6351
MGG_13463	conserved hypothetical protein (157 aa)	hypothetical protein MGG_13463 [Magnaporthe oryzae 70-15]		0	13.1537	9.30576
MGG_13487	conserved hypothetical protein (114 aa)	iron-sulfur cluster biosynthesis protein	Complex 1 protein (LYR family) (PF05347) 13->75	16.014	57.9295	58.2076
MGG_13490	predicted protein (407 aa)	hypothetical protein MGG_13490 [Magnaporthe oryzae 70-15]		4.36798	375.146	134.61
MGG_13491	peroxisomal long-chain fatty acid import protein 2 (829 aa)	peroxisomal abc transporter	ABC transporter transmembrane region 2 (PF06472) 141->422, ABC transporter (PF00005) 598->693	4.55764	29.0637	26.0544
MGG_13504	hypothetical protein (116 aa)	---NA---		388.853	1360.46	2259.56
MGG_13510	cysteine synthase 2 (472 aa)	cysteine synthase 2	Pyridoxal-phosphate dependent enzyme (PF00291) 97->414	9.76918	39.7275	47.6599
MGG_13517	predicted protein (1104 aa)	hypothetical protein MGG_13517 [Magnaporthe oryzae 70-15]		0.653914	7.22394	6.09443
MGG_13529	hypothetical protein (58 aa)	---NA---		12.3848	825.482	411.041
MGG_13543	conserved hypothetical protein (629 aa)	family regulatory		15.1902	129.133	70.5162
MGG_13549	conserved hypothetical protein (312 aa)	cellulose-binding family ii		0	4.21826	4.36901
MGG_13562	conserved hypothetical protein (531 aa)	mfs sugar	Sugar (and other) transporter (PF00083) 52->489	4.83224	75.8436	45.4598
MGG_13563	conserved hypothetical protein (176 aa)	hypothetical protein MGG_13563 [Magnaporthe oryzae 70-15]	Domain of unknown function (DUF1993) (PF09351) 6->167	1.11817	17.871	9.63399
MGG_13597	FAD/FMN-dependent oxygenase/oxidase (487 aa)	6-hydroxy-d-nicotine oxidase	FAD binding domain (PF01565) 42->177, Berberine and berberine like (PF08031) 430->477	0.653914	36.7134	17.8397
MGG_13598	endothiapepsin (444 aa)	endothiapepsin precursor	Eukaryotic aspartyl protease (PF00026) 106->426	1.11817	13.6611	13.4929
MGG_13604	predicted protein (111 aa)	hypothetical protein [Magnaporthe oryzae 70-15]		0	102.559	79.2409
MGG_13610	hydrolase (644 aa)	glycosyl hydrolase family	Glycosyl hydrolases family 2, sugar binding domain (PF02837) 73->236, domain (PF00703) 248->325, Glycosyl hydrolases family 2, TIM barrel domain (PF02836) 370->494	1.30783	7.40025	10.7695
MGG_13615	aquaporin-9 (326 aa)	aquaporin 3	Major intrinsic protein (PF00230) 46->284	0.653914	142.02	133.133
MGG_13617	eukaryotic translation initiation factor 2C 2 (1037 aa)	rna interference and gene silencing protein	Domain of unknown function (DUF1785) (PF08699) 244->282, PAZ domain (PF02170) 377->443, Piwi domain (PF02171) 607->866	2.7006	146.135	180.052
MGG_13626	alpha-galactosidase (402 aa)	alpha-galactosidase	Melibiase (PF02065) 41->202	8.84067	115.528	119.143
MGG_13635	predicted protein (603 aa)	protein		12.3848	50.5808	43.4284
MGG_13656	conserved hypothetical protein (414 aa)	hypothetical protein MGG_13656 [Magnaporthe oryzae 70-15]		5.31626	19.4961	56.2204
MGG_13662	4-coumarate-CoA ligase 2 (596 aa)	4-coumarate- ligase	AMP-binding enzyme (PF00501) 73->498	4.38774	1390.94	1451.63
MGG_13711	conserved hypothetical protein (396 aa)	tpa: lps (afu_orthologue afua_8g00650)	Glycosyltransferase family 25 (LPS biosynthesis protein) (PF01755) 87->182	0.928516	22.1408	7.17226
MGG_13715	beta-lactamase family protein (413 aa)	beta-lactamase family protein	Beta-lactamase (PF00144) 20->391	2.7006	231.129	296.046
MGG_13716	hypothetical protein (79 aa)	hypothetical protein MGG_13716 [Magnaporthe oryzae 70-15]		0	4.51931	9.22592
MGG_13744	MIPC synthase (355 aa)	mipc synthase subunit	Glycosyltransferase sugar-binding region containing DXD motif (PF04488) 89->168	0.653914	33.7161	37.4492
MGG_13762	multidrug resistance protein 3 (1171 aa)	mdr efflux pump abc3	ABC transporter transmembrane region (PF00664) 35->221, ABC transporter (PF00005) 346->456, ABC transporter transmembrane region (PF00664) 646->873, ABC transporter (PF00005) 968->1096	40.5683	409.536	356.036
MGG_13763	glycerate kinase (488 aa)	glycerate kinase	Glycerate kinase family (PF02595) 63->457	0.653914	61.3909	63.0733
MGG_13766	conserved hypothetical protein (322 aa)	#NAME?	NmrA-like family (PF05368) 4->235	2.7006	19.0919	18.6914
MGG_13772	predicted protein (354 aa)	hypothetical protein [Magnaporthe oryzae 70-15]		5.86546	29.4679	25.6818
MGG_13773	indoleamine 2,3-dioxygenase family protein (496 aa)	indoleamine -dioxygenase subfamily	Indoleamine 2,3-dioxygenase (PF01231) 5->439	246.132	1477.5	2111.26
MGG_13783	aspartyl-tRNA synthetase (933 aa)	aspartyl-trna cytoplasmic	OB-fold nucleic acid binding domain (PF01336) 183->261, tRNA synthetases class II (D, K and N) (PF00152) 283->598, Uncharacterized conserved protein (DUF2156) (PF09924) 660->881	26.9013	97.8897	80.199
MGG_13817	DDHD domain-containing protein (953 aa)	ddhd domain-containing protein	DDHD domain (PF02862) 663->943	146.917	635.85	572.104
MGG_13838	NADPH-quinone reductase (357 aa)	alcohol	Alcohol dehydrogenase GroES-like domain (PF08240) 31->114, Zinc-binding dehydrogenase (PF00107) 165->224	30.3803	196.102	141.267
MGG_13842	quinate repressor (901 aa)	quinate pathway repressor protein	Shikimate kinase (PF01202) 75->214, Type I 3-dehydroquinase (PF01487) 278->511, Shikimate dehydrogenase substrate binding domain (PF08501) 532->612, Shikimate / quinate 5-dehydrogenase (PF01488) 674->737	206.305	557.149	685.113
MGG_13884	predicted protein (199 aa)	hypothetical protein [Magnaporthe oryzae 70-15]		0.653914	6.13609	7.60252
MGG_13916	predicted protein (403 aa)	hypothetical protein [Magnaporthe oryzae 70-15]		0	4.97508	4.26699
MGG_13924	serine palmitoyltransferase 2 (750 aa)	8-amino-7-oxononanoate synthase	Aminotransferase class I and II (PF00155) 131->439	1.39277	10.9349	14.6284
MGG_13926	conserved hypothetical protein (600 aa)	hypothetical protein MGG_13926 [Magnaporthe oryzae 70-15]	Regulator of G protein signaling domain (PF00615) 387->564	1.30783	53.8708	30.175
MGG_13928	benzoate 4-monooxygenase (516 aa)	cytochrome p450 benzoate 4-	Cytochrome P450 (PF00067) 51->504	291.821	885.951	1370.88
MGG_13929	isoflavone reductase (314 aa)	isoflavone reductase family protein	NmrA-like family (PF05368) 13->239	46.3547	286.397	192.977
MGG_13947	F-box domain-containing protein (486 aa)	f-box domain-containing protein		18.1654	176.924	172.795
MGG_13957	predicted protein (465 aa)	hypothetical protein [Magnaporthe oryzae 70-15]		0	6.01135	11.9272
MGG_13971	DUF563 domain-containing protein (435 aa)	duf563 domain-containing protein		44.4128	209.815	177.297
MGG_14006	hypothetical protein (74 aa)	hypothetical protein [Magnaporthe oryzae 70-15]		0	9.6707	10.5655
MGG_14061	oxalate decarboxylase oxdC (501 aa)	oxalate	Cupin domain (PF07883) 179->249, Cupin domain (PF07883) 359->432	250.597	2771.32	1971.98
MGG_14070	conserved hypothetical protein (237 aa)	c2h2 finger domain	Zinc-finger double-stranded RNA-binding (PF12171) 99->124	2.61566	12.7795	12.2554
MGG_14095	hypothetical protein (717 aa)	carbohydrate esterase family 5 protein	Cutinase (PF01083) 119->318	0	42.1659	17.0547
MGG_14113	hypothetical protein (60 aa)	hypothetical protein MGG_14113 [Magnaporthe oryzae 70-15]		23.1873	1959.52	569.239
MGG_14114	citrinin biosynthesis oxydoreductase CtnB (261 aa)	citrinin biosynthesis oxydoreductase	Serine hydrolase (FSH1) (PF03959) 11->244	0	4.97508	3.77908
MGG_14129	conserved hypothetical protein (315 aa)	hypothetical protein MGG_14129 [Magnaporthe oryzae 70-15]	Protein of unknown function (DUF3237) (PF11578) 70->215	40.8884	742.242	1267.15
MGG_14134	conserved hypothetical protein (658 aa)	protein	Beta-lactamase (PF00144) 121->449	2.61566	16.211	10.3836
MGG_14136	quinate permease (554 aa)	quinate permease	Sugar (and other) transporter (PF00083) 29->495	1.85703	27.9758	25.4422
MGG_14154	conserved hypothetical protein (109 aa)	hypothetical protein MGG_14154 [Magnaporthe oryzae 70-15]		2364.79	23909	30357.3
MGG_14175	conserved hypothetical protein (523 aa)	early growth response		12.0905	44.5179	47.5135
MGG_14198	integral membrane protein (346 aa)	integral membrane protein		3.62912	31.9746	77.8703
MGG_14209	conserved hypothetical protein (509 aa)	integral membrane		1.39277	139.277	138.713
MGG_14230	conserved hypothetical protein (470 aa)	hypothetical protein MGG_14230 [Magnaporthe oryzae 70-15]		0.464258	28.5131	52.5434
MGG_14232	nitrate reductase 1 (564 aa)	sulfite oxidase	Oxidoreductase molybdopterin binding domain (PF00174) 179->365, Mo-co oxidoreductase dimerisation domain (PF03404) 388->509	90.9513	1629.72	1247.77
MGG_14243	endo-1,4-beta-xylanase precursor (398 aa)	endo- -beta-	Glycosyl hydrolase family 10 (PF00331) 31->345	0	10.9349	24.3999
MGG_14264	cytochrome b2 (510 aa)	cytochrome b2	Cytochrome b5-like Heme/Steroid binding domain (PF00173) 7->77, FMN-dependent dehydrogenase (PF01070) 131->484	1.11817	18.3135	13.6526
MGG_14266	ubiquitin-conjugating enzyme (261 aa)	ubiquitin conjugating enzyme	Ubiquitin-conjugating enzyme (PF00179) 17->170	107.52	618.089	340.126
MGG_14291	beta-lactamase family protein (563 aa)	hypothetical protein MGG_14291 [Magnaporthe oryzae 70-15]	Beta-lactamase (PF00144) 94->367	8.29146	179.933	91.931
MGG_14303	beta-xylosidase (539 aa)	beta-xylosidase protein	Glycosyl hydrolases family 43 (PF04616) 5->287	18.6494	71.2295	72.8315
MGG_14307	L-ascorbate oxidase (604 aa)	l-ascorbate oxidase	Multicopper oxidase (PF07732) 37->151, Multicopper oxidase (PF00394) 160->317, Multicopper oxidase (PF07731) 429->562	53.6723	223.046	335.402
MGG_14308	conserved hypothetical protein (672 aa)	hypothetical protein MGG_14308 [Magnaporthe oryzae 70-15]	Uncharacterized conserved protein (DUF2235) (PF09994) 56->219, Uncharacterized conserved protein (DUF2235) (PF09994) 228->493	43.8636	195.676	380.631
MGG_14338	predicted protein (135 aa)	hypothetical protein MGG_14338 [Magnaporthe oryzae 70-15]		7.63755	318.902	418.737
MGG_14553	predicted protein (160 aa)	hypothetical protein [Magnaporthe oryzae 70-15]		13.2482	177.598	154.933
MGG_14554	conserved hypothetical protein (843 aa)	f-box domain containing protein		0	5.3277	4.18715
MGG_14557	hypothetical protein (98 aa)	---NA---		1.39277	17.2257	16.1143
MGG_14558	conserved hypothetical protein (2306 aa)	myb dna-binding domain-containing protein		6.24478	23.9639	20.3015
MGG_14569	conserved hypothetical protein (503 aa)	carbonic anhydrase 2	'chromo' (CHRromatin Organisation MOdifier) domain (PF00385) 397->444, 'chromo' (CHRromatin Organisation MOdifier) domain (PF00385) 458->495	0	13.4332	7.63799
MGG_14571	conserved hypothetical protein (478 aa)	family regulatory		3.43946	27.3737	29.5274
MGG_14572	predicted protein (273 aa)	hypothetical protein [Magnaporthe oryzae 70-15]		1.77209	9.42122	8.81785
MGG_14591	cytochrome P450 3A24 (539 aa)	cytochrome p450	Cytochrome P450 (PF00067) 31->512	6.05512	471.455	425.577
MGG_14594	predicted protein (341 aa)	hypothetical protein MGG_02237 [Magnaporthe oryzae 70-15]	Ca2+ regulator and membrane fusion protein Fig1 (PF12351) 70->151	0	172.752	132.773
MGG_14596	conserved hypothetical protein (768 aa)	hypothetical protein MGG_02237 [Magnaporthe oryzae 70-15]	Phosphoribosyl transferase domain (PF00156) 623->707	24.1355	101.661	98.9524
MGG_14597	predicted protein (769 aa)	hypothetical protein MGG_13726 [Magnaporthe oryzae 70-15]		0.464258	11.6401	5.91257
MGG_14601	predicted protein (438 aa)	hypothetical protein MGG_13712 [Magnaporthe oryzae 70-15]		2.61566	12.8527	18.7135
MGG_14633	KpsF/GutQ family protein (381 aa)	sugar isomerase	SIS domain (PF01380) 189->269	60.1975	406.411	382.623
MGG_14640	mating-type switching protein swi10 (480 aa)	mating-type switching protein swi10	Binding domain of DNA repair protein Ercc1 (rad10/Swi10) (PF03834) 141->188, Binding domain of DNA repair protein Ercc1 (rad10/Swi10) (PF03834) 206->229	27.2609	230.514	109.78
MGG_14642	conserved hypothetical protein (159 aa)	dsba oxidoreductase	DSBA-like thioredoxin domain (PF01323) 9->127	1.77209	8.96546	9.97552
MGG_14651	conserved hypothetical protein (232 aa)	dsba-like thioredoxin domain protein	DSBA-like thioredoxin domain (PF01323) 5->210	13.3331	34.774	51.2127
MGG_14680	PAB-dependent poly(A)-specific ribonuclease subunit PAN2 (1480 aa)	pab-dependent poly -specific ribonuclease subunit	Mitochondrial carrier protein (PF00153) 50->135, Mitochondrial carrier protein (PF00153) 146->239, Mitochondrial carrier protein (PF00153) 247->320, Ubiquitin carboxyl-terminal hydrolase (PF00443) 845->1176, Exonuclease (PF00929) 1239->1408	523.674	1664.17	2272.21
MGG_14692	conserved hypothetical protein (411 aa)	esterase family protein		10.0636	97.0813	91.4918
MGG_14693	conserved hypothetical protein (311 aa)	hypothetical protein MGG_00376 [Magnaporthe oryzae 70-15]		0	60.6641	40.9888
MGG_14710	predicted protein (177 aa)	---NA---		3.92349	17.2988	12.5747
MGG_14712	conserved hypothetical protein (4617 aa)	eater		17.3218	48.104	51.4877
MGG_14728	conserved hypothetical protein (534 aa)	c6 transcription	Fungal Zn(2)-Cys(6) binuclear cluster domain (PF00172) 13->43	21.8142	87.2642	117.342
MGG_14744	phosphotransferase enzyme family domain-containing protein (377 aa)	phosphotransferase enzyme family domain protein	Phosphotransferase enzyme family (PF01636) 30->273	12.934	47.9277	132.973
MGG_14748	rRNA-processing protein UTP23 (298 aa)	rrna-processing protein utp23	Fcf1 (PF04900) 57->144	15.4648	84.899	101.804
MGG_14752	conserved hypothetical protein (1009 aa)	ubiquitin-protein ligase e3		179.044	556.791	828.541
MGG_14754	mitochondrial translation optimization protein (620 aa)	mitochondrial translation optimization protein	Glucose inhibited division protein A (PF01134) 2->366	1.30783	10.5822	11.4393
MGG_14798	conserved hypothetical protein (276 aa)	protein		13.3983	163.516	303.275
MGG_14813	quinate repressor (819 aa)	repressor protein	Shikimate kinase (PF01202) 45->170, Type I 3-dehydroquinase (PF01487) 251->457, Shikimate dehydrogenase substrate binding domain (PF08501) 490->570, Shikimate / quinate 5-dehydrogenase (PF01488) 624->670	32.2769	146.549	138.784
MGG_14814	NADPH:adrenodoxin oxidoreductase (480 aa)	nadph-adrenodoxin reductase	Pyridine nucleotide-disulphide oxidoreductase (PF07992) 2->190	40.0448	104.563	108.946
MGG_14824	multidrug resistance protein 11 (1272 aa)	multidrug resistance protein 3 (p glycoprotein 3)	ABC transporter transmembrane region (PF00664) 46->323, ABC transporter (PF00005) 415->549, ABC transporter transmembrane region (PF00664) 709->976, ABC transporter (PF00005) 1067->1196	2.89026	13.0806	14.8324
MGG_14825	hypothetical protein (401 aa)	osmostress-responsive transcription	Transcriptional activator of glycolytic enzymes (PF12550) 290->363	137.594	3621.58	2634.42
MGG_14831	fatty acid synthase S-acetyltransferase (2499 aa)	polyketide synthase	Beta-ketoacyl synthase, N-terminal domain (PF00109) 36->286, Beta-ketoacyl synthase, C-terminal domain (PF02801) 295->412, Acyl transferase domain (PF00698) 527->859, Methyltransferase domain (PF08242) 1412->1518, Alcohol dehydrogenase GroES-like domain (	5.40121	106.502	37.9372
MGG_14836	hypothetical protein (305 aa)	---NA---		0	4.51931	7.07025
MGG_14842	conserved hypothetical protein (290 aa)	dna repair protein	Eukaryotic protein of unknown function (DUF829) (PF05705) 76->268	12.8491	62.9777	75.6348
MGG_14845	hypothetical protein (140 aa)	---NA---		5.48615	31.6436	56.389
MGG_14859	conserved hypothetical protein (577 aa)	cytochrome p450 98a3	Cytochrome P450 (PF00067) 55->502	1.30783	26.5653	25.7261
MGG_14900	conserved hypothetical protein (936 aa)	transcription factor	Fungal specific transcription factor domain (PF04082) 99->352, Kinase binding protein CGI-121 (PF08617) 759->933	64.2455	206.065	289.122
MGG_14902	conserved hypothetical protein (346 aa)	hypothetical protein MGG_12179 [Magnaporthe oryzae 70-15]		159.741	442.011	474.048
MGG_14921	conserved hypothetical protein (312 aa)	s-adenosylmethionine-dependent methyltransferase	Protein of unknown function (DUF890) (PF05971) 75->199	1.58243	11.008	12.8231
MGG_14929	conserved hypothetical protein (243 aa)	2-haloalkanoic acid	haloacid dehalogenase-like hydrolase (PF00702) 8->179	10.6128	45.6489	39.1525
MGG_14930	FAD dependent oxidoreductase superfamily protein (476 aa)	fad dependent oxidoreductase superfamily	FAD dependent oxidoreductase (PF01266) 43->426	2.04669	13.5363	21.845
MGG_14939	predicted protein (297 aa)	hypothetical protein MGG_12082 [Magnaporthe oryzae 70-15]		51.671	131.085	251.282
MGG_14940	ligninase C (419 aa)	ligninase lg6 precursor	Peroxidase (PF00141) 138->340	2.89026	311.138	109.256
MGG_14948	3-oxoacyl-[acyl-carrier-protein] reductase (286 aa)	3-oxoacyl-(acyl-carrier-protein) reductase	short chain dehydrogenase (PF00106) 11->187	7.25824	49.6692	86.7192
MGG_14951	conserved hypothetical protein (1058 aa)	dna repair protein rad26	Protein of unknown function (DUF3636) (PF12331) 410->524	62.2779	302.57	313.437
MGG_14952	predicted protein (2642 aa)	hypothetical protein MGG_11995 [Magnaporthe oryzae 70-15]		5.59086	216.839	331.206
MGG_14960	predicted protein (579 aa)	hypothetical protein [Magnaporthe oryzae 70-15]		0	9.21494	4.7549
MGG_14984	predicted protein (168 aa)	---NA---		5.67581	56.2179	71.3323
MGG_14990	hypothetical protein (294 aa)	hypothetical protein MGCH7_ch7g796 [Magnaporthe oryzae 70-15]		27.3853	81.356	123.849
MGG_14999	pigment biosynthesis protein Ayg1 (502 aa)	pigment biosynthesis protein yellowish-green 1	Alpha/beta hydrolase of unknown function (DUF1100) (PF06500) 178->494	57.5819	392.667	336.875
MGG_15002	predicted protein (151 aa)	---NA---		0.653914	6.89291	17.9639
MGG_15038	glycine dehydrogenase (1085 aa)	glycine dehydrogenase	Glycine cleavage system P-protein (PF02347) 96->539, Glycine cleavage system P-protein (PF02347) 582->834	1.11817	16.4389	15.1607
MGG_15041	medium-chain specific acyl-CoA dehydrogenase (374 aa)	acyl- dehydrogenase	Acyl-CoA dehydrogenase, N-terminal domain (PF02771) 22->114, Acyl-CoA dehydrogenase, middle domain (PF02770) 114->166, Acyl-CoA dehydrogenase, C-terminal domain (PF00441) 219->357	0.464258	14.8521	21.1531
MGG_15047	major facilitator superfamily transporter (605 aa)	major facilitator superfamily transporter	Major Facilitator Superfamily (PF07690) 81->501	0	11.6185	23.3221
MGG_15054	predicted protein (106 aa)	hypothetical protein [Magnaporthe oryzae 70-15]		0	5.7319	6.40048
MGG_15062	conserved hypothetical protein (362 aa)	las1-like family protein	Las1-like (PF04031) 6->194	16.9622	59.4431	69.1012
MGG_15072	hypothetical protein (100 aa)	---NA---		1540.45	5240.68	6871.55
MGG_15074	conserved hypothetical protein (300 aa)	hypothetical protein MGG_12328 [Magnaporthe oryzae 70-15]	alpha/beta hydrolase fold (PF07859) 113->269	103.996	443.163	667.952
MGG_15077	hypothetical protein (105 aa)	---NA---		5.21155	19.3414	21.5168
MGG_15079	conserved hypothetical protein (1186 aa)	ribosome biogenesis protein	Ribosome 60S biogenesis N-terminal (PF11707) 154->500	191.972	487.456	514.815
MGG_15120	hypothetical protein (133 aa)	---NA---		1.58243	14.3963	12.903
MGG_15139	conserved hypothetical protein (1168 aa)	c6 transcription	Fungal Zn(2)-Cys(6) binuclear cluster domain (PF00172) 166->210	2.23634	13.1837	32.854
MGG_15147	predicted protein (201 aa)	---NA---		0.928516	8.20864	7.55816
MGG_15163	calpain (262 aa)	alkbh6 protein	2OG-Fe(II) oxygenase superfamily (PF03171) 122->205	30.4257	122.907	146.714
MGG_15181	conserved hypothetical protein (1021 aa)	hypothetical protein MGG_13075 [Magnaporthe oryzae 70-15]		0.653914	8.73757	7.66017
MGG_15183	vacuolar basic amino acid transporter 2 (565 aa)	mfs drug	Major Facilitator Superfamily (PF07690) 71->474	1.58243	41.8432	50.9865
MGG_15184	peptidase U34 (534 aa)	peptidase dipeptidase	Peptidase family C69 (PF03577) 25->266	6.24478	117.148	230.054
MGG_15191	predicted protein (273 aa)	protein	Heterokaryon incompatibility protein (HET) (PF06985) 129->241	0.464258	24.6991	13.5506
MGG_15203	anion exchange protein 4 (611 aa)	anion exchange family protein	HCO3- transporter family (PF00955) 2->167	8.67078	99.5748	81.7381
MGG_15207	predicted protein (138 aa)	hypothetical protein [Magnaporthe oryzae 70-15]		0.653914	31.9446	33.3996
MGG_15214	predicted protein (233 aa)	---NA---		0	7.04762	6.40048
MGG_15237	hypothetical protein (397 aa)	---NA---		13.9673	1604.62	1233.67
MGG_15239	conserved hypothetical protein (353 aa)	mipc synthase subunit	Glycosyltransferase sugar-binding region containing DXD motif (PF04488) 91->168	16.9425	204.417	225.556
MGG_15241	alpha/beta hydrolase fold protein (388 aa)	alpha beta hydrolase fold protein	alpha/beta hydrolase fold (PF07859) 102->301	43.1049	1729.25	1075.12
MGG_15250	conserved hypothetical protein (318 aa)	inositol monophosphatase	Inositol monophosphatase family (PF00459) 11->294	1.77209	30.1	36.4158
MGG_15264	predicted protein (192 aa)	---NA---		0	58.6431	50.3921
MGG_15272	polyketide synthase (2897 aa)	hybrid pks-nrps	Beta-ketoacyl synthase, N-terminal domain (PF00109) 4->238, Beta-ketoacyl synthase, C-terminal domain (PF02801) 247->365, Acyl transferase domain (PF00698) 527->842, Methyltransferase domain (PF08242) 1385->1486, KR domain (PF08659) 2047->2226, Phosphopan	8.37641	28.1821	29.2213
MGG_15282	conserved hypothetical protein (696 aa)	duf1446 domain-containing protein	Protein of unknown function (DUF1446) (PF07287) 10->374	38.9266	196.501	218.078
MGG_15283	NAD dependent epimerase/dehydratase family protein (268 aa)	nad dependent epimerase dehydratase family protein	NAD dependent epimerase/dehydratase family (PF01370) 6->184	16.498	82.0829	58.8818
MGG_15295	conserved hypothetical protein (767 aa)	dna-directed dna polymerase	DEAD/DEAH box helicase (PF00270) 152->327	31.1646	87.72	116.455
MGG_15300	streptomycin biosynthesis protein StrI (803 aa)	nad binding rossmann fold	Oxidoreductase family, NAD-binding Rossmann fold (PF01408) 306->449	4.74729	33.0241	23.5926
MGG_15316	conserved hypothetical protein (954 aa)	hypothetical protein MGG_13754 [Magnaporthe oryzae 70-15]	Protein of unknown function (DUF3638) (PF12340) 90->159	2.04669	19.8487	17.8619
MGG_15324	predicted protein (318 aa)	---NA---		4.47269	21.9429	17.7377
MGG_15377	hypothetical protein (69 aa)	---NA---		0.653914	19.8487	18.4873
MGG_15378	predicted protein (106 aa)	---NA---		0.653914	21.4655	21.2551
MGG_15393	conserved hypothetical protein (384 aa)	zinc finger	Zinc-finger double-stranded RNA-binding (PF12171) 203->227	1.58243	145.804	179.058
MGG_15426	hypothetical protein (155 aa)	hypothetical protein FG04210.1 [Gibberella zeae PH-1]		6.60432	40.1449	54.5305
MGG_15428	para-nitrobenzyl esterase (558 aa)	triacylglycerol	Carboxylesterase (PF00135) 8->463	5.1266	96.6206	97.6351
MGG_15438	membrane transporter (483 aa)	mfs amine	Major Facilitator Superfamily (PF07690) 26->396	0.464258	15.0284	35.8613
MGG_15452	conserved hypothetical protein (513 aa)	glycosyl hydrolase family	Glycosyl Hydrolase Family 88 (PF07470) 164->510	3.81878	127.834	376.928
