# Supplementary material for: Genome-wide Transcriptional Profiling of Appressorium Development by the Rice Blast Fungus Magnaporthe oryzae
Source: PLoS Pathog. 2012 Feb 9;8(2):e1002514. doi: 10.1371/journal.ppat.1002514 (PMC3276559; doi:10.1371/journal.ppat.1002514)
Supplement: Table S3 — HT-SuperSAGE data showing M. oryzae genes differentially regulated in a Δpmk1 mutant (P4) compared to Guy11 (T4) during early appressorium development (4 h) (adjusted P-value< = 0.05). (XLS) [file ppat.1002514.s004.xls]

## Sheet: P4_downregulated
Table S3 - Genes down-regulated in pmk1 mutant (P4) compared to wild-type (T4) at 4 hours appressorium development (adjusted P-value <= 0.05)								GO terms over-represented in this dataset vs whole genome
Gene id	Broad Institute Annotation	blast2go	pfam	baseMeanT4	baseMeanP4			GO-ID	Term	Category	FDR	P-Value
MGG_00075	L-galactose dehydrogenase (414 aa)	l-galactose dehydrogenase (l- )	Aldo/keto reductase family (PF00248) 36->331	1643	230.481			GO:0051591	response to cAMP	P	7.07165e-07	1.92044e-10
MGG_00077	predicted protein (653 aa)	hypothetical protein [Magnaporthe oryzae 70-15]		91.6382	7.92668			GO:0010033	response to organic substance	P	7.07165e-07	3.82976e-10
MGG_00078	conserved hypothetical protein (396 aa)	hypothetical protein [Magnaporthe oryzae 70-15]		52.3598	0.883357			GO:0042221	response to chemical stimulus	P	5.0112e-05	4.07084e-08
MGG_00086	42 kDa endochitinase (425 aa)	endochitinase	Glycosyl hydrolases family 18 (PF00704) 39->382	74.9731	5.30014			GO:0050896	response to stimulus	P	0.0131622	1.42564e-05
MGG_00134	von Willebrand and RING finger domain-containing protein (1162 aa)	von willebrand and ring finger domain protein	von Willebrand factor type A domain (PF00092) 620->775	10.2774	0.511369
MGG_00157	peroxisomal membrane protein PAS20 (449 aa)	peroxisomal membrane protein	Peroxin 13, N-terminal region (PF04088) 138->292, Variant SH3 domain (PF07653) 323->388	18.3701	2.78945
MGG_00190	conserved hypothetical protein (421 aa)	hlh transcription	Helix-loop-helix DNA-binding domain (PF00010) 168->218	149.979	18.364
MGG_00244	15-hydroxyprostaglandin dehydrogenase (352 aa)	15-hydroxyprostaglandin dehydrogenase (nad(+))	short chain dehydrogenase (PF00106) 16->193	17.1494	1.32504
MGG_00245	conserved hypothetical protein (184 aa)	chitin binding protein	Chitin binding domain (PF03067) 18->180	116.127	18.6202
MGG_00250	arrestin (573 aa)	arrestin domain-containing protein	Arrestin (or S-antigen), N-terminal domain (PF00339) 3->131	589.603	111.136
MGG_00259	hypothetical protein (148 aa)	hypothetical protein [Magnaporthe oryzae 70-15]		4015.01	102.488
MGG_00271	conserved hypothetical protein (273 aa)	hypothetical protein MGG_00271 [Magnaporthe oryzae 70-15]		38.7172	5.6486
MGG_00295	predicted protein (817 aa)	blue light receptor		31.8452	5.3463
MGG_00314	lipase 4 (583 aa)	extracellular	Carboxylesterase (PF00135) 53->555	273.396	4.85846
MGG_00387	hypothetical protein (266 aa)	hypothetical protein [Magnaporthe oryzae 70-15]		111.224	21.6413
MGG_00401	conserved hypothetical protein (281 aa)	secreted protein	Necrosis inducing protein (NPP1) (PF05630) 31->259	47.5664	3.30082
MGG_00438	conserved hypothetical protein (319 aa)	hva22 domain membrane protein	TB2/DP1, HVA22 family (PF03134) 9->44	96.6056	15.3881
MGG_00451	conserved hypothetical protein (320 aa)	tpa: salicylate (afu_orthologue afua_5g10180)		434.071	42.3767
MGG_00467	conserved hypothetical protein (651 aa)	duf1941 family protein	Neurochondrin (PF05536) 28->541	12.1898	0.953048
MGG_00503	diacylglycerol O-acyltransferase 2A (551 aa)	diacylglycerol o-acyltransferase	Diacylglycerol acyltransferase (PF03982) 247->536	930.639	182.569
MGG_00587	conserved hypothetical protein (334 aa)	hypothetical protein MGG_00587 [Magnaporthe oryzae 70-15]	bZIP transcription factor (PF00170) 91->120	513.32	77.2222
MGG_00620	N-acetylglucosamine-6-phosphate deacetylase (450 aa)	n-acetylglucosamine-6-phosphate deacetylase	Amidohydrolase family (PF01979) 67->409	2612.06	390.756
MGG_00632	cell differentiation protein rcd1 (365 aa)	cell differentiation protein rcd1	Cell differentiation family, Rcd1-like (PF04078) 92->352	18.7606	2.27808
MGG_00638	predicted protein (364 aa)	peroxin-20 pex20-penicillium chrysogenum		177.633	30.2894
MGG_00740	conserved hypothetical protein (587 aa)	lmbr1 domain	LMBR1-like membrane protein (PF04791) 20->256	678.772	49.1177
MGG_00741	predicted protein (422 aa)	hypothetical protein [Magnaporthe oryzae 70-15]		608.485	109.881
MGG_00745	zn-dependent hydrolases (411 aa)	metallo-beta-lactamase domain		230.4	40.982
MGG_00754	conserved hypothetical protein (292 aa)	duf1711 domain protein	INO80 complex subunit Ies4 (PF08193) 1->264	331.206	37.2395
MGG_00757	cell division control protein 14 (300 aa)	cell division control protein 14	Cell division control protein 14, SIN component (PF08045) 1->295	49.0069	2.65007
MGG_00759	peroxin 24 (525 aa)	integral peroxisomal membrane	Integral peroxisomal membrane peroxin (PF06398) 92->513	1287.57	164.694
MGG_00773	lipase 2 (351 aa)	triacylglycerol lipase	Putative serine esterase (DUF676) (PF05057) 153->228	104.397	21.9436
MGG_00792	squalene-hopene cyclase (681 aa)	squalene oxidosqualene cyclase	Prenyltransferase and squalene oxidase repeat (PF00432) 556->602	346.584	65.4363
MGG_00840	conserved hypothetical protein (558 aa)	60s ribosome biogenesis protein	Surfeit locus protein 6 (PF04935) 323->530	30.8444	6.02058
MGG_00844	LCCL domain-containing protein (662 aa)	lccl domain containing protein	LCCL domain (PF03815) 226->281	10.6233	0.953048
MGG_00871	phosphatidylinositol transfer protein CSR1 (480 aa)	cral trio domain protein	CRAL/TRIO, N-terminus (PF03765) 101->140, CRAL/TRIO domain (PF00650) 204->334	450.194	23.1528
MGG_00892	ATP synthase protein 9 (145 aa)	atp synthase subunit	ATP synthase subunit C (PF00137) 77->143	12760	1044.04
MGG_00930	copper-transporting ATPase 1 (1205 aa)	copper resistance-associated p-type	Heavy-metal-associated domain (PF00403) 231->291, E1-E2 ATPase (PF00122) 544->781, haloacid dehalogenase-like hydrolase (PF00702) 792->1056	415.975	58.1368
MGG_00990	conserved hypothetical protein (1258 aa)	intermediate filament protein	PXA domain (PF02194) 105->289, Regulator of G protein signaling domain (PF00615) 421->558, PX domain (PF00787) 894->1003, Sorting nexin C terminal (PF08628) 1126->1237	1404.85	202.51
MGG_01023	conserved hypothetical protein (721 aa)	related to glucan 4-alpha-glucosidase		123.353	17.8056
MGG_01047	PH domain-containing protein (507 aa)	ph domain protein		60.0665	5.43952
MGG_01058	adenylate kinase (277 aa)	adenylate kinase cytosolic	Adenylate kinase (PF00406) 45->231, Adenylate kinase, active site lid (PF05191) 168->203	61.1476	10.3441
MGG_01076	histone deacetylase HDA1 (759 aa)	histone deacetylase	Histone deacetylase domain (PF00850) 100->429, Arb2 domain (PF09757) 433->619	8.20649	0
MGG_01083	hypothetical protein (637 aa)	hypothetical protein [Magnaporthe oryzae 70-15]		14.5374	0.953048
MGG_01104	acetolactate synthase small subunit (317 aa)	acetolactate synthase small subunit	ACT domain (PF01842) 82->146, Small subunit of acetolactate synthase (PF10369) 226->289	508.782	101.816
MGG_01144	acyl-CoA thioesterase (398 aa)	acyl- thioesterase		166.778	33.4037
MGG_01160	histone H4.1 (104 aa)	histone h4	Core histone H2A/H2B/H3/H4 (PF00125) 28->94	26117.8	3224.93
MGG_01172	conserved hypothetical protein (1394 aa)	hypothetical protein MGG_01172 [Magnaporthe oryzae 70-15]		30.9704	4.97431
MGG_01196	serine/threonine-protein kinase MARK2 (1220 aa)	serine threonine protein kinase	Protein kinase domain (PF00069) 309->602	1314.33	56.9285
MGG_01209	conserved hypothetical protein (772 aa)	c2h2 transcription factor		70.2456	10.4835
MGG_01227	conserved hypothetical protein (1588 aa)	aerobic respiration control sensor protein arcb	His Kinase A (phosphoacceptor) domain (PF00512) 1009->1088, Histidine kinase-, DNA gyrase B-, and HSP90-like ATPase (PF02518) 1141->1287, Response regulator receiver domain (PF00072) 1479->1543	56.603	7.92668
MGG_01239	conserved hypothetical protein (359 aa)	hypothetical protein MGG_01239 [Magnaporthe oryzae 70-15]	Protein of unknown function (DUF3752) (PF12572) 205->354	84.4449	14.6912
MGG_01255	conserved hypothetical protein (407 aa)	integral membrane protein	DOMON domain (PF03351) 50->119	34.1158	1.8364
MGG_01297	conserved hypothetical protein (288 aa)	hypothetical protein MGG_01297 [Magnaporthe oryzae 70-15]		498.595	33.6825
MGG_01303	3-keto-steroid reductase (499 aa)	3-ketosteroid reductase		424.492	85.1715
MGG_01310	transcription initiation factor TFIID subunit 9 (279 aa)	transcription initiation factor tfiid subunit 9	Transcription initiation factor IID, 31kD subunit (PF02291) 58->208	69.122	10.6464
MGG_01356	hypothetical protein (479 aa)	hypothetical protein [Magnaporthe oryzae 70-15]		20.7422	3.23113
MGG_01366	predicted protein (205 aa)	hypothetical protein [Magnaporthe oryzae 70-15]		9.81767	0.441678
MGG_01420	conserved hypothetical protein (508 aa)	hypothetical protein MGG_01420 [Magnaporthe oryzae 70-15]		162.23	14.3192
MGG_01452	sexual differentiation process protein isp4 (1057 aa)	sexual differentiation process protein isp4	OPT oligopeptide transporter protein (PF03169) 296->1013	149.091	9.11233
MGG_01453	conserved hypothetical protein (527 aa)	serine	Serine carboxypeptidase S28 (PF05577) 62->463	110.594	3.97511
MGG_01519	conserved hypothetical protein (428 aa)	rna-binding la domain protein	La domain (PF05383) 111->169, RNA recognition motif. (a.k.a. RRM, RBD, or RNP domain) (PF00076) 214->263	99.9999	12.2041
MGG_01615	pH-response regulator protein palF/rim-8 (825 aa)	ph response protein	Arrestin (or S-antigen), N-terminal domain (PF00339) 46->193	1355.16	197.702
MGG_01638	sodium/calcium exchanger protein (1005 aa)	sodium calcium exchanger protein	Sodium/calcium exchanger protein (PF01699) 116->243, Sodium/calcium exchanger protein (PF01699) 838->988	18.7483	2.78945
MGG_01657	conserved hypothetical protein (494 aa)	protein		6.05417	0
MGG_01668	conserved hypothetical protein (595 aa)	hypothetical protein MGG_01668 [Magnaporthe oryzae 70-15]		42.676	3.16144
MGG_01670	conserved hypothetical protein (561 aa)	hypothetical protein MGG_01670 [Magnaporthe oryzae 70-15]		28.5091	4.18418
MGG_01679	ThiJ/PfpI family protein (232 aa)	family protein	DJ-1/PfpI family (PF01965) 83->230	3091.5	246.476
MGG_01693	conserved hypothetical protein (406 aa)	hypothetical protein MGG_01693 [Magnaporthe oryzae 70-15]	Proteasome Inhibitor PI31 (PF11566) 23->193, PI31 proteasome regulator (PF08577) 289->365	70.6517	14.3654
MGG_01721	carnitine O-acetyltransferase (615 aa)	carnitine acetyl transferase	Choline/Carnitine o-acyltransferase (PF00755) 31->601	227.564	26.221
MGG_01732	3-carboxymuconate cyclase (397 aa)	hypothetical protein MGG_01732 [Magnaporthe oryzae 70-15]	3-carboxy-cis,cis-muconate lactonizing enzyme (PF10282) 30->395	209.936	25.1051
MGG_01855	predicted protein (292 aa)	hypothetical protein [Magnaporthe oryzae 70-15]	Ca2+ regulator and membrane fusion protein Fig1 (PF12351) 72->259	49.5357	5.78798
MGG_01906	nicotianamine synthase 3 (319 aa)	nicotianamine synthase	Nicotianamine synthase protein (PF03059) 21->310	1091.56	103.025
MGG_01932	hypothetical protein (268 aa)	hypothetical protein MGG_01932 [Magnaporthe oryzae 70-15]	Domain of unknown function (DUF3328) (PF11807) 40->257	23.9846	1.32504
MGG_01933	conserved hypothetical protein (521 aa)	hypothetical protein MGG_01933 [Magnaporthe oryzae 70-15]		13.1661	1.39473
MGG_01984	predicted protein (485 aa)	hypothetical protein [Magnaporthe oryzae 70-15]		79.9126	5.20692
MGG_01999	predicted protein (352 aa)	hypothetical protein [Magnaporthe oryzae 70-15]		223.494	29.94
MGG_02004	hypothetical protein (194 aa)	hypothetical protein MGG_02004 [Magnaporthe oryzae 70-15]		21.743	2.78945
MGG_02117	conserved hypothetical protein (154 aa)	bzip transcription	Predicted coiled-coil protein (DUF2205) (PF10224) 76->150	478.937	96.9303
MGG_02119	high-affinity nicotinic acid transporter (498 aa)	high-affinity nicotinic acid transporter	Major Facilitator Superfamily (PF07690) 56->419	8.48321	0.441678
MGG_02133	conserved hypothetical protein (638 aa)	kelch repeat protein		32.5693	0.441678
MGG_02210	vanadium chloroperoxidase (634 aa)	vanadium chloroperoxidase	PAP2 superfamily (PF01569) 315->488	15.5137	0
MGG_02235	oxidoreductase (332 aa)	gibberellin 20-	2OG-Fe(II) oxygenase superfamily (PF03171) 179->291	5.30549	0
MGG_02238	predicted protein (186 aa)	hypothetical protein [Magnaporthe oryzae 70-15]		19.3586	0.953048
MGG_02243	amidohydrolase family protein (505 aa)	amidohydrolase family protein	Amidohydrolase family (PF01979) 79->399	14.1346	0.953048
MGG_02272	ent-kaurene oxidase (527 aa)	cytochrome p450	Cytochrome P450 (PF00067) 145->501	19.9567	1.8364
MGG_02295	amine oxidase (455 aa)	amine flavin-containing superfamily	HI0933-like protein (PF03486) 29->67	9.94374	0.441678
MGG_02296	hypothetical protein (165 aa)	hypothetical protein [Magnaporthe oryzae 70-15]		52685.9	530.014
MGG_02424	ubiquitin/metalloprotease fusion protein (386 aa)	ubiquitin metalloprotease fusion protein	WLM domain (PF08325) 160->355	412.757	72.0606
MGG_02439	2-nitropropane dioxygenase (358 aa)	2-nitropropane dioxygenase	2-nitropropane dioxygenase (PF03060) 9->337	1153.63	163.623
MGG_02478	conserved hypothetical protein (576 aa)	hypothetical protein MGG_02478 [Magnaporthe oryzae 70-15]		43.746	4.18418
MGG_02497	lipase 2 (658 aa)	carboxylesterase family protein	Carboxylesterase (PF00135) 25->541	801.633	75.7361
MGG_02602	hypothetical protein (108 aa)	hypothetical protein [Magnaporthe oryzae 70-15]		10.8877	0.441678
MGG_02603	predicted protein (265 aa)	hypothetical protein [Magnaporthe oryzae 70-15]	Rpp20 subunit of nuclear RNase MRP and P (PF12328) 81->259	9.94374	0.441678
MGG_02615	predicted protein (150 aa)	hypothetical protein MGCH7_ch7g336 [Magnaporthe oryzae 70-15]		67.7797	7.7873
MGG_02633	choline/ethanolaminephosphotransferase 1 (411 aa)	aminoalcoholphosphotransferase	CDP-alcohol phosphatidyltransferase (PF01066) 45->147	5658.12	175.064
MGG_02655	conserved hypothetical protein (583 aa)	conserved glutamic acid rich protein		40.4422	5.13723
MGG_02692	hypothetical protein (199 aa)	hypothetical protein MGCH7_ch7g431 [Magnaporthe oryzae 70-15]		110.924	12.7851
MGG_02705	conserved hypothetical protein (922 aa)	hypothetical protein MGG_02705 [Magnaporthe oryzae 70-15]		20.095	2.20839
MGG_02744	predicted protein (818 aa)	ankyrin repeat domain protein		45.0481	6.97363
MGG_02756	hypothetical protein (276 aa)	hypothetical protein MGG_02756 [Magnaporthe oryzae 70-15]		200.459	8.15928
MGG_02770	vacuolar ATP synthase subunit E (231 aa)	vacuolar atp synthase subunit e	ATP synthase (E/31 kDa) subunit (PF01991) 22->220	738.507	101.86
MGG_02840	conserved hypothetical protein (592 aa)	hypothetical protein MGCH7_ch7g597 [Magnaporthe oryzae 70-15]	Major Facilitator Superfamily (PF07690) 92->509	46.5656	7.27593
MGG_02849	candidapepsin-8 (468 aa)	secreted aspartic proteinase	Eukaryotic aspartyl protease (PF00026) 71->395	149.528	19.5959
MGG_02851	conserved hypothetical protein (434 aa)	hypothetical protein MGG_02851 [Magnaporthe oryzae 70-15]		179.395	15.3185
MGG_02876	laccase-1 precursor (596 aa)	multicopper	Multicopper oxidase (PF07732) 84->199, Multicopper oxidase (PF00394) 211->371, Multicopper oxidase (PF07731) 439->561	1668.85	74.6436
MGG_02882	hypothetical protein (499 aa)	haloacid dehalogenase		41.9965	8.13575
MGG_02914	2-deoxy-D-gluconate 3-dehydrogenase (261 aa)	2-deoxy-d-gluconate 3-dehydrogenase	short chain dehydrogenase (PF00106) 11->183	32.4432	4.76524
MGG_02919	conserved hypothetical protein (395 aa)	hypothetical protein MGCH7_ch7g682 [Magnaporthe oryzae 70-15]	Protein of unknown function (DUF3431) (PF11913) 72->309	47.6155	6.81072
MGG_02922	hypothetical protein (343 aa)	hypothetical protein [Magnaporthe oryzae 70-15]		14.1346	0.441678
MGG_02927	importin-7 (1054 aa)	nonsense-mediated mrna decay protein	Importin-beta N-terminal domain (PF03810) 25->98, Cse1 (PF08506) 350->494	21.1896	3.09175
MGG_02987	para-nitrobenzyl esterase (536 aa)	para-nitrobenzyl esterase	Carboxylesterase (PF00135) 35->477	975.437	93.215
MGG_03012	predicted protein (607 aa)	hypothetical protein [Magnaporthe oryzae 70-15]		69.0773	2.20839
MGG_03019	mitochondrial 40S ribosomal protein MRP2 (114 aa)	mitochondrial 40s ribosomal protein mrp2	Ribosomal protein S14p/S29e (PF00253) 59->112	807.293	170.99
MGG_03026	G2-specific protein kinase nim-1 (592 aa)	g2-specific protein kinase	Protein kinase domain (PF00069) 7->288	71.8969	12.1109
MGG_03065	vacuolar ATP synthase 16 kDa proteolipid subunit 2 (169 aa)	vacuolar atpase proteolipid subunit	ATP synthase subunit C (PF00137) 21->82, ATP synthase subunit C (PF00137) 102->163	2115.95	354.656
MGG_03091	hypothetical protein (51 aa)	protein	Mitochondrial import receptor subunit or translocase (PF10642) 1->50	4344.15	812.951
MGG_03139	WD repeat domain phosphoinositide-interacting protein 2 (470 aa)	wd repeat domain phosphoinositide-interacting protein	WD domain, G-beta repeat (PF00400) 182->214	105.207	8.27513
MGG_03155	NADH-ubiquinone oxidoreductase 78 kDa subunit (743 aa)	nadh-ubiquinone oxidoreductase 78 kda mitochondrial precursor	2Fe-2S iron-sulfur cluster binding domain (PF00111) 37->98, NADH-ubiquinone oxidoreductase-G iron-sulfur binding region (PF10588) 115->155, Molybdopterin oxidoreductase (PF00384) 305->630, Domain of unknown function (DUF1982) (PF09326) 659->711	1624.65	324.444
MGG_03197	conserved hypothetical protein (386 aa)	rhomboid family protein	Eukaryotic integral membrane protein (DUF1751) (PF08551) 49->147	86.9832	12.7616
MGG_03214	conserved hypothetical protein (253 aa)	mitochondrial co-chaperone	GrpE (PF01025) 72->250	38.1069	7.34562
MGG_03275	conserved hypothetical protein (2113 aa)	sh3 domain containing protein	SH3 domain (PF00018) 13->48, Dedicator of cytokinesis (PF06920) 1663->1746	25.5389	4.11449
MGG_03279	hypothetical protein (406 aa)	hypothetical protein MGG_03279 [Magnaporthe oryzae 70-15]		166.684	5.20692
MGG_03287	alpha-amylase (519 aa)	alpha-( )-amylase	Alpha amylase, catalytic domain (PF00128) 35->379	572.042	61.9264
MGG_03360	carboxylic acid transport protein (514 aa)	carboxylic acid transport protein	Major Facilitator Superfamily (PF07690) 83->409	74.6104	6.02058
MGG_03397	citrinin biosynthesis oxydoreductase CtnB (269 aa)	citrinin biosynthesis oxydoreductase	Serine hydrolase (FSH1) (PF03959) 19->249	19.025	0
MGG_03405	predicted protein (184 aa)	hypothetical protein MGG_03405 [Magnaporthe oryzae 70-15]		376.197	30.8243
MGG_03411	riboflavin transporter MCH5 (481 aa)	monocarboxylate permease-like protein	Major Facilitator Superfamily (PF07690) 96->409	241.55	3.81219
MGG_03439	acid phosphatase (301 aa)	acid phosphatase	Survival protein SurE (PF01975) 20->227	8.33257	0
MGG_03515	predicted protein (157 aa)	---NA---		16.3192	0.441678
MGG_03543	conserved hypothetical protein (393 aa)	hypothetical protein MGG_03543 [Magnaporthe oryzae 70-15]	Whi5 like (PF08528) 29->51	13.1661	1.9061
MGG_03569	fatty acid desaturase (569 aa)	fatty acid desaturase	Cytochrome b5-like Heme/Steroid binding domain (PF00173) 31->96, Fatty acid desaturase (PF00487) 250->527	518.801	68.0854
MGG_03575	conserved hypothetical protein (124 aa)	integral membrane protein	Protein of unknown function (DUF1304) (PF06993) 10->120	151.343	21.9907
MGG_03593	conserved hypothetical protein (345 aa)	hypothetical protein MGG_03593 [Magnaporthe oryzae 70-15]		157.169	15.1564
MGG_03685	predicted protein (154 aa)	hypothetical protein [Magnaporthe oryzae 70-15]		6.52614	0
MGG_03710	conserved hypothetical protein (491 aa)	tpa: (afu_orthologue afua_4g08520)	Acyltransferase family (PF01757) 42->451	15.4568	2.41747
MGG_03866	hypothetical protein (215 aa)	hypothetical protein [Magnaporthe oryzae 70-15]		5.11023	0
MGG_03966	conserved hypothetical protein (885 aa)	hypothetical protein MGG_03966 [Magnaporthe oryzae 70-15]		12.2467	0.883357
MGG_04030	DUF250 domain membrane protein (274 aa)	duf250 domain membrane protein	Triose-phosphate Transporter family (PF03151) 63->204	23.9846	1.8364
MGG_04171	predicted protein (350 aa)	hypothetical protein [Magnaporthe oryzae 70-15]		18.2071	1.39473
MGG_04173	conserved hypothetical protein (300 aa)	ef-hand calcium-binding domain	Serine hydrolase (FSH1) (PF03959) 2->255	609.052	103.881
MGG_04186	rho GTPase activator Rga (1190 aa)	rho gtpase activator	LIM domain (PF00412) 17->71, LIM domain (PF00412) 74->127, RhoGAP domain (PF00620) 1010->1160	350.07	72.9195
MGG_04195	predicted protein (696 aa)	glutamine repeat protein-1		343.622	26.6618
MGG_04202	MAS3 protein (291 aa)	cell surface protein	Protein of unknown function (DUF3129) (PF11327) 17->253	18125.2	1528.67
MGG_04239	conserved hypothetical protein (338 aa)	zinc-binding dehydrogenase family		35.6332	5.5789
MGG_04251	phosphate transporter family protein (594 aa)	sodium phosphate	Phosphate transporter family (PF01384) 23->572	9.81767	0.953048
MGG_04253	carboxypeptidase A4 (446 aa)	zinc carboxypeptidase a	Zinc carboxypeptidase (PF00246) 129->424	9.13816	0.441678
MGG_04328	predicted protein (470 aa)	c2h2 transcription factor		424.825	82.9631
MGG_04343	extradiol ring-cleavage dioxygenase (295 aa)	extradiol ring-cleavage dioxygenase class iii protein subunit b	Catalytic LigB subunit of aromatic ring-opening dioxygenase (PF02900) 11->280	132.723	10.6464
MGG_04375	conserved hypothetical protein (486 aa)	hypothetical protein MGG_04375 [Magnaporthe oryzae 70-15]		5.91581	0
MGG_04379	hypothetical protein (172 aa)	hypothetical protein [Magnaporthe oryzae 70-15]		3039.33	603.587
MGG_04448	hypothetical protein (234 aa)	hypothetical protein [Magnaporthe oryzae 70-15]		62.4542	8.22897
MGG_04520	conserved hypothetical protein (624 aa)	hypothetical protein MGG_04520 [Magnaporthe oryzae 70-15]	PPP4R2 (PF09184) 169->223	11.2213	0.883357
MGG_04538	conserved hypothetical protein (585 aa)	hypothetical protein MGG_04538 [Magnaporthe oryzae 70-15]		67.1248	8.0199
MGG_04543	conserved hypothetical protein (450 aa)	hypothetical protein MGG_04543 [Magnaporthe oryzae 70-15]	Uncharacterized protein conserved in bacteria (DUF2133) (PF09976) 5->32	978.844	168.484
MGG_04637	tyrosine-protein phosphatase CDC14 (632 aa)	tyrosine-protein phosphatase cdc14	Dual specificity phosphatase, catalytic domain (PF00782) 256->367	18.7606	1.46442
MGG_04642	predicted protein (144 aa)	hypothetical protein [Magnaporthe oryzae 70-15]		242.848	43.5614
MGG_04687	predicted protein (286 aa)	hypothetical protein MGG_04687 [Magnaporthe oryzae 70-15]		102.627	17.7595
MGG_04699	C2H2 finger domain-containing protein FlbC (393 aa)	c2h2 conidiation transcription factor	Zinc finger, C2H2 type (PF00096) 324->346	21.2465	2.34777
MGG_04749	hypothetical protein (407 aa)	hypothetical protein [Magnaporthe oryzae 70-15]		522.103	3.53343
MGG_04774	conserved hypothetical protein (257 aa)	duf341 family	Serine hydrolase (FSH1) (PF03959) 2->237	117.612	10.5532
MGG_04775	fatty acid synthase S-acetyltransferase (2241 aa)	fatty acid synthase s-acetyltransferase	Beta-ketoacyl synthase, N-terminal domain (PF00109) 62->294, Beta-ketoacyl synthase, C-terminal domain (PF02801) 303->419, Acyl transferase domain (PF00698) 579->911, Alcohol dehydrogenase GroES-like domain (PF08240) 1552->1615, Zinc-binding dehydrogenase	12454.1	1266.29
MGG_04804	hypothetical protein (399 aa)	hypothetical protein [Magnaporthe oryzae 70-15]		30.0433	4.76524
MGG_04837	conserved hypothetical protein (499 aa)	hypothetical protein MGG_04837 [Magnaporthe oryzae 70-15]	Golgin subfamily A member 7/ERF4 family (PF10256) 363->485	54.7966	10.6464
MGG_04838	conserved hypothetical protein (1095 aa)	hypothetical protein MGG_04838 [Magnaporthe oryzae 70-15]		548	22.2459
MGG_04855	ATP-dependent bile acid permease (1684 aa)	atp-dependent bile acid permease	ABC transporter transmembrane region (PF00664) 470->652, ABC transporter (PF00005) 749->875, ABC transporter transmembrane region (PF00664) 1102->1333, ABC transporter (PF00005) 1433->1581	16.1363	1.8364
MGG_04911	cytochrome P450 3A5 (548 aa)	cytochrome p450	Cytochrome P450 (PF00067) 104->541	124.315	19.9452
MGG_04925	predicted protein (199 aa)	hypothetical protein [Magnaporthe oryzae 70-15]		40.6866	6.02058
MGG_04967	zinc-regulated transporter 2 (441 aa)	zinc-regulated transporter 2	ZIP Zinc transporter (PF02535) 25->436	39.6534	6.69487
MGG_04988	chromosome segregation protein sudA (1205 aa)	chromosome segregation protein	RecF/RecN/SMC N terminal domain (PF02463) 2->1183, SMC proteins Flexible Hinge Domain (PF06470) 522->633	694.824	114.946
MGG_04990	Hsp90 co-chaperone Cdc37 (580 aa)	hsp90 co-chaperone cdc37	Cdc37 N terminal kinase binding (PF03234) 90->288, Cdc37 Hsp90 binding domain (PF08565) 293->452, Cdc37 C terminal domain (PF08564) 482->571	20.4655	2.85914
MGG_05054	conserved hypothetical protein (190 aa)	phosphatidylethanolamine-binding protein	Phosphatidylethanolamine-binding protein (PF01161) 30->184	172.678	23.6642
MGG_05059	scytalone dehydratase (173 aa)	scytalone dehydratase	Scytalone dehydratase (PF02982) 10->169	38282.3	674.3
MGG_05070	conserved hypothetical protein (405 aa)	hypothetical protein MGG_05070 [Magnaporthe oryzae 70-15]		409.203	59.6465
MGG_05160	hydrolase (949 aa)	alpha beta fold family protein	alpha/beta hydrolase fold (PF00561) 566->676	207.006	35.4727
MGG_05183	cript family protein (120 aa)	cript family protein	Microtubule-associated protein CRIPT (PF10235) 13->104	62.1775	4.18418
MGG_05222	F-box/LRR-repeat protein 2 (781 aa)	f-box domain protein	F-box domain (PF00646) 199->243	35.5072	6.46226
MGG_05228	hypothetical protein (258 aa)	hypothetical protein [Magnaporthe oryzae 70-15]		12.1652	1.32504
MGG_05235	pisatin demethylase (527 aa)	cytochrome p450 oxidoreductase	Cytochrome P450 (PF00067) 56->509	36.0974	6.09027
MGG_05312	dual specificity protein kinase lkh1 (698 aa)	protein kinase	Protein kinase domain (PF00069) 333->663	41.0403	5.20692
MGG_05351	hypothetical protein (422 aa)	chitin binding protein	Chitin recognition protein (PF00187) 272->306	727.829	152.836
MGG_05364	endoglucanase-4 (324 aa)	endoglucanase iv precursor	Glycosyl hydrolase family 61 (PF03443) 7->238	139.437	15.9466
MGG_05366	feruloyl esterase B (632 aa)	feruloyl esterase b precursor	Tannase and feruloyl esterase (PF07519) 148->615	848.916	11.0881
MGG_05367	glutathione transferase omega-1 (292 aa)	glutathione transferase omega-1	Glutathione S-transferase, N-terminal domain (PF02798) 35->117	188.768	33.7522
MGG_05406	predicted protein (254 aa)	related to spore coat protein sp96 precursor		30.6614	2.20839
MGG_05413	MFS transporter (489 aa)	mfs transporter	Major Facilitator Superfamily (PF07690) 64->431	62.5434	2.65007
MGG_05418	predicted protein (284 aa)	chitin binding protein		7.05501	0
MGG_05480	succinyl-CoA ligase subunit alpha-2 (334 aa)	succinyl- synthetase alpha	CoA binding domain (PF02629) 40->133, CoA-ligase (PF00549) 186->311	1999.58	183.734
MGG_05483	conserved hypothetical protein (402 aa)	beta-ig-h3 fasciclin	Fasciclin domain (PF02469) 38->175, Fasciclin domain (PF02469) 190->309	91.6349	3.09175
MGG_05573	conserved hypothetical protein (225 aa)	hypothetical protein MGG_05573 [Magnaporthe oryzae 70-15]		71.4417	5.81151
MGG_05574	conserved hypothetical protein (513 aa)	flavin-binding monooxygenase-like protein	Flavin-binding monooxygenase-like (PF00743) 41->378	1416.06	54.6052
MGG_05608	conserved hypothetical protein (198 aa)	hypothetical protein MGG_05608 [Magnaporthe oryzae 70-15]		829.242	168.945
MGG_05611	hypothetical protein (81 aa)	hypothetical protein [Magnaporthe oryzae 70-15]		22.9838	4.18418
MGG_05659	conserved hypothetical protein (311 aa)	c6 finger domain	Fungal Zn(2)-Cys(6) binuclear cluster domain (PF00172) 93->126	46.4395	1.39473
MGG_05674	non-imprinted in Prader-Willi/Angelman syndrome region protein 2 (416 aa)	duf803 domain membrane protein	Protein of unknown function (DUF803) (PF05653) 68->268	366.072	56.4389
MGG_05680	conserved hypothetical protein (261 aa)	sin3-associated polypeptide	Sin3 associated polypeptide p18 (SAP18) (PF06487) 4->151	43.5753	7.41531
MGG_05723	fluconazole resistance protein 1 (615 aa)	mfs multidrug	Major Facilitator Superfamily (PF07690) 91->474	631.226	81.0788
MGG_05732	conserved hypothetical protein (234 aa)	integral membrane	FAR-17a/AIG1-like protein (PF04750) 18->215	1113.22	200.209
MGG_05860	hypothetical protein (414 aa)	protein		393.281	48.3511
MGG_05864	exo-beta-D-glucosaminidase (957 aa)	glycosyl	Glycosyl hydrolases family 2, sugar binding domain (PF02837) 158->265, domain (PF00703) 272->386	36.4388	5.8812
MGG_05899	UDP-galactose transporter (472 aa)	udp-galactose transporter	Nucleotide-sugar transporter (PF04142) 103->391	25.482	4.76524
MGG_05910	deoxyribonuclease tatD (342 aa)	deoxyribonuclease tatd	TatD related DNase (PF01026) 44->330	11.6241	0.441678
MGG_05913	hypothetical protein (219 aa)	hypothetical protein MGG_05913 [Magnaporthe oryzae 70-15]		62.3437	1.39473
MGG_05982	hypothetical protein (139 aa)	hypothetical protein MGG_05982 [Magnaporthe oryzae 70-15]		11.4411	0.953048
MGG_06003	ubiquinol-cytochrome c reductase complex ubiquinone-binding protein (114 aa)	ubiquinol-cytochrome c reductase complex subunit	UcrQ family (PF02939) 25->104	2269.89	316.587
MGG_06033	hypothetical protein (805 aa)	potential cell surface flocculin		173.539	11.9715
MGG_06043	histone deacetylase HOS3 (1142 aa)	histone deacetylase	Histone deacetylase domain (PF00850) 183->575	114.602	15.5746
MGG_06060	zinc transporter YKE4 (414 aa)	imidazoleglycerol-phosphate dehydratase	ZIP Zinc transporter (PF02535) 81->410	28.5213	2.48716
MGG_06103	conserved hypothetical protein (431 aa)	hypothetical protein MGG_06103 [Magnaporthe oryzae 70-15]	Protein of unknown function (DUF3112) (PF11309) 141->297	1938.74	107.488
MGG_06116	predicted protein (533 aa)	hypothetical protein MGG_06116 [Magnaporthe oryzae 70-15]		280.297	22.3392
MGG_06126	predicted protein (749 aa)	hypothetical protein MGG_06126 [Magnaporthe oryzae 70-15]		6.26171	0
MGG_06158	conserved hypothetical protein (470 aa)	spo7-like protein	Spo7-like protein (PF03907) 47->275	135.355	15.9927
MGG_06165	inositol monophosphatase 2 (315 aa)	inositol	Inositol monophosphatase family (PF00459) 6->291	132.792	7.85699
MGG_06166	conserved hypothetical protein (236 aa)	hypothetical protein MGG_06166 [Magnaporthe oryzae 70-15]		133.2	23.1528
MGG_06169	conserved hypothetical protein (405 aa)	hypothetical protein MGG_06169 [Magnaporthe oryzae 70-15]	Common central domain of tyrosinase (PF00264) 109->342	191.415	18.8293
MGG_06192	cytochrome b-c1 complex subunit 7 (127 aa)	ubiquinol-cytochrome c reductase complex 14 kda protein	Ubiquinol-cytochrome C reductase complex 14kD subunit (PF02271) 10->113	3581.15	499.672
MGG_06221	predicted protein (594 aa)	polyketide synthase	Phosphopantetheine attachment site (PF00550) 27->82, Condensation domain (PF00668) 149->446	14.8587	0
MGG_06259	conserved hypothetical protein (611 aa)	ferric-chelate	Ferric reductase like transmembrane component (PF01794) 173->294, FAD-binding domain (PF08022) 339->453, Ferric reductase NAD binding domain (PF08030) 464->535, Ferric reductase NAD binding domain (PF08030) 549->591	325.992	42.841
MGG_06372	F-box/WD repeat-containing protein 7 (653 aa)	f-box and wd repeat-containing protein	F-box domain (PF00646) 122->168, WD domain, G-beta repeat (PF00400) 297->332, WD domain, G-beta repeat (PF00400) 337->373, WD domain, G-beta repeat (PF00400) 378->413, WD domain, G-beta repeat (PF00400) 417->453, WD domain, G-beta repeat (PF00400) 457->49	932.793	96.6787
MGG_06376	pyrroline-5-carboxylate reductase (330 aa)	pyrroline-5-carboxylate reductase	NADP oxidoreductase coenzyme F420-dependent (PF03807) 62->138	14.0531	1.9061
MGG_06408	ribonucleoside-diphosphate reductase subunit M2 B (404 aa)	ribonucleotide reductase small subunit	Ribonucleotide reductase, small chain (PF00268) 85->347	9.87456	0
MGG_06427	mitochondrial import inner membrane translocase subunit tim-9 (88 aa)	mitochondrial intermembrane space translocase subunit	Tim10/DDP family zinc finger (PF02953) 13->76	703.18	54.4884
MGG_06452	pheromone receptor (547 aa)	pheromone receptor 1	Pheromone A receptor (PF02076) 31->320	872.364	105.559
MGG_06460	conserved hypothetical protein (255 aa)	hypothetical protein MGG_06460 [Magnaporthe oryzae 70-15]		321.89	49.2336
MGG_06485	conserved hypothetical protein (390 aa)	aminomethyl transferase	Aminomethyltransferase folate-binding domain (PF01571) 55->151	229.198	33.6363
MGG_06518	conserved hypothetical protein (288 aa)	indole-diterpene biosynthesis protein	Eukaryotic protein of unknown function (DUF829) (PF05705) 45->279	72.2997	8.29867
MGG_06574	conserved hypothetical protein (217 aa)	integral membrane protein	Integral membrane protein S linking to the trans Golgi network (PF09801) 13->155	803.365	107.252
MGG_06604	conserved hypothetical protein (461 aa)	golgi integral membrane protein	CLN3 protein (PF02487) 29->55, CLN3 protein (PF02487) 59->445	767.792	129.895
MGG_06614	conserved hypothetical protein (645 aa)	kelch repeat protein		130.054	16.2018
MGG_06653	conserved hypothetical protein (236 aa)	extracellular serine-rich protein		66.0625	5.06754
MGG_06672	hypothetical protein (172 aa)	hypothetical protein [Magnaporthe oryzae 70-15]		1417.76	228.873
MGG_06717	histone acetylase complex subunit (358 aa)	histone acetylase complex subunit mrg15-2	MRG (PF05712) 171->342	315.219	18.6193
MGG_06729	conserved hypothetical protein (464 aa)	hypothetical protein MGG_06729 [Magnaporthe oryzae 70-15]		156.821	33.7287
MGG_06755	conserved hypothetical protein (473 aa)	cfem domain-containing protein		47.6724	5.13723
MGG_06771	hypothetical protein (225 aa)	chitin binding protein	Chitin recognition protein (PF00187) 17->54	1197.24	192.889
MGG_06777	sugar transporter STL1 (513 aa)	mfs sugar	Sugar (and other) transporter (PF00083) 18->471	60.3989	3.30082
MGG_06847	annexin A7 (437 aa)	annexin	Annexin (PF00191) 132->196, Annexin (PF00191) 204->258, Annexin (PF00191) 287->350, Annexin (PF00191) 364->429	552.748	60.996
MGG_06873	conserved hypothetical protein (652 aa)	hypothetical protein MGG_06873 [Magnaporthe oryzae 70-15]		5.24859	0
MGG_06905	protein transport protein sec73 (1483 aa)	guanyl-nucleotide exchange	Sec7 domain (PF01369) 432->591, PH domain (PF00169) 728->842	798.514	66.8545
MGG_06912	conserved hypothetical protein (496 aa)	duf1671 domain-containing protein	Peptidase family C78 (PF07910) 269->487	196.935	11.4601
MGG_06950	L-serine dehydratase (345 aa)	l-serine dehydratase	Pyridoxal-phosphate dependent enzyme (PF00291) 14->326	51.3589	7.95021
MGG_07036	predicted protein (191 aa)	hypothetical protein [Magnaporthe oryzae 70-15]		29.4776	3.09175
MGG_07037	phosphatidylserine decarboxylase (1172 aa)	phosphatidylserine decarboxylase	C2 domain (PF00168) 49->128, C2 domain (PF00168) 313->394, Phosphatidylserine decarboxylase (PF02666) 899->1110	175.001	33.4508
MGG_07061	conserved hypothetical protein (668 aa)	telomere-binding alpha subunit central domain-containing protein		34.5186	3.09175
MGG_07062	conserved hypothetical protein (475 aa)	mfs monocarboxylate	Major Facilitator Superfamily (PF07690) 72->398	397.884	9.55401
MGG_07193	hypothetical protein (367 aa)	ww domain	WW domain (PF00397) 17->47	945.835	76.4095
MGG_07199	predicted protein (569 aa)	related to myocyte-specific enhancer factor 2d		31.776	3.60312
MGG_07211	conserved hypothetical protein (494 aa)	tpa: microbody proliferation protein peroxin 23-like		241.282	47.2569
MGG_07215	transcription factor Cmr1 (974 aa)	transcription factor cmr1	Fungal Zn(2)-Cys(6) binuclear cluster domain (PF00172) 75->103	63.1615	4.11449
MGG_07219	conidial yellow pigment biosynthesis polyketide synthase (2176 aa)	polyketide synthase	Beta-ketoacyl synthase, N-terminal domain (PF00109) 383->631, Beta-ketoacyl synthase, C-terminal domain (PF02801) 639->759, Acyl transferase domain (PF00698) 913->1233, Phosphopantetheine attachment site (PF00550) 1665->1730, Phosphopantetheine attachment	2504.6	67.0419
MGG_07220	iron transport multicopper oxidase FET3 (619 aa)	iron transport multicopper oxidase fet3	Multicopper oxidase (PF07732) 30->144, Multicopper oxidase (PF00394) 154->292, Multicopper oxidase (PF07731) 364->493	55.8543	3.09175
MGG_07221	conserved hypothetical protein (219 aa)	hypothetical protein MGG_07221 [Magnaporthe oryzae 70-15]		1047.29	71.7827
MGG_07292	predicted protein (283 aa)	hypothetical protein [Magnaporthe oryzae 70-15]		575.216	41.563
MGG_07296	conserved hypothetical protein (599 aa)	sugar	Major Facilitator Superfamily (PF07690) 121->556	29.9941	5.06754
MGG_07307	NADH-cytochrome b5 reductase 2 (265 aa)	nadh-cytochrome b5	Oxidoreductase FAD-binding domain (PF00970) 22->113, Oxidoreductase NAD-binding domain (PF00175) 132->242	17716.5	2515.4
MGG_07332	conserved hypothetical protein (719 aa)	actin polymerization protein	Fes/CIP4 homology domain (PF00611) 15->72, Phorbol esters/diacylglycerol binding domain (C1 domain) (PF00130) 365->415	13.3982	1.32504
MGG_07368	predicted protein (631 aa)	c6 finger domain protein acr-	Fungal Zn(2)-Cys(6) binuclear cluster domain (PF00172) 28->61, Protein of unknown function (DUF3468) (PF11951) 426->575	30.3278	2.48716
MGG_07404	tripeptidyl-peptidase 1 (602 aa)	tripeptidyl-peptidase	Pro-kumamolisin, activation domain (PF09286) 30->167, Subtilase family (PF00082) 353->530	12.1775	1.39473
MGG_07412	conserved hypothetical protein (300 aa)	integral membrane protein		6.59532	0
MGG_07441	paraplegin (760 aa)	mitochondrial inner membrane aaa protease	FtsH Extracellular (PF06480) 104->198, ATPase family associated with various cellular activities (AAA) (PF00004) 299->431, Peptidase family M41 (PF01434) 494->695	21.637	2.27808
MGG_07473	glycosyl hydrolase (612 aa)	endo- -beta-	Glycosyl hydrolases family 16 (PF00722) 361->446	10.0821	0.441678
MGG_07478	LCCL domain-containing protein (705 aa)	lccl domain containing protein	LCCL domain (PF03815) 187->293	234.284	7.485
MGG_07493	glycogenin (663 aa)	glycosyl transferase family 8 protein	Glycosyl transferase family 8 (PF01501) 4->181	769.114	119.224
MGG_07534	predicted protein (585 aa)	c6 transcription	Fungal Zn(2)-Cys(6) binuclear cluster domain (PF00172) 43->77	12.2467	0.953048
MGG_07535	rhomboid family membrane protein (559 aa)	rhomboid family membrane protein	Rhomboid family (PF01694) 294->436	319.708	13.7382
MGG_07536	vacuolar aminopeptidase 1 (622 aa)	vacuolar aspartyl aminopeptidase	Aminopeptidase I zinc metalloprotease (M18) (PF02127) 154->610	29.7498	2.71976
MGG_07550	isotrichodermin C-15 hydroxylase (496 aa)	cytochrome p450	Cytochrome P450 (PF00067) 56->469	13.2152	0.511369
MGG_07565	conserved hypothetical protein (429 aa)	cfem domain-containing protein	CFEM domain (PF05730) 31->96	17.7274	0.511369
MGG_07600	predicted protein (557 aa)	hypothetical protein [Magnaporthe oryzae 70-15]		78.4107	12.2738
MGG_07607	conserved hypothetical protein (159 aa)	hypothetical protein MGG_07607 [Magnaporthe oryzae 70-15]		70.4163	11.9018
MGG_07610	hypothetical protein (328 aa)	hypothetical protein [Magnaporthe oryzae 70-15]	Ras family (PF00071) 142->278	21.5801	1.46442
MGG_07611	conserved hypothetical protein (598 aa)	nuclear distribution protein	NUDE protein, C-terminal conserved region (PF04880) 131->255	941.443	17.0155
MGG_07613	acetyl-CoA carboxylase (2345 aa)	acetyl- carboxylase	Carbamoyl-phosphate synthase L chain, N-terminal domain (PF00289) 71->192, Carbamoyl-phosphate synthase L chain, ATP binding domain (PF02786) 242->424, Biotin carboxylase C-terminal domain (PF02785) 468->574, Biotin-requiring enzyme (PF00364) 713->777, Ac	85.1366	5.50921
MGG_07630	hypothetical protein (118 aa)	hypothetical protein [Magnaporthe oryzae 70-15]		894.714	143.126
MGG_07677	rhamnogalacturonan acetylesterase (260 aa)	rhamnogalacturonan acetylesterase	GDSL-like Lipase/Acylhydrolase (PF00657) 25->227	7.31945	0
MGG_07710	conserved hypothetical protein (387 aa)	protein		1123.68	153.072
MGG_07733	clock-controlled pheromone ccg-4 (309 aa)	pheromone precursor		20.7745	1.8364
MGG_07790	ligninase LG6 (475 aa)	ligninase lg6 precursor	Peroxidase (PF00141) 177->378	11195.3	302.456
MGG_07793	dehydrogenase/reductase SDR family member 13 precursor (350 aa)	short-chain dehydrogenase reductase family	short chain dehydrogenase (PF00106) 46->185	3252.71	223.083
MGG_07836	predicted protein (313 aa)	hypothetical protein [Magnaporthe oryzae 70-15]		21.5924	0.953048
MGG_07882	conserved hypothetical protein (461 aa)	mfs monocarboxylate	Major Facilitator Superfamily (PF07690) 95->273	727.54	119.689
MGG_07883	sorbose reductase sou1 (279 aa)	short chain alcohol	short chain dehydrogenase (PF00106) 32->201	40.1209	3.23113
MGG_08019	F-box domain-containing protein (341 aa)	f-box domain protein	F-box domain (PF00646) 8->49	1904.33	160.792
MGG_08045	conserved hypothetical protein (508 aa)	hypothetical protein MGG_08045 [Magnaporthe oryzae 70-15]		37.4843	5.8812
MGG_08083	conserved hypothetical protein (534 aa)	rna export mediator gle1	GLE1-like protein (PF07817) 235->498	73.0283	8.87973
MGG_08120	integral membrane protein (458 aa)	integral membrane protein	Eukaryotic cytochrome b561 (PF03188) 219->340	12.7756	0.953048
MGG_08156	kinesin-II 85 kDa subunit (615 aa)	kinesin family protein	Kinesin motor domain (PF00225) 45->406	5.17941	0
MGG_08173	NADP-dependent malic enzyme (667 aa)	malic enzyme	Malic enzyme, N-terminal domain (PF00390) 169->347, Malic enzyme, NAD binding domain (PF03949) 360->627	199.437	10.298
MGG_08195	conserved hypothetical protein (151 aa)	hypothetical protein MGG_08195 [Magnaporthe oryzae 70-15]	Protein trafficking PGA2 (PF07543) 16->150	24.3305	1.02274
MGG_08285	mycocerosic acid synthase (2397 aa)	reducing polyketide synthase	Beta-ketoacyl synthase, N-terminal domain (PF00109) 12->275, Beta-ketoacyl synthase, C-terminal domain (PF02801) 284->399, Acyl transferase domain (PF00698) 558->905, Alcohol dehydrogenase GroES-like domain (PF08240) 1688->1742, Zinc-binding dehydrogenase	444.068	77.2666
MGG_08287	hypothetical protein (151 aa)	hypothetical protein [Magnaporthe oryzae 70-15]		1926.27	235.851
MGG_08304	mechanosensitive ion channel family (882 aa)	mechanosensitive ion channel family	Mechanosensitive ion channel (PF00924) 444->628	41.606	4.48647
MGG_08312	conserved hypothetical protein (739 aa)	ino80 chromatin remodeling complex		470.113	37.6576
MGG_08320	DUF1237 domain-containing protein (520 aa)	conserved protein (fungal and bacterial)	Protein of unknown function (DUF1237) (PF06824) 69->505	761	81.01
MGG_08334	predicted protein (293 aa)	hypothetical protein [Magnaporthe oryzae 70-15]		84.8186	1.39473
MGG_08349	dehydrogenase/reductase SDR family member 13 (317 aa)	retinol dehydrogenase	short chain dehydrogenase (PF00106) 20->166	30.6937	4.39325
MGG_08353	predicted protein (199 aa)	hypothetical protein [Magnaporthe oryzae 70-15]		41.5937	3.7425
MGG_08354	hypothetical protein (259 aa)	cell wall protein	Hydrophobic surface binding protein A (PF12296) 27->149	5257.55	267.517
MGG_08385	ent-kaurene oxidase (832 aa)	isoamyl alcohol	Cytochrome P450 (PF00067) 59->322, FAD binding domain (PF01565) 382->522, Berberine and berberine like (PF08031) 765->799	23.5294	0.883357
MGG_08430	retinol dehydrogenase 12 (311 aa)	short-chain dehydrogenase reductase	short chain dehydrogenase (PF00106) 22->157	15.5259	1.76671
MGG_08499	manganese lipoxygenase (578 aa)	manganese lipoxygenase	Lipoxygenase (PF00305) 146->509	222.275	22.5021
MGG_08523	laccase-1 (637 aa)	laccase	Multicopper oxidase (PF07732) 36->150, Multicopper oxidase (PF00394) 178->383, Multicopper oxidase (PF07731) 504->625	9.34569	0
MGG_08533	predicted protein (1180 aa)	ankyrin unc44	Ankyrin repeat (PF00023) 321->346	25.8156	2.85914
MGG_08542	conserved hypothetical protein (1187 aa)	hypothetical protein MGG_08542 [Magnaporthe oryzae 70-15]	NACHT domain (PF05729) 292->473	13.8579	1.39473
MGG_08543	conserved hypothetical protein (107 aa)	hypothetical protein MGG_08543 [Magnaporthe oryzae 70-15]		22.9838	1.97579
MGG_08549	CAMK family protein kinase (658 aa)	serine threonine protein	Protein kinase domain (PF00069) 65->316	60.8508	12.4132
MGG_08554	amidohydrolase family protein (564 aa)	amidohydrolase family protein	Amidohydrolase family (PF07969) 83->535	15.2492	1.9061
MGG_08627	conserved hypothetical protein (319 aa)	ribosomal protein l32	GDP/GTP exchange factor Sec2p (PF06428) 234->305	35.4826	2.99853
MGG_08671	conserved hypothetical protein (291 aa)	integral membrane protein		849.121	90.5441
MGG_08688	mitochondrial inner membrane protein (505 aa)	mitochondrion biogenesis protein	She9 / Mdm33 family (PF05546) 182->382	5.24859	0
MGG_08774	chitin deacetylase (369 aa)	chitin deacetylase	Polysaccharide deacetylase (PF01522) 55->179	125.4	11.623
MGG_08779	conserved hypothetical protein (333 aa)	hypothetical protein MGG_08779 [Magnaporthe oryzae 70-15]	Phytanoyl-CoA dioxygenase (PhyH) (PF05721) 31->240	6.51386	0
MGG_08811	conserved hypothetical protein (233 aa)	hypothetical protein [Magnaporthe oryzae 70-15]		4393.5	244.108
MGG_08883	conserved hypothetical protein (747 aa)	hypothetical protein MGG_08883 [Magnaporthe oryzae 70-15]	Protein of unknown function (DUF3074) (PF11274) 126->395	25.5065	2.78945
MGG_08919	UDP-glucose,sterol transferase (1324 aa)	udp- transferase	Glycosyltransferase family 28 N-terminal domain (PF03033) 285->445, UDP-glucoronosyl and UDP-glucosyl transferase (PF00201) 561->696	33.3917	3.16144
MGG_08938	polygalacturonase A (368 aa)	polygalacturonase 2	Glycosyl hydrolases family 28 (PF00295) 47->344	7.73452	0.441678
MGG_08975	3-hydroxy-3-methylglutaryl-coenzyme A reductase (1175 aa)	3-hydroxy-3-methylglutaryl-coenzyme a reductase	Sterol-sensing domain of SREBP cleavage-activation (PF12349) 242->411, Hydroxymethylglutaryl-coenzyme A reductase (PF00368) 729->1116	925.95	35.8909
MGG_08989	conserved hypothetical protein (272 aa)	short chain dehydrogenase	short chain dehydrogenase (PF00106) 3->187	63.4427	7.71761
MGG_09159	chitin deacetylase (569 aa)	chitin binding protein	Polysaccharide deacetylase (PF01522) 150->273	275.744	16.7367
MGG_09171	tetracycline resistance protein from transposon (434 aa)	monooxygenase fad-binding	FAD binding domain (PF01494) 11->226, FAD binding domain (PF01494) 306->344	25.7218	4.55617
MGG_09212	nitroreductase (202 aa)	oxidoreductase related to nitroreductase	Nitroreductase family (PF00881) 10->178	51.9525	7.1827
MGG_09246	oryzin (512 aa)	subtilisin-like protease	Subtilase family (PF00082) 187->416	216.64	20.6657
MGG_09252	predicted protein (190 aa)	hypothetical protein [Magnaporthe oryzae 70-15]		12.1775	0.441678
MGG_09276	conserved hypothetical protein (972 aa)	c6 transcription factor	Fungal Zn(2)-Cys(6) binuclear cluster domain (PF00172) 97->141	22.7193	0.511369
MGG_09298	conserved hypothetical protein (203 aa)	hypothetical protein [Magnaporthe oryzae 70-15]		35.621	5.5789
MGG_09321	conserved hypothetical protein (329 aa)	hypothetical protein MGG_09321 [Magnaporthe oryzae 70-15]		6.45696	0
MGG_09322	tripeptidyl-peptidase 1 (508 aa)	tripeptidyl peptidase sed3	Pro-kumamolisin, activation domain (PF09286) 9->152	22.707	2.34777
MGG_09349	conserved hypothetical protein (169 aa)	hypothetical protein MGG_09349 [Magnaporthe oryzae 70-15]		1373.73	109.582
MGG_09351	aspergillopepsin-F (431 aa)	extracellular aspartic	Eukaryotic aspartyl protease (PF00026) 118->427	156.152	25.7332
MGG_09368	predicted protein (193 aa)	hypothetical protein [Magnaporthe oryzae 70-15]		7.99896	0.441678
MGG_09384	conserved hypothetical protein (514 aa)	family regulatory		9476.35	277.816
MGG_09416	predicted protein (319 aa)	hypothetical protein [Magnaporthe oryzae 70-15]		7.73452	0.441678
MGG_09474	hypothetical protein (168 aa)	hypothetical protein [Magnaporthe oryzae 70-15]		68.1055	8.06606
MGG_09544	phosphopantothenoylcysteine decarboxylase (254 aa)	phosphopantothenoylcysteine decarboxylase	Flavoprotein (PF02441) 28->171	236.133	43.1216
MGG_09548	conserved hypothetical protein (177 aa)	peptidoglycan-binding domain protein		101.737	16.3186
MGG_09696	conserved hypothetical protein (1065 aa)	f-box and wd domain protein	F-box domain (PF00646) 76->116, WD domain, G-beta repeat (PF00400) 314->343, WD domain, G-beta repeat (PF00400) 354->388, WD domain, G-beta repeat (PF00400) 401->429, WD domain, G-beta repeat (PF00400) 476->508, WD domain, G-beta repeat (PF00400) 514->548	60.1913	6.15997
MGG_09705	nucleoside-diphosphate-sugar epimerase family protein (322 aa)	nucleoside-diphosphate-sugar epimerase family protein	NmrA-like family (PF05368) 9->259	68.0118	5.06754
MGG_09716	carboxypeptidase A2 precursor (425 aa)	carboxypeptidase a4	Carboxypeptidase activation peptide (PF02244) 44->105, Zinc carboxypeptidase (PF00246) 132->414	272.325	29.9409
MGG_09732	feruloyl esterase (528 aa)	feruloyl esterase	Tannase and feruloyl esterase (PF07519) 71->527	191.857	16.8761
MGG_09733	secreted glucosidase (287 aa)	endo- -beta-	Glycosyl hydrolases family 16 (PF00722) 68->266	26.2753	0.883357
MGG_09758	allantoate permease (548 aa)	allantoate permease	Major Facilitator Superfamily (PF07690) 81->448	10.6233	1.02274
MGG_09778	quinate permease (577 aa)	mfs quinate	Sugar (and other) transporter (PF00083) 52->530	10.428	0.511369
MGG_09782	conserved hypothetical protein (432 aa)	hypothetical protein MGG_09782 [Magnaporthe oryzae 70-15]		38.7987	3.37051
MGG_09825	conserved hypothetical protein (556 aa)	transcription factor with zinc cluster dna-binding transcriptional regulator of nitrate	Fungal specific transcription factor domain (PF04082) 48->151	35.9992	3.16144
MGG_09847	medusa (646 aa)	transcriptional regulator medusa		22.1782	0.511369
MGG_09878	pyruvate dehydrogenase protein X component (465 aa)	pyruvate dehydrogenase dihydrolipoamide acetyltransferase	Biotin-requiring enzyme (PF00364) 36->109, e3 binding domain (PF02817) 178->213, 2-oxoacid dehydrogenases acyltransferase (catalytic domain) (PF00198) 233->464	1310.58	259.298
MGG_09920	cytochrome P450 52A5 (536 aa)	cytochrome p450 alkane hydroxylase	Cytochrome P450 (PF00067) 91->497	62.6695	4.99784
MGG_09926	glucose-6-phosphate 1-dehydrogenase (508 aa)	glucose-6-phosphate 1-dehydrogenase	Glucose-6-phosphate dehydrogenase, NAD binding domain (PF00479) 20->197, Glucose-6-phosphate dehydrogenase, C-terminal domain (PF02781) 199->489	37.1752	5.6486
MGG_09928	conserved hypothetical protein (450 aa)	hypothetical protein MGG_09928 [Magnaporthe oryzae 70-15]	Uncharacterised protein (DUF2406) (PF10295) 146->208	47.9815	6.02058
MGG_09942	conserved hypothetical protein (409 aa)	alpha beta hydrolase family	alpha/beta hydrolase fold (PF00561) 135->391	2757.57	167.58
MGG_09944	ELMO/CED-12 family protein (745 aa)	elmo ced-12 family protein	ELMO/CED-12 family (PF04727) 241->442	198.635	38.6803
MGG_09971	conserved hypothetical protein (610 aa)	hypothetical protein MGG_09971 [Magnaporthe oryzae 70-15]		115.228	24.3376
MGG_09978	sorting assembly machinery 50 kDa subunit (519 aa)	outer membrane protein	Surface antigen (PF01103) 169->517	549.719	105.374
MGG_10051	hypothetical protein (318 aa)	integral membrane protein		267.251	32.6833
MGG_10066	hypothetical protein (314 aa)	hypothetical protein [Magnaporthe oryzae 70-15]		26243.9	2698.57
MGG_10104	zinc metalloprotease mde10 precursor (773 aa)	adam family of metalloprotease adm-b	Disintegrin (PF00200) 587->656	23.2482	1.8364
MGG_10131	member of major facilitator superfamily multidrug-resistance protein (741 aa)	mfs	Major Facilitator Superfamily (PF07690) 147->328, Major Facilitator Superfamily (PF07690) 490->680	13.7195	1.8364
MGG_10142	predicted protein (850 aa)	hypothetical protein MGG_10142 [Magnaporthe oryzae 70-15]		44.6899	5.3463
MGG_10168	predicted protein (445 aa)	hypothetical protein [Magnaporthe oryzae 70-15]		577.744	46.9102
MGG_10170	conserved hypothetical protein (268 aa)	probable membrane protein	Protein of unknown function (DUF1295) (PF06966) 127->255	587.509	44.5851
MGG_10239	conserved hypothetical protein (361 aa)	thymine dioxygenase	2OG-Fe(II) oxygenase superfamily (PF03171) 200->315	18.9112	1.8364
MGG_10310	conserved hypothetical protein (114 aa)	hypothetical protein [Magnaporthe oryzae 70-15]		43.6445	5.74182
MGG_10392	protein kinase domain-containing protein (274 aa)	protein kinase domain-containing protein	Protein kinase domain (PF00069) 2->256	7.52699	0.511369
MGG_10410	pleiotropic drug resistance protein 1 (1263 aa)	abc efflux transporter	ABC transporter (PF00005) 106->243, ABC-2 type transporter (PF01061) 385->597, ABC transporter (PF00005) 744->869, ABC-2 type transporter (PF01061) 989->1190	65.1554	3.7425
MGG_10492	mitochondrial carnitine carrier (346 aa)	carnitine acyl carnitine carrier	Mitochondrial carrier protein (PF00153) 54->138, Mitochondrial carrier protein (PF00153) 149->243, Mitochondrial carrier protein (PF00153) 256->342	5018.98	733.018
MGG_10494	chitobiosyldiphosphodolichol beta-mannosyltransferase (457 aa)	beta- -mannosyltransferase	Glycosyl transferases group 1 (PF00534) 263->424	1984.41	257.903
MGG_10514	WSC domain-containing protein (385 aa)	wsc domain	Domain of unknown function (DUF1996) (PF09362) 34->275	2185.75	126.97
MGG_10523	conserved hypothetical protein (555 aa)	transcription factor		7.52699	0
MGG_10609	DNA-(apurinic or apyrimidinic site) lyase 1 (479 aa)	dna (apurinic or apyrimidinic site) endon uclease	Xylose isomerase-like TIM barrel (PF01261) 142->361	26.2184	4.0448
MGG_10619	conserved hypothetical protein (215 aa)	gnat family	Acetyltransferase (GNAT) family (PF00583) 70->185	51.4727	6.32288
MGG_10646	conserved hypothetical protein (819 aa)	chitin synthase activator	Sel1 repeat (PF08238) 513->550, Sel1 repeat (PF08238) 551->584, Sel1 repeat (PF08238) 588->619, Sel1 repeat (PF08238) 628->663, Sel1 repeat (PF08238) 664->700, Sel1 repeat (PF08238) 703->738, Sel1 repeat (PF08238) 740->774	26.5074	3.7425
MGG_10685	predicted protein (279 aa)	hypothetical protein [Magnaporthe oryzae 70-15]		260.079	37.3779
MGG_10705	predicted protein (626 aa)	hypothetical protein [Magnaporthe oryzae 70-15]		34.8968	1.32504
MGG_10720	guanyl-specific ribonuclease F1 (181 aa)	extracellular guanyl-specific ribonuclease	ribonuclease (PF00545) 54->136	445.308	87.3582
MGG_10740	sm snRNP core protein Smg1 (89 aa)	small nuclear ribonucleoprotein	LSM domain (PF01423) 7->69	57.1642	6.1835
MGG_10824	hypothetical protein (199 aa)	pci domain-containing protein		31.2349	5.92736
MGG_10847	ankyrin repeat domain-containing protein 29 (671 aa)	ankyrin repeat protein	Ankyrin repeat (PF00023) 322->348, Ankyrin repeat (PF00023) 524->554	1104.5	207.578
MGG_10848	predicted protein (522 aa)	nb-arc and ankyrin domain protein		386.009	45.167
MGG_10853	conserved hypothetical protein (617 aa)	capsule associated	Arabidopsis thaliana protein of unknown function (DUF821) (PF05686) 475->597	80.8365	15.5746
MGG_10854	arginase (358 aa)	arginase	Arginase family (PF00491) 44->352	6164.79	747.56
MGG_10859	linoleate diol synthase (1126 aa)	fatty acid oxygenase	Animal haem peroxidase (PF03098) 174->645, Cytochrome P450 (PF00067) 1006->1075	176.41	27.337
MGG_10869	conserved hypothetical protein (594 aa)	efflux pump antibiotic resistance	Major Facilitator Superfamily (PF07690) 82->485	527.965	56.4624
MGG_10879	bifunctional P-450:NADPH-P450 reductase (1084 aa)	bifunctional p-450:nadph-p450 reductase	Cytochrome P450 (PF00067) 12->446, Flavodoxin (PF00258) 508->643, FAD binding domain (PF00667) 691->896, Oxidoreductase NAD-binding domain (PF00175) 932->1040	84.8722	17.411
MGG_10955	WD repeat-containing protein 44 (1182 aa)	wd repeat protein	WD domain, G-beta repeat (PF00400) 331->357, WD domain, G-beta repeat (PF00400) 400->435, WD domain, G-beta repeat (PF00400) 441->478	268.945	27.499
MGG_11092	predicted protein (168 aa)	hypothetical protein [Magnaporthe oryzae 70-15]		7.73452	0.511369
MGG_11168	hypothetical protein (832 aa)	hypothetical protein MGG_11168 [Magnaporthe oryzae 70-15]		5408.44	762.401
MGG_11191	hypothetical protein (179 aa)	hypothetical protein [Magnaporthe oryzae 70-15]		12.0392	1.39473
MGG_11216	hypothetical protein (762 aa)	hypothetical protein [Magnaporthe oryzae 70-15]		57.6898	9.6237
MGG_11224	conserved hypothetical protein (302 aa)	riboflavin aldehyde-forming enzyme	Rare lipoprotein A (RlpA)-like double-psi beta-barrel (PF03330) 242->284	8737.85	1008.54
MGG_11237	conserved hypothetical protein (141 aa)	hypothetical protein NCU06001 [Neurospora crassa OR74A]		17.9673	1.8364
MGG_11309	ATP-dependent DNA helicase PIF1 (756 aa)	atp-dependent dna helicase pif1	PIF1 helicase (PF05970) 189->315, PIF1 helicase (PF05970) 588->643	89.323	6.1835
MGG_11310	conserved hypothetical protein (300 aa)	hypothetical protein MGG_11310 [Magnaporthe oryzae 70-15]		7197.73	646.035
MGG_11311	conserved hypothetical protein (605 aa)	tpa: zn 2cys6 transcription factor		102.591	17.3875
MGG_11448	mitochondrial chaperone BCS1 (739 aa)	mitochondrial chaperone bcs1	BCS1 N terminal (PF08740) 72->264, ATPase family associated with various cellular activities (AAA) (PF00004) 302->451	232.423	23.571
MGG_11467	conserved hypothetical protein (362 aa)	hypothetical protein MGG_11467 [Magnaporthe oryzae 70-15]	LETM1-like protein (PF07766) 271->340	14.5005	1.9061
MGG_11470	conserved hypothetical protein (1010 aa)	hypothetical protein MGG_11470 [Magnaporthe oryzae 70-15]		135.311	12.7154
MGG_11605	predicted protein (841 aa)	hypothetical protein [Magnaporthe oryzae 70-15]		220.48	6.32288
MGG_11680	AAA family ATPase (704 aa)	nonsense-mediated mrna decay	ATPase family associated with various cellular activities (AAA) (PF00004) 418->524	457.156	21.3164
MGG_11764	conserved hypothetical protein (583 aa)	fungal zn binuclear cluster domain containing protein	Fungal Zn(2)-Cys(6) binuclear cluster domain (PF00172) 19->52	34.2419	6.15997
MGG_11809	conserved hypothetical protein (728 aa)	hypothetical protein MGG_11809 [Magnaporthe oryzae 70-15]	Protein of unknown function (DUF3405) (PF11885) 206->721	121.648	20.014
MGG_11897	conserved hypothetical protein (150 aa)	clathrin-coated vesicle	Uncharacterized conserved protein CG6151-P (PF10233) 19->131	1151.52	58.2065
MGG_11945	candidapepsin precursor (520 aa)	secreted aspartic proteinase	Eukaryotic aspartyl protease (PF00026) 118->448	79.5622	17.0852
MGG_12090	hypothetical protein (81 aa)	hypothetical protein [Magnaporthe oryzae 70-15]		124.518	20.7354
MGG_12116	dehydrogenase/reductase SDR family member 13 (387 aa)	short-chain dehydrogenase reductase family	short chain dehydrogenase (PF00106) 57->212	394.781	37.6811
MGG_12118	serine/threonine-protein kinase 24 (653 aa)	mst3-like protein	Protein kinase domain (PF00069) 11->261	91.0201	15.714
MGG_12119	conserved hypothetical protein (389 aa)	dhp1-interacting protein	RAI1 like (PF08652) 218->285	54.0111	7.04332
MGG_12131	skeletal muscle and kidney-enriched inositol phosphatase (1195 aa)	inositol polyphosphate	Endonuclease/Exonuclease/phosphatase family (PF03372) 792->1119	9.41487	0.953048
MGG_12165	predicted protein (530 aa)	hypothetical protein [Magnaporthe oryzae 70-15]		200.812	12.8548
MGG_12247	conserved hypothetical protein (221 aa)	extracellular serine-rich		548.753	47.3981
MGG_12248	ATPase, AFG1 type (494 aa)	mitochondrial atpase	AFG1-like ATPase (PF03969) 25->389	20.7868	2.78945
MGG_12272	trm112p-like protein (128 aa)	adomet-dependent trna methyltransferase complex subunit	Trm112p-like protein (PF03966) 5->116	22.5363	3.37051
MGG_12294	hypothetical protein (109 aa)	hypothetical protein [Magnaporthe oryzae 70-15]		27.9433	3.7425
MGG_12315	hypothetical protein (76 aa)	hypothetical protein [Magnaporthe oryzae 70-15]		658.808	81.1756
MGG_12327	predicted protein (424 aa)	hypothetical protein MGG_12327 [Magnaporthe oryzae 70-15]		9.28879	0
MGG_12337	MAS3 protein (252 aa)	af363065_1mas3 protein	Protein of unknown function (DUF3129) (PF11327) 16->192	5545.64	551.214
MGG_12388	conserved hypothetical protein (686 aa)	hypothetical protein MGG_12388 [Magnaporthe oryzae 70-15]	Major Facilitator Superfamily (PF07690) 224->630	7.59616	0.441678
MGG_12410	predicted protein (371 aa)	hypothetical protein [Magnaporthe oryzae 70-15]		1819.9	59.394
MGG_12468	hypothetical protein (277 aa)	cfem domain protein	CFEM domain (PF05730) 21->76	27.1746	3.95157
MGG_12548	conserved hypothetical protein (353 aa)	cfem domain containing protein		62.4173	2.65007
MGG_12568	protein kinase domain protein (427 aa)	protein kinase domain-containing protein	Protein kinase domain (PF00069) 337->376	16.5391	2.27808
MGG_12644	Rho1 guanine nucleotide exchange factor 1 (1681 aa)	cnh domain protein	RhoGEF domain (PF00621) 865->1050, CNH domain (PF00780) 1335->1628	214.865	28.4756
MGG_12668	predicted protein (363 aa)	hypothetical protein MGCH7_ch7g267 [Magnaporthe oryzae 70-15]		458.388	15.2958
MGG_12715	predicted protein (224 aa)	hypothetical protein [Magnaporthe oryzae 70-15]		352.586	52.2801
MGG_12791	hypothetical protein (196 aa)	hypothetical protein [Magnaporthe oryzae 70-15]		6.59532	0
MGG_12865	conserved hypothetical protein (448 aa)	homeobox transcription	Homeobox domain (PF00046) 320->377	207.367	14.598
MGG_12906	conserved hypothetical protein (442 aa)	hypothetical protein MGG_12906 [Magnaporthe oryzae 70-15]	Ricin-type beta-trefoil lectin domain (PF00652) 110->201	45.5893	2.78945
MGG_12936	alternative oxidase (378 aa)	alternative oxidase	Alternative oxidase (PF01786) 82->315	169.654	30.9166
MGG_12989	CobW domain-containing protein (393 aa)	domain protein	CobW/HypB/UreG, nucleotide-binding domain (PF02492) 21->199	7.19337	0
MGG_13191	conserved hypothetical protein (184 aa)	gcn5-related n-acetyltransferase	Acetyltransferase (GNAT) family (PF00583) 76->151	61.0583	10.1115
MGG_13192	conserved hypothetical protein (107 aa)	---NA---		704.591	106.602
MGG_13252	extracellular elastinolytic metalloproteinase (636 aa)	elastinolytic metalloproteinase mep	Fungalysin/Thermolysin Propeptide Motif (PF07504) 83->132, Fungalysin metallopeptidase (M36) (PF02128) 244->617	45.7845	7.34562
MGG_13254	NAPE-hydrolyzing phospholipase D (389 aa)	zn-dependent hydrolase oxidoreductase family		63.6703	3.60312
MGG_13275	hypothetical protein (392 aa)	bifunctional xylanase deacetylase	Chitin recognition protein (PF00187) 37->78	177.551	30.3346
MGG_13277	predicted protein (304 aa)	hypothetical protein [Magnaporthe oryzae 70-15]		51.5743	9.0888
MGG_13428	mitochondrial phosphate carrier protein (315 aa)	mitochondrial phosphate carrier protein	Mitochondrial carrier protein (PF00153) 17->103, Mitochondrial carrier protein (PF00153) 119->197, Mitochondrial carrier protein (PF00153) 219->302	22.581	2.78945
MGG_13435	sulfur controller 2 (677 aa)	sulfur metabolite repression control protein	F-box domain (PF00646) 189->229, WD domain, G-beta repeat (PF00400) 330->364, WD domain, G-beta repeat (PF00400) 368->404, WD domain, G-beta repeat (PF00400) 408->444, WD domain, G-beta repeat (PF00400) 451->485, WD domain, G-beta repeat (PF00400) 490->58	805.109	133.199
MGG_13463	conserved hypothetical protein (157 aa)	hypothetical protein MGG_13463 [Magnaporthe oryzae 70-15]		4.97187	0
MGG_13464	laccase (610 aa)	laccase	Multicopper oxidase (PF07732) 94->205, Multicopper oxidase (PF00394) 215->362, Multicopper oxidase (PF07731) 432->564	149.404	18.1079
MGG_13490	predicted protein (407 aa)	hypothetical protein MGG_13490 [Magnaporthe oryzae 70-15]		6813.78	354.456
MGG_13529	hypothetical protein (58 aa)	---NA---		211.879	9.41463
MGG_13542	DEAD_2 domain-containing protein (922 aa)	atp-dependent rna helicase chl1	DEAD_2 (PF06733) 206->397	40.3329	6.83425
MGG_13617	eukaryotic translation initiation factor 2C 2 (1037 aa)	rna interference and gene silencing protein	Domain of unknown function (DUF1785) (PF08699) 244->282, PAZ domain (PF02170) 377->443, Piwi domain (PF02171) 607->866	110.163	13.5291
MGG_13624	ABC transporter CDR4 (1548 aa)	abc transporter cdr4	ABC-2 type transporter (PF01061) 471->681, CDR ABC transporter (PF06422) 691->791, ABC-2 type transporter (PF01061) 1141->1357	45.972	8.87973
MGG_13656	conserved hypothetical protein (414 aa)	hypothetical protein MGG_13656 [Magnaporthe oryzae 70-15]		54.569	8.57743
MGG_13744	MIPC synthase (355 aa)	mipc synthase subunit	Glycosyltransferase sugar-binding region containing DXD motif (PF04488) 89->168	17.6091	1.8364
MGG_13767	lovastatin nonaketide synthase (2641 aa)	polyketide	Beta-ketoacyl synthase, N-terminal domain (PF00109) 9->258, Beta-ketoacyl synthase, C-terminal domain (PF02801) 271->390, Acyl transferase domain (PF00698) 578->922, Methyltransferase domain (PF08242) 1509->1620, Alcohol dehydrogenase GroES-like domain (P	8.54011	0.441678
MGG_13801	beta-galactosidase (863 aa)	beta-galactosidase	Glycosyl hydrolases family 2, sugar binding domain (PF02837) 24->220, domain (PF00703) 231->344, Glycosyl hydrolases family 2, TIM barrel domain (PF02836) 349->498	139.465	25.7558
MGG_13926	conserved hypothetical protein (600 aa)	hypothetical protein MGG_13926 [Magnaporthe oryzae 70-15]	Regulator of G protein signaling domain (PF00615) 387->564	29.1808	4.62586
MGG_13948	conserved hypothetical protein (504 aa)	duf6 domain	EamA-like transporter family (PF00892) 207->270, EamA-like transporter family (PF00892) 353->465	109.02	22.3853
MGG_14113	hypothetical protein (60 aa)	hypothetical protein MGG_14113 [Magnaporthe oryzae 70-15]		309.139	50.793
MGG_14173	transport protein SEC7 (1873 aa)	guanyl-nucleotide exchange factor	Sec7 domain (PF01369) 623->808, Domain of unknown function (DUF1981) (PF09324) 1164->1248	669.845	110.046
MGG_14179	conserved hypothetical protein (224 aa)	gpi anchored cell wall	Ubiquitin 3 binding protein But2 (PF09792) 46->218	78.1062	3.09175
MGG_14244	conserved hypothetical protein (306 aa)	lipase	Lipase 3 N-terminal region (PF03893) 29->79, Lipase (class 3) (PF01764) 151->241	1193.47	27.8257
MGG_14293	pre-mRNA polyadenylation factor FIP1 (329 aa)	cleavage and polyadenylylation specificity factor subunit	Fip1 motif (PF05182) 153->194	58.2142	11.7153
MGG_14596	conserved hypothetical protein (768 aa)	hypothetical protein MGG_02237 [Magnaporthe oryzae 70-15]	Phosphoribosyl transferase domain (PF00156) 623->707	17.955	1.53411
MGG_14608	hypothetical protein (196 aa)	---NA---		9.56551	0.441678
MGG_14681	conserved hypothetical protein (370 aa)	protein		87.2353	10.2048
MGG_14702	conserved hypothetical protein (261 aa)	protein		33.6639	4.83493
MGG_14772	conserved hypothetical protein (128 aa)	mitochondrial f1f0 atp synthase subunit	ATP synthase complex subunit h (PF10775) 27->96	1631.57	214.373
MGG_14791	conserved hypothetical protein (397 aa)	hypothetical protein MGG_01533 [Magnaporthe oryzae 70-15]		14.9848	0.441678
MGG_14810	predicted protein (103 aa)	---NA---		24.5135	2.34777
MGG_14842	conserved hypothetical protein (290 aa)	dna repair protein	Eukaryotic protein of unknown function (DUF829) (PF05705) 76->268	81.613	16.0389
MGG_14903	beta-glucosidase 2 (765 aa)	bglm_aspnc ame: full=probable beta-glucosidase m ame: full=gentiobiase m ame: full=cellobiase m ame: full=beta-d-glucoside glucohydrolase m flags: precursor	Glycosyl hydrolase family 3 N terminal domain (PF00933) 130->240, Glycosyl hydrolase family 3 C terminal domain (PF01915) 348->628	31.1902	5.13723
MGG_14911	predicted protein (150 aa)	rna exonuclease 4	Ribonuclease H2 non-catalytic subunit (Ylr154p-like) (PF08615) 19->145	157.395	12.529
MGG_14912	DNA replication licensing factor mcm6 (954 aa)	dna replication licensing factor mcm6	MCM2/3/5 family (PF00493) 460->783	239.646	42.0282
MGG_14931	zinc finger protein 32 (354 aa)	c2h2 finger domain	Zinc finger, C2H2 type (PF00096) 16->40	28.0248	0.441678
MGG_14966	chitin deacetylase precursor (378 aa)	chitin binding protein	Polysaccharide deacetylase (PF01522) 41->165	71.551	10.3677
MGG_14984	predicted protein (168 aa)	---NA---		29.2332	4.0448
MGG_14988	conserved hypothetical protein (790 aa)	hypothetical protein MGCH7_ch7g821 [Magnaporthe oryzae 70-15]		57.4086	3.81219
MGG_14999	pigment biosynthesis protein Ayg1 (502 aa)	pigment biosynthesis protein yellowish-green 1	Alpha/beta hydrolase of unknown function (DUF1100) (PF06500) 178->494	2286.45	83.5922
MGG_15038	glycine dehydrogenase (1085 aa)	glycine dehydrogenase	Glycine cleavage system P-protein (PF02347) 96->539, Glycine cleavage system P-protein (PF02347) 582->834	25.0669	0.441678
MGG_15063	predicted protein (146 aa)	---NA---		9.89912	0.441678
MGG_15065	conserved hypothetical protein (393 aa)	amid-like mitochondrial	Pyridine nucleotide-disulphide oxidoreductase (PF07992) 7->308, Pyridine nucleotide-disulphide oxidoreductase (PF00070) 161->235	117.909	16.9232
MGG_15078	conserved hypothetical protein (888 aa)	hypothetical protein MGG_12346 [Magnaporthe oryzae 70-15]		94.6731	16.0163
MGG_15089	predicted protein (94 aa)	rna polymerase ii transcription factor b subunit 5	Transcription factor TFIIH complex subunit Tfb5 (PF06331) 1->62	31.0519	4.18418
MGG_15184	peptidase U34 (534 aa)	peptidase dipeptidase	Peptidase family C69 (PF03577) 25->266	24.4119	3.67281
MGG_15230	hypothetical protein (69 aa)	---NA---		452.185	40.4471
MGG_15291	dibasic-processing endoprotease (853 aa)	pheromone processing endoprotease kex2	Subtilase family (PF00082) 171->463, Proprotein convertase P-domain (PF01483) 523->609	373.755	74.5948
MGG_15315	predicted protein (120 aa)	---NA---		153.608	6.62518
MGG_15393	conserved hypothetical protein (384 aa)	zinc finger	Zinc-finger double-stranded RNA-binding (PF12171) 203->227	35.7393	3.09175
MGG_15428	para-nitrobenzyl esterase (558 aa)	triacylglycerol	Carboxylesterase (PF00135) 8->463	85.641	6.62518
MGG_15485	conserved hypothetical protein (294 aa)	protein	Protein kinase domain (PF00069) 57->258	6.99812	0
