# Supplementary material for: Genome-wide Transcriptional Profiling of Appressorium Development by the Rice Blast Fungus Magnaporthe oryzae
Source: PLoS Pathog. 2012 Feb 9;8(2):e1002514. doi: 10.1371/journal.ppat.1002514 (PMC3276559; doi:10.1371/journal.ppat.1002514)
Supplement: Table S4 — HT-SuperSAGE data showing M. oryzae genes differentially regulated in mycelium grown in minimal medium (MM) compared to mycelium propagated in complete medium (CM) (adjusted P-value< = 0.05). (XLS) [file ppat.1002514.s005.xls]

## Sheet: MM_up_v_CM
Table S4 - Genes up-regulated in mycelium grown in minimal medium (MM) compared to complete medium (CM) (adjusted P-value <= 0.05)								GO terms over-represented in this dataset vs whole genome
Gene id	Broad Institute Annotation	blast2go	pfam	baseMeanCM	baseMeanMM			GO-ID	Term	Category	FDR	P-Value
MGG_00015	catechol O-methyltransferase (290 aa)	catechol o-methyltransferase	O-methyltransferase (PF01596) 67->201	0	8.01068			GO:0007275	multicellular organismal development	P	0.00158207	1.15866e-06
MGG_00019	conserved hypothetical protein (204 aa)	hypothetical protein MGG_00019 [Magnaporthe oryzae 70-15]		22.4682	8432.22			GO:0032501	multicellular organismal process	P	0.00158207	1.19673e-06
MGG_00020	DUF323 domain-containing protein (549 aa)	duf323 domain protein	Formylglycine-generating sulfatase enzyme (PF03781) 228->536	0	383.578			GO:0043581	mycelium development	P	0.00158207	1.76879e-06
MGG_00156	conserved hypothetical protein (322 aa)	nmral1 protein	NmrA-like family (PF05368) 7->234	64.5003	908.164			GO:0048856	anatomical structure development	P	0.00158207	1.90465e-06
MGG_00194	conserved hypothetical protein (469 aa)	stress response protein		17.3416	58.6175			GO:0032502	developmental process	P	0.00158207	2.14199e-06
MGG_00270	alcohol dehydrogenase (349 aa)	zinc-containing alcohol	Alcohol dehydrogenase GroES-like domain (PF08240) 35->134, Zinc-binding dehydrogenase (PF00107) 178->298	155.791	1110.5			GO:0016491	oxidoreductase activity	F	0.025095	4.57269e-05
MGG_00273	conserved hypothetical protein (135 aa)	hypothetical protein [Magnaporthe oryzae 70-15]		7.44789	35.7098			GO:0055114	oxidation reduction	P	0.025095	4.7567e-05
MGG_00275	MFS transporter (517 aa)	mfs transporter	Major Facilitator Superfamily (PF07690) 83->461	3.43946	23.7608			GO:0055085	transmembrane transport	P	0.032508	7.04207e-05
MGG_00312	glyoxylate reductase (356 aa)	2-hydroxyacid dehydrogenase	D-isomer specific 2-hydroxyacid dehydrogenase, NAD binding domain (PF02826) 120->192, D-isomer specific 2-hydroxyacid dehydrogenase, NAD binding domain (PF02826) 231->318	111.825	445.643
MGG_00357	retinol dehydrogenase 14 (317 aa)	short-chain dehydrogenase reductase family	short chain dehydrogenase (PF00106) 39->160	19.5581	273.125
MGG_00399	DUF833 domain-containing protein (397 aa)	duf833 domain protein	Protein of unknown function (DUF833) (PF05742) 78->241	1014.96	3763.52
MGG_00409	conserved hypothetical protein (113 aa)	copper resistance protein		15.2751	98.1873
MGG_00443	hypothetical protein (70 aa)	hypothetical protein [Magnaporthe oryzae 70-15]		382.948	2003.07
MGG_00464	MFS phospholipid transporter Git1 (488 aa)	mfs phospholipid transporter git1	Sugar (and other) transporter (PF00083) 48->243, Sugar (and other) transporter (PF00083) 306->433	44.1975	149.474
MGG_00577	conserved hypothetical protein (467 aa)	hypothetical protein MGG_00577 [Magnaporthe oryzae 70-15]		9.97861	64.7424
MGG_00588	CIA30 family protein (234 aa)	cia30 family protein	Complex I intermediate-associated protein 30 (CIA30) (PF08547) 15->186	171.053	878.999
MGG_00633	potassium:hydrogen antiporter (903 aa)	k(+) h(+) antiporter 1	Sodium/hydrogen exchanger family (PF00999) 59->447	126.79	467.679
MGG_00766	conserved hypothetical protein (186 aa)	mismatched base pair and cruciform dna recognition		63.8464	487.361
MGG_00836	NUDIX domain-containing protein (205 aa)	nudix domain protein	NUDIX domain (PF00293) 43->166	129.19	508.096
MGG_00965	MSF1 domain-containing protein (188 aa)	mitochondrial protein sorting	PRELI-like family (PF04707) 15->170	409.946	1646.88
MGG_00967	DnaJ domain-containing protein (288 aa)	domain protein	DnaJ domain (PF00226) 50->111	21.9644	86.2383
MGG_01025	predicted protein (239 aa)	hypothetical protein [Magnaporthe oryzae 70-15]		17.8908	170.467
MGG_01045	arrestin domain-containing protein (628 aa)	carbon catabolite repression protein	Arrestin (or S-antigen), N-terminal domain (PF00339) 38->169, Arrestin (or S-antigen), C-terminal domain (PF02752) 203->320	2422.91	18224.8
MGG_01127	conserved hypothetical protein (715 aa)	c2h2 transcription factor		1759.68	8172.17
MGG_01270	2,4-dihydroxyhept-2-ene-1,7-dioic acid aldolase (262 aa)	#NAME?	HpcH/HpaI aldolase/citrate lyase family (PF03328) 80->223	61.5844	211.308
MGG_01293	conserved hypothetical protein (192 aa)	y212_botfu ame: full=uncharacterized kda protein	Dopa 4,5-dioxygenase family (PF08883) 63->178	309.868	1732.53
MGG_01294	eukaryotic translation initiation factor 2C 3 (1034 aa)	rna interference and gene silencing protein	Domain of unknown function (DUF1785) (PF08699) 298->346, PAZ domain (PF02170) 374->499, Piwi domain (PF02171) 667->982	6.32972	27.1696
MGG_01368	conserved hypothetical protein (238 aa)	short-chain dehydrogenase reductase family	short chain dehydrogenase (PF00106) 3->116	13.0388	1296.95
MGG_01369	alpha/beta hydrolase fold-3 domain-containing protein (348 aa)	arylesterase monoxygenase	alpha/beta hydrolase fold (PF07859) 102->323	72.6278	1881.42
MGG_01463	phosphate metabolism protein 7 (894 aa)	duf221 domain-containing protein	Domain of unknown function DUF221 (PF02714) 352->680, Phosphate metabolism protein (PF12621) 788->888	78.7758	575.691
MGG_01478	conserved hypothetical protein (483 aa)	hypothetical protein MGG_01478 [Magnaporthe oryzae 70-15]		209.535	1213.98
MGG_01511	benomyl/methotrexate resistance protein (591 aa)	benomyl methotrexate resistance protein	Major Facilitator Superfamily (PF07690) 139->525	152.658	4181.35
MGG_01569	conserved hypothetical protein (205 aa)	minor allergen alt a 7	NADPH-dependent FMN reductase (PF03358) 16->145	654.398	2383.99
MGG_01605	FAD binding domain-containing protein (653 aa)	phenol 2-monooxygenase	FAD binding domain (PF01494) 40->394, Phenol hydroxylase, C-terminal dimerisation domain (PF07976) 420->597	1799.4	6669.4
MGG_01688	conserved hypothetical protein (456 aa)	apses domain containing protein		694.286	2820.67
MGG_01713	norsolorinic acid reductase (368 aa)	norsolorinic acid reductase	Aldo/keto reductase family (PF00248) 30->317	126.02	710.925
MGG_01784	mediator of RNA polymerase II transcription subunit 21 (145 aa)	rna polymerase ii transcription mediator complex subunit	Subunit 21 of Mediator complex (PF11221) 1->137	11.561	62.0787
MGG_01790	acyl-CoA desaturase (476 aa)	acyl- desaturase	Fatty acid desaturase (PF00487) 81->293, Cytochrome b5-like Heme/Steroid binding domain (PF00173) 350->425	227.813	810.726
MGG_01863	aminopeptidase Y (505 aa)	aminopeptidase y	PA domain (PF02225) 133->221, Peptidase family M28 (PF04389) 253->445	8.39617	86.7024
MGG_01935	rhamnolipids biosynthesis 3-oxoacyl-[acyl-carrier-protein] reductase (345 aa)	short chain dehydrogenase reductase family	short chain dehydrogenase (PF00106) 68->259	10.6128	176.085
MGG_01993	predicted protein (102 aa)	lysozyme		50.6971	392.841
MGG_01995	isocitrate dehydrogenase subunit 1 (387 aa)	isocitrate dehydrogenase subunit 1	Isocitrate/isopropylmalate dehydrogenase (PF00180) 49->379	19.3882	69.8835
MGG_02002	conserved hypothetical protein (427 aa)	monocarboxylate permease	Major Facilitator Superfamily (PF07690) 71->421	176.304	1076.14
MGG_02072	amino-acid permease inda1 (578 aa)	amino-acid permease inda1	Amino acid permease (PF00324) 73->535	437.239	3211.8
MGG_02095	conserved hypothetical protein (332 aa)	isoflavone reductase family protein	NmrA-like family (PF05368) 34->166	374.671	1148.36
MGG_02104	hypothetical protein (376 aa)	hypothetical protein [Magnaporthe oryzae 70-15]		23.3374	377.607
MGG_02105	conserved hypothetical protein (305 aa)	hypothetical protein MGG_02105 [Magnaporthe oryzae 70-15]		9.95884	96.9845
MGG_02120	sterigmatocystin 8-O-methyltransferase precursor (469 aa)	sterigmatocystin 8-o-methyltransferase	O-methyltransferase (PF00891) 246->437	5.31626	24.0974
MGG_02139	conserved hypothetical protein (176 aa)	hypothetical protein [Magnaporthe oryzae 70-15]		3.81878	110.424
MGG_02168	conserved hypothetical protein (336 aa)	hypothetical protein MGG_02168 [Magnaporthe oryzae 70-15]	Protein of unknown function (DUF3445) (PF11927) 99->274	12.2801	48.0608
MGG_02223	conserved hypothetical protein (119 aa)	hypothetical protein MGG_02223 [Magnaporthe oryzae 70-15]		29.3471	144.581
MGG_02257	conserved hypothetical protein (318 aa)	hypothetical protein MGG_02257 [Magnaporthe oryzae 70-15]	Glycosyl hydrolase catalytic core (PF11790) 29->294	19.1591	85.2284
MGG_02309	carboxypeptidase S1 (619 aa)	carboxypeptidase	Serine carboxypeptidase (PF00450) 32->519	8.39617	80.767
MGG_02379	hypothetical protein (242 aa)	hypothetical protein [Magnaporthe oryzae 70-15]		24.3904	217.181
MGG_02403	hypothetical protein (370 aa)	hypothetical protein [Magnaporthe oryzae 70-15]		13.2086	61.6016
MGG_02531	minor extracellular protease vpr (817 aa)	serin endopeptidase	Subtilase family (PF00082) 164->445, PA domain (PF02225) 269->359	28.5489	192.835
MGG_02610	conserved hypothetical protein (348 aa)	candidate lipase from carbohydrate esterase family ce10	alpha/beta hydrolase fold (PF07859) 101->319	139.169	567.703
MGG_02612	3-oxoacyl-[acyl-carrier-protein] reductase (281 aa)	short-chain dehydrogenase reductase family	short chain dehydrogenase (PF00106) 9->177	304.409	1400.6
MGG_02641	conserved hypothetical protein (291 aa)	hypothetical protein MGG_02641 [Magnaporthe oryzae 70-15]	Protein of unknown function (DUF540) (PF04401) 76->263	1.39277	20.7572
MGG_02647	conserved hypothetical protein (203 aa)	protein		142.891	1623.48
MGG_02648	interferon-induced GTP-binding protein Mx (753 aa)	dynamin family protein	Dynamin family (PF00350) 38->225, Dynamin central region (PF01031) 241->372	375.123	2497.76
MGG_02740	conserved hypothetical protein (391 aa)	set domain-containing protein	SET domain (PF00856) 30->225	19.1334	61.4184
MGG_02893	conserved hypothetical protein (156 aa)	hypothetical protein MGG_02893 [Magnaporthe oryzae 70-15]		16.498	74.0212
MGG_02902	NAD-binding Rossmann fold oxidoreductase family protein (985 aa)	nad-binding rossmann fold oxidoreductase family protein	Phosphotransferase enzyme family (PF01636) 354->538, Oxidoreductase family, NAD-binding Rossmann fold (PF01408) 617->737	47.9372	173.202
MGG_02908	hypothetical protein (208 aa)	hypothetical protein [Magnaporthe oryzae 70-15]		564.989	2337.53
MGG_02928	conserved hypothetical protein (634 aa)	hypothetical protein MGG_02928 [Magnaporthe oryzae 70-15]		105.932	449.056
MGG_02956	hypothetical protein (293 aa)	hypothetical protein MGCH7_ch7g730 [Magnaporthe oryzae 70-15]		35.742	529.336
MGG_03042	hypothetical protein (152 aa)	hypothetical protein [Magnaporthe oryzae 70-15]		13.503	88.1013
MGG_03123	multidrug and toxin extrusion protein 1 (749 aa)	mate efflux family protein	MatE (PF01554) 301->461, MatE (PF01554) 523->680	2.426	18.489
MGG_03124	conserved hypothetical protein (543 aa)	cycloheximide resistance	Major Facilitator Superfamily (PF07690) 73->460	2.7006	18.5576
MGG_03130	pps1 dual specificty phosphatase (700 aa)	pps1 dual specificty phosphatase	Dual specificity phosphatase, catalytic domain (PF00782) 531->667	49.6441	352.47
MGG_03234	conserved hypothetical protein (328 aa)	hypothetical protein MGG_03234 [Magnaporthe oryzae 70-15]	Mitochondrial resolvase Ydc2, catalytic (PF09159) 60->310	42.2159	142.637
MGG_03287	alpha-amylase (519 aa)	alpha-( )-amylase	Alpha amylase, catalytic domain (PF00128) 35->379	103.048	528.927
MGG_03301	conserved hypothetical protein (266 aa)	protein	Acetyltransferase (GNAT) family (PF00583) 149->213	301.991	1205.61
MGG_03332	copper amine oxidase 1 (710 aa)	copper amine oxidase	Copper amine oxidase, N2 domain (PF02727) 25->113, Copper amine oxidase, N3 domain (PF02728) 127->224, Copper amine oxidase, enzyme domain (PF01179) 261->676	134.631	644.228
MGG_03360	carboxylic acid transport protein (514 aa)	carboxylic acid transport protein	Major Facilitator Superfamily (PF07690) 83->409	727.588	2808.97
MGG_03368	conserved hypothetical protein (202 aa)	protein		5.40121	100.188
MGG_03404	hypothetical protein (182 aa)	hypothetical protein MGG_03404 [Magnaporthe oryzae 70-15]		533.74	1851.55
MGG_03446	conserved hypothetical protein (324 aa)	hypothetical protein MGG_03446 [Magnaporthe oryzae 70-15]		922.21	3435.01
MGG_03529	integral membrane protein (597 aa)	integral membrane protein	Domain of unknown function (DUF2427) (PF10348) 45->145, Protein of unknown function (Ytp1) (PF10355) 293->579	0.653914	18.757
MGG_03588	conserved hypothetical protein (363 aa)	hypothetical protein MGG_03588 [Magnaporthe oryzae 70-15]		0	16.6195
MGG_03602	hypothetical protein (498 aa)	hypothetical protein [Magnaporthe oryzae 70-15]		14.7061	75.492
MGG_03639	predicted protein (174 aa)	arginyl-trna synthetase	tRNA synthetases class I (R) (PF00750) 46->131	13.6077	175.193
MGG_03640	conserved hypothetical protein (691 aa)	mfs multidrug	Major Facilitator Superfamily (PF07690) 270->570	1.39277	29.0359
MGG_03675	conserved hypothetical protein (754 aa)	hypothetical protein MGG_03675 [Magnaporthe oryzae 70-15]		30.1907	98.7984
MGG_03764	salicylate hydroxylase (465 aa)	salicylate	FAD dependent oxidoreductase (PF01266) 21->73, FAD binding domain (PF01494) 165->376	0	8.8768
MGG_03800	predicted protein (225 aa)	dynamin family protein	Dynamin family (PF00350) 38->103	1.58243	22.1626
MGG_03823	NADH-dependent flavin oxidoreductase (419 aa)	nadh oxidase	NADH:flavin oxidoreductase / NADH oxidase family (PF00724) 31->362	29.6019	338.266
MGG_03896	conserved hypothetical protein (360 aa)	alpha beta hydrolase fold	Putative lysophospholipase (PF12146) 51->100	525.693	2946.5
MGG_04088	anaphase-promoting complex subunit 11 (105 aa)	anaphase promoting complex subunit	Zinc finger, C3HC4 type (RING finger) (PF00097) 35->77	151.757	711.252
MGG_04118	fatty acid synthase subunit beta dehydratase (389 aa)	fatty acid synthase beta subunit dehydratase	Acyl transferase domain (PF00698) 40->336	1271.84	8319.23
MGG_04152	conserved hypothetical protein (117 aa)	structural toxin protein		321.384	1141.88
MGG_04197	conserved hypothetical protein (325 aa)	cell lysis protein	Reticulon (PF02453) 76->239	876.056	2944
MGG_04225	quinate permease (536 aa)	mfs quinate	Sugar (and other) transporter (PF00083) 40->501	15.0203	90.0394
MGG_04253	carboxypeptidase A4 (446 aa)	zinc carboxypeptidase a	Zinc carboxypeptidase (PF00246) 129->424	7.278	31.1701
MGG_04254	conserved hypothetical protein (207 aa)	hypothetical protein [Magnaporthe oryzae 70-15]		11.3714	42.9851
MGG_04327	conserved hypothetical protein (1133 aa)	mynd finger family protein	MYND finger (PF01753) 1085->1127	164.887	764.853
MGG_04344	conserved hypothetical protein (527 aa)	hypothetical protein MGG_04344 [Magnaporthe oryzae 70-15]		178.757	599.187
MGG_04432	cytochrome P450 51 (527 aa)	14 alpha-demethylase	Cytochrome P450 (PF00067) 55->521	338.235	1171.19
MGG_04465	hypothetical protein (346 aa)	hypothetical protein MGG_04465 [Magnaporthe oryzae 70-15]		2414.52	14931.6
MGG_04466	DNA mismatch repair protein mutS (1114 aa)	dna mismatch repair protein	MutS domain I (PF01624) 203->302, MutS domain II (PF05188) 352->407, MutS domain III (PF05192) 481->859, MutS domain V (PF00488) 863->1105	372.926	1201.8
MGG_04564	conserved hypothetical protein (630 aa)	protein phosphatase type 1 complex subunit hex2 reg1	Fungal protein of unknown function (DUF1752) (PF08550) 161->189	65.259	284.852
MGG_04569	NADPH dehydrogenase (443 aa)	nadph dehydrogenase	NADH:flavin oxidoreductase / NADH oxidase family (PF00724) 39->378	334.478	2013.39
MGG_04580	predicted protein (127 aa)	hypothetical protein [Magnaporthe oryzae 70-15]		0	5.94182
MGG_04595	hypothetical protein (63 aa)	hypothetical protein MGG_04595 [Magnaporthe oryzae 70-15]		78.1081	308.42
MGG_04634	conserved hypothetical protein (681 aa)	hypothetical protein [Magnaporthe oryzae 70-15]		3.54417	51.4043
MGG_04684	phenylacetate hydroxylase (516 aa)	cytochrome p450 phenylacetate 2-	Cytochrome P450 (PF00067) 34->461	16.4782	84.5649
MGG_04776	predicted protein (173 aa)	hypothetical protein [Magnaporthe oryzae 70-15]		0.464258	12.1484
MGG_04847	peptidase M14 (450 aa)	carboxypeptidase a	Zinc carboxypeptidase (PF00246) 83->419	113.125	828.732
MGG_04893	allantoate permease (522 aa)	allantoate permease	Major Facilitator Superfamily (PF07690) 45->412	477.501	1831.66
MGG_05091	predicted protein (133 aa)	hypothetical protein [Magnaporthe oryzae 70-15]		1.58243	15.554
MGG_05139	conserved hypothetical protein (477 aa)	histidine acid phosphatase	Histidine acid phosphatase (PF00328) 46->330	210.868	984.455
MGG_05165	conserved hypothetical protein (511 aa)	hypothetical protein MGG_05165 [Magnaporthe oryzae 70-15]	Uncharacterized conserved protein (DUF2183) (PF09949) 326->420	0.464258	8.01068
MGG_05250	conserved hypothetical protein (840 aa)	hypothetical protein MGG_05250 [Magnaporthe oryzae 70-15]		43.0595	524.159
MGG_05252	uracil phosphoribosyltransferase (230 aa)	uracil phosphoribosyltransferase	Phosphoribosyl transferase domain (PF00156) 75->177	282.295	1050.13
MGG_05272	conserved hypothetical protein (785 aa)	microtubule associated protein	Microtubule associated protein (MAP65/ASE1 family) (PF03999) 95->555	2.426	16.0867
MGG_05280	NADPH oxidase regulator NoxR (526 aa)	pb1 domain	Tetratricopeptide repeat (PF00515) 37->67, PB1 domain (PF00564) 433->523	368.29	1831.9
MGG_05398	hypothetical protein (113 aa)	hypothetical protein [Magnaporthe oryzae 70-15]		4.93695	635.014
MGG_05413	MFS transporter (489 aa)	mfs transporter	Major Facilitator Superfamily (PF07690) 64->431	0.653914	9.67754
MGG_05447	glutaredoxin-C2 (112 aa)	glutaredoxin	Glutaredoxin (PF00462) 18->80	153.68	564.124
MGG_05500	predicted protein (603 aa)	hypothetical protein [Magnaporthe oryzae 70-15]		82.64	958.138
MGG_05501	hypothetical protein (679 aa)	c2h2 finger domain		53.7631	277.537
MGG_05526	ammonium transporter MEP2 (486 aa)	ammonium transporter mep2	Ammonium Transporter Family (PF00909) 33->440	184.935	2742.24
MGG_05529	feruloyl esterase B (506 aa)	feruloyl esterase b precursor	Tannase and feruloyl esterase (PF07519) 84->488	3.43946	22.8947
MGG_05554	conserved hypothetical protein (467 aa)	zinc-binding dehydrogenase	Alcohol dehydrogenase GroES-like domain (PF08240) 79->139	5.50592	23.7673
MGG_05574	conserved hypothetical protein (513 aa)	flavin-binding monooxygenase-like protein	Flavin-binding monooxygenase-like (PF00743) 41->378	20.1073	69.2886
MGG_05692	conserved hypothetical protein (227 aa)	hypothetical protein MGG_05692 [Magnaporthe oryzae 70-15]		10.9921	56.2023
MGG_05767	conserved hypothetical protein (534 aa)	pfs domain protein		13.1237	63.2717
MGG_05800	predicted protein (396 aa)	hypothetical protein MGG_05800 [Magnaporthe oryzae 70-15]		8.84067	62.0755
MGG_05828	chitin deacetylase 1 (330 aa)	polysaccharide deacetylase family protein	Polysaccharide deacetylase (PF01522) 83->173	0	17.4888
MGG_05829	conserved hypothetical protein (657 aa)	c6 transcription	Fungal Zn(2)-Cys(6) binuclear cluster domain (PF00172) 43->77, Fungal specific transcription factor domain (PF04082) 177->425	3.24981	42.8544
MGG_05871	integral membrane protein (632 aa)	integral membrane protein	CFEM domain (PF05730) 32->99	13.4181	163.793
MGG_05880	glycerol uptake facilitator protein (391 aa)	glycerol uptake	Major intrinsic protein (PF00230) 99->315	10786.3	83881.1
MGG_05897	predicted protein (154 aa)	hypothetical protein [Magnaporthe oryzae 70-15]		23.1221	77.309
MGG_05940	short chain dehydrogenase (260 aa)	short chain dehydrogenase	short chain dehydrogenase (PF00106) 6->161	17.0274	445.941
MGG_05943	hypothetical protein (146 aa)	hypothetical protein [Magnaporthe oryzae 70-15]		0.653914	11.6156
MGG_05982	hypothetical protein (139 aa)	hypothetical protein MGG_05982 [Magnaporthe oryzae 70-15]		1.77209	16.6195
MGG_06026	conserved hypothetical protein (635 aa)	hypothetical protein MGG_06026 [Magnaporthe oryzae 70-15]	PAS fold (PF08447) 18->92	55.6142	237.32
MGG_06062	nitrate reductase (912 aa)	nitrate reductase	Oxidoreductase molybdopterin binding domain (PF00174) 132->310, Mo-co oxidoreductase dimerisation domain (PF03404) 338->486, Cytochrome b5-like Heme/Steroid binding domain (PF00173) 553->626, Oxidoreductase FAD-binding domain (PF00970) 659->765, Oxidoredu	2138.11	16300.6
MGG_06088	conserved hypothetical protein (296 aa)	glutathione-dependent formaldehyde-activating gfa	Glutathione-dependent formaldehyde-activating enzyme (PF04828) 31->107, Glutathione-dependent formaldehyde-activating enzyme (PF04828) 174->250	387.396	984.32
MGG_06178	conserved hypothetical protein (442 aa)	hypothetical protein MGG_06178 [Magnaporthe oryzae 70-15]		15.4648	114.545
MGG_06254	chalcone synthase (425 aa)	chalcone synthase b	Chalcone and stilbene synthases, N-terminal domain (PF00195) 38->251, Chalcone and stilbene synthases, C-terminal domain (PF02797) 279->421	9.49458	57.9313
MGG_06297	conserved hypothetical protein (860 aa)	tpa: nuclear pore complex protein an-nup82		9.97861	36.517
MGG_06302	DNA polymerase epsilon subunit C (142 aa)	cbf nf-y family transcription	Histone-like transcription factor (CBF/NF-Y) and archaeal histone (PF00808) 22->85	326.514	1602.76
MGG_06403	PH domain-containing protein (412 aa)	ph domain protein	PH domain (PF00169) 264->343	522.593	1961.96
MGG_06498	phosphorylase family protein (320 aa)	5 -methylthioadenosine phosphorylase	Phosphorylase superfamily (PF01048) 22->264	364.253	1354.4
MGG_06527	NADPH-ferrihemoprotein reductase (1612 aa)	protein	Indoleamine 2,3-dioxygenase (PF01231) 131->363, FAD binding domain (PF00667) 549->751, Oxidoreductase NAD-binding domain (PF00175) 818->907, Cytochrome b5-like Heme/Steroid binding domain (PF00173) 1001->1067	0	6.1412
MGG_06636	Class II Aldolase family protein (324 aa)	aldolase	Class II Aldolase and Adducin N-terminal domain (PF00596) 67->255	9.49458	46.0541
MGG_06661	high-affinity nicotinic acid transporter (495 aa)	mfs	Major Facilitator Superfamily (PF07690) 50->402	11.077	45.7207
MGG_06738	G-protein coupled receptor (495 aa)	g-protein coupled receptor	Slime mold cyclic AMP receptor (PF05462) 22->186	2.7006	17.8876
MGG_06747	glutathione S-transferase (320 aa)	glutathione s-transferase	Glutathione S-transferase, N-terminal domain (PF02798) 86->150, Glutathione S-transferase, C-terminal domain (PF00043) 208->273	46.499	445.01
MGG_06782	N amino acid transport system protein (519 aa)	neutral amino acid	Transmembrane amino acid transporter protein (PF01490) 149->495	75.611	388.866
MGG_06790	conserved hypothetical protein (168 aa)	protein		54.581	315.74
MGG_06799	conserved hypothetical protein (796 aa)	hypothetical protein MGG_06799 [Magnaporthe oryzae 70-15]	Domain of unknown function (DUF2828) (PF11443) 116->785	149.213	3435.82
MGG_06865	hypothetical protein (150 aa)	protein		2.426	112.869
MGG_06872	conserved hypothetical protein (640 aa)	cytochrome p450 3a21	Cytochrome P450 (PF00067) 77->465, Cytochrome P450 (PF00067) 537->573	752.935	3013.14
MGG_06902	conserved hypothetical protein (500 aa)	hypothetical protein MGG_06902 [Magnaporthe oryzae 70-15]		268.104	1432.88
MGG_07044	hypothetical protein (77 aa)	hypothetical protein [Magnaporthe oryzae 70-15]		2806.74	17263.5
MGG_07134	polyamine acetyltransferase (269 aa)	gnat family	Acetyltransferase (GNAT) family (PF00583) 171->238	32.1722	113.339
MGG_07144	hypothetical protein (69 aa)	hypothetical protein [Magnaporthe oryzae 70-15]		561.235	5716.8
MGG_07158	conserved hypothetical protein (576 aa)	hypothetical protein MGG_07158 [Magnaporthe oryzae 70-15]		36.1213	135.374
MGG_07211	conserved hypothetical protein (494 aa)	tpa: microbody proliferation protein peroxin 23-like		67.2207	248.72
MGG_07289	glycogen synthase (709 aa)	glycogen synthase	Glycogen synthase (PF05693) 19->658	394.64	1457.14
MGG_07317	glutamate-cysteine ligase (696 aa)	glutamate-cysteine ligase	Glutamate-cysteine ligase (PF03074) 261->660	5.40121	43.1191
MGG_07402	conserved hypothetical protein (155 aa)	hypothetical protein MGG_07402 [Magnaporthe oryzae 70-15]	Domain of unknown function (DUF1857) (PF08982) 6->153	1.11817	12.4164
MGG_07521	conserved hypothetical protein (526 aa)	hypothetical protein MGG_07521 [Magnaporthe oryzae 70-15]		197.75	2023.59
MGG_07643	conserved hypothetical protein (308 aa)	hypothetical protein MGG_07643 [Magnaporthe oryzae 70-15]		1.11817	116.418
MGG_07661	potassium:hydrogen antiporter (931 aa)	k+ h+	Sodium/hydrogen exchanger family (PF00999) 44->434	97.6464	438.594
MGG_07710	conserved hypothetical protein (387 aa)	protein		1.11817	21.8292
MGG_07808	membrane transporter (545 aa)	sugar	Major Facilitator Superfamily (PF07690) 71->502	0.464258	9.34417
MGG_07882	conserved hypothetical protein (461 aa)	mfs monocarboxylate	Major Facilitator Superfamily (PF07690) 95->273	9.13503	60.2714
MGG_07911	methyltransferase (226 aa)	methyltransferase type 11		146.846	875.002
MGG_07919	predicted protein (186 aa)	hypothetical protein [Magnaporthe oryzae 70-15]		5.40121	48.123
MGG_07961	DUF636 domain-containing protein (140 aa)	duf636 domain protein	Glutathione-dependent formaldehyde-activating enzyme (PF04828) 29->119	5.40121	37.9845
MGG_07974	C-signal protein (245 aa)	c-signal	short chain dehydrogenase (PF00106) 3->177	150.246	599.736
MGG_08002	uracil permease (555 aa)	uridine permease	Permease for cytosine/purines, uracil, thiamine, allantoin (PF02133) 19->469	8.37641	48.257
MGG_08056	uric acid-xanthine permease (600 aa)	purine permease	Permease family (PF00860) 57->484	52.3249	828.369
MGG_08285	mycocerosic acid synthase (2397 aa)	reducing polyketide synthase	Beta-ketoacyl synthase, N-terminal domain (PF00109) 12->275, Beta-ketoacyl synthase, C-terminal domain (PF02801) 284->399, Acyl transferase domain (PF00698) 558->905, Alcohol dehydrogenase GroES-like domain (PF08240) 1688->1742, Zinc-binding dehydrogenase	4.00843	23.764
MGG_08287	hypothetical protein (151 aa)	hypothetical protein [Magnaporthe oryzae 70-15]		51.0764	293.852
MGG_08297	NADPH dehydrogenase 3 (374 aa)	nadh:flavin oxidoreductase nadh oxidase family protein	NADH:flavin oxidoreductase / NADH oxidase family (PF00724) 3->338	2.23634	41.3183
MGG_08309	multidrug resistance-associated protein 2 (1501 aa)	abc multidrug	ABC transporter transmembrane region (PF00664) 360->534, ABC transporter (PF00005) 658->768, ABC transporter transmembrane region (PF00664) 916->1156, ABC transporter (PF00005) 1264->1407	842.12	3028.58
MGG_08311	oxidoreductase (353 aa)	2og-fe oxygenase	2OG-Fe(II) oxygenase superfamily (PF03171) 168->288	10.3382	50.7311
MGG_08354	hypothetical protein (259 aa)	cell wall protein	Hydrophobic surface binding protein A (PF12296) 27->149	3.35452	38.3082
MGG_08405	retinol dehydrogenase 13 (323 aa)	retinol dehydrogenase	short chain dehydrogenase (PF00106) 25->167	11.1817	106.463
MGG_08439	predicted protein (282 aa)	hypothetical protein MGG_08439 [Magnaporthe oryzae 70-15]		13.6927	71.1484
MGG_08552	hypothetical protein (117 aa)	hypothetical protein [Magnaporthe oryzae 70-15]		137.359	441.467
MGG_08574	conserved hypothetical protein (308 aa)	hypothetical protein [Magnaporthe oryzae 70-15]		1.30783	15.0866
MGG_08656	conserved hypothetical protein (518 aa)	mfs multidrug	Major Facilitator Superfamily (PF07690) 67->357	1.77209	14.7532
MGG_08711	carboxypeptidase A2 (441 aa)	carboxypeptidase a4	Zinc carboxypeptidase (PF00246) 146->431	14.8306	58.343
MGG_08725	D-lactate dehydrogenase (350 aa)	d-lactate	D-isomer specific 2-hydroxyacid dehydrogenase, catalytic domain (PF00389) 11->331, D-isomer specific 2-hydroxyacid dehydrogenase, NAD binding domain (PF02826) 115->301	3957.74	13019.8
MGG_08726	hypothetical protein (196 aa)	hypothetical protein [Magnaporthe oryzae 70-15]		204.716	1772.01
MGG_08883	conserved hypothetical protein (747 aa)	hypothetical protein MGG_08883 [Magnaporthe oryzae 70-15]	Protein of unknown function (DUF3074) (PF11274) 126->395	23.0371	64.69
MGG_08890	predicted protein (678 aa)	protein		18.5644	507.787
MGG_08976	nicotinamidase (231 aa)	isochorismatase family	Isochorismatase family (PF00857) 11->210	88.1321	357.651
MGG_08994	conserved hypothetical protein (242 aa)	isochorismatase family	Isochorismatase family (PF00857) 34->185	2.9752	121.406
MGG_09028	predicted protein (174 aa)	c2h2 type zinc finger containing protein	Zinc-finger double-stranded RNA-binding (PF12171) 22->50	122.606	943.277
MGG_09049	predicted protein (198 aa)	choline transport	Amino acid permease (PF00324) 9->155	2.426	18.2242
MGG_09063	urea active transporter (688 aa)	urea active transporter	Sodium:solute symporter family (PF00474) 49->466	2.51095	146.294
MGG_09100	cutinase (215 aa)	cutinase precursor	Cutinase (PF01083) 39->214	9.30493	104.515
MGG_09129	conserved hypothetical protein (935 aa)	hypothetical protein MGG_09129 [Magnaporthe oryzae 70-15]		28.7781	131.903
MGG_09134	hypothetical protein (119 aa)	hydrophobin precursor	Fungal hydrophobin (PF06766) 50->115	0.464258	20.6918
MGG_09138	glutathione S-transferase II (224 aa)	glutathione s-	Glutathione S-transferase, N-terminal domain (PF02798) 17->80, Glutathione S-transferase, C-terminal domain (PF00043) 119->211	24.7499	228.159
MGG_09154	conserved hypothetical protein (271 aa)	protein		6.51938	36.6446
MGG_09179	cytochrome P450 4A24 (562 aa)	cytochrome p450	Cytochrome P450 (PF00067) 70->531	5.04166	27.6305
MGG_09241	predicted protein (267 aa)	hypothetical protein [Magnaporthe oryzae 70-15]		17.7209	56.1401
MGG_09328	conserved hypothetical protein (371 aa)	alcohol dehydrogenase	Alcohol dehydrogenase GroES-like domain (PF08240) 33->93, Zinc-binding dehydrogenase (PF00107) 172->266	2.426	14.1519
MGG_09344	alcohol dehydrogenase (370 aa)	alcohol dehydrogenase	Alcohol dehydrogenase GroES-like domain (PF08240) 33->148, Zinc-binding dehydrogenase (PF00107) 197->326	52.9195	208.778
MGG_09436	conserved hypothetical protein (101 aa)	hypothetical protein MGG_09436 [Magnaporthe oryzae 70-15]		5.40121	88.8431
MGG_09445	conserved hypothetical protein (479 aa)	protein	C2 domain (PF00168) 224->296, C2 domain (PF00168) 359->425	31.4787	193.779
MGG_09501	serine racemase (404 aa)	pyridoxal-phosphate dependent	Pyridoxal-phosphate dependent enzyme (PF00291) 67->385	41.0978	206.663
MGG_09502	quinidine resistance (588 aa)	mfs multidrug resistance	Major Facilitator Superfamily (PF07690) 134->535	203.001	1244.39
MGG_09536	conserved hypothetical protein (660 aa)	retinoblastoma-binding protein	DWNN domain (PF08783) 5->78	16.4782	71.1581
MGG_09537	MSF1 domain-containing protein (233 aa)	msf1 domain protein	PRELI-like family (PF04707) 17->150	403.73	1612.1
MGG_09632	conserved hypothetical protein (348 aa)	zinc-binding dehydrogenase family superfamily	Alcohol dehydrogenase GroES-like domain (PF08240) 31->92	15.3403	66.2132
MGG_09639	cell wall alpha-1,3-glucan synthase ags1 (2252 aa)	alpha- -glucan synthase ags2	Alpha amylase, catalytic domain (PF00128) 8->216, Starch synthase catalytic domain (PF08323) 1040->1244, Glycosyl transferases group 1 (PF00534) 1334->1435	175.83	473.823
MGG_09743	conserved hypothetical protein (132 aa)	hypothetical protein MGG_09743 [Magnaporthe oryzae 70-15]	Protein of unknown function (DUF2638) (PF10937) 17->127	4.66235	21.7606
MGG_09783	hypothetical protein (109 aa)	protein		1696.08	16113.9
MGG_09794	conserved hypothetical protein (302 aa)	hypothetical protein MGG_09794 [Magnaporthe oryzae 70-15]		4.47269	32.6408
MGG_09899	hypothetical protein (137 aa)	hypothetical protein MGG_09899 [Magnaporthe oryzae 70-15]	Protein of unknown function (DUF3602) (PF12223) 26->102	119.016	624.039
MGG_10015	predicted protein (296 aa)	neutral protease		2.7006	51.9273
MGG_10105	hypothetical protein (203 aa)	cryp_crypa ame: full=cryparin flags: precursor	Fungal hydrophobin (PF06766) 52->97	0.653914	28.1633
MGG_10106	conserved hypothetical protein (334 aa)	hypothetical protein MGG_10106 [Magnaporthe oryzae 70-15]	NmrA-like family (PF05368) 15->253	0.928516	23.898
MGG_10108	conserved hypothetical protein (263 aa)	glutathione s-		139.011	674.12
MGG_10322	cortical patch protein (255 aa)	actin cortical patch protein sur7	SUR7/PalI family (PF06687) 10->205	44.5768	305.063
MGG_10439	transporter of Nicotinic Acid (523 aa)	mfs transporter	Major Facilitator Superfamily (PF07690) 77->415	0	22.4273
MGG_10482	conserved hypothetical protein (406 aa)	hypothetical protein MGG_10482 [Magnaporthe oryzae 70-15]	Fructosamine kinase (PF03881) 138->323	103.492	387.03
MGG_10503	mannitol-1-phosphate 5-dehydrogenase (401 aa)	mannitol-1-phosphate dehydrogenase	Mannitol dehydrogenase Rossmann domain (PF01232) 11->132, Mannitol dehydrogenase C-terminal domain (PF08125) 161->380	2334.37	12313.1
MGG_10515	conserved hypothetical protein (322 aa)	acetylxylan esterase precursor	Cutinase (PF01083) 49->267	2.04669	22.4894
MGG_10525	conserved hypothetical protein (840 aa)	conserved serine-threonine rich protein		449.839	1791.61
MGG_10575	conserved hypothetical protein (323 aa)	sterol regulatory element binding protein sre1	Helix-loop-helix DNA-binding domain (PF00010) 192->279	40.3589	608.532
MGG_10601	hypothetical protein (420 aa)	hypothetical protein [Magnaporthe oryzae 70-15]		1.58243	17.0215
MGG_10706	conserved hypothetical protein (475 aa)	hypothetical protein [Magnaporthe oryzae 70-15]		1.77209	22.0907
MGG_10710	oxidoreductase (449 aa)	oxidoreductase	FAD binding domain (PF01494) 5->345	102.255	868.157
MGG_10751	peroxisomal copper amine oxidase (675 aa)	peroxisomal copper amine oxidase	Copper amine oxidase, N2 domain (PF02727) 5->89, Copper amine oxidase, N3 domain (PF02728) 95->196, Copper amine oxidase, enzyme domain (PF01179) 221->638	0	33.9057
MGG_10764	conserved hypothetical protein (303 aa)	protein	Zinc-finger double-stranded RNA-binding (PF12171) 50->76, Zinc-finger double-stranded RNA-binding (PF12171) 80->100, Zinc-finger double-stranded RNA-binding (PF12171) 109->128	0	6.1412
MGG_10792	conserved hypothetical protein (429 aa)	salicylate	FAD dependent oxidoreductase (PF01266) 4->37, FAD binding domain (PF01494) 287->352	18.3353	87.2319
MGG_10812	conserved hypothetical protein (493 aa)	hypothetical protein MGG_10812 [Magnaporthe oryzae 70-15]	Heterokaryon incompatibility protein (HET) (PF06985) 55->212	0.928516	12.2824
MGG_10856	hypothetical protein (74 aa)	protein		663.621	5359.15
MGG_10910	aflatoxin biosynthesis ketoreductase nor-1 (251 aa)	aflatoxin biosynthesis ketoreductase nor-1	short chain dehydrogenase (PF00106) 6->177	991.008	13335.9
MGG_10911	cupin domain-containing protein (199 aa)	cupin domain protein	Cupin domain (PF07883) 92->160	157.785	1295.57
MGG_10912	mycocerosic acid synthase (2547 aa)	polyketide	Beta-ketoacyl synthase, N-terminal domain (PF00109) 52->302, Beta-ketoacyl synthase, C-terminal domain (PF02801) 311->426, Acyl transferase domain (PF00698) 608->949, KR domain (PF08659) 2177->2356	1.58243	88.9117
MGG_10931	conserved hypothetical protein (211 aa)	protein		19.5977	159.929
MGG_10942	peptidase (770 aa)	peptidase	Dipeptidyl peptidase IV (DPP IV) N-terminal region (PF00930) 172->470, Prolyl oligopeptidase family (PF00326) 568->764	18.2503	157.596
MGG_11146	hypothetical protein (42 aa)	hypothetical protein [Magnaporthe oryzae 70-15]		122.272	446.442
MGG_11285	hypothetical protein (72 aa)	hypothetical protein [Magnaporthe oryzae 70-15]		0.653914	10.8149
MGG_11496	conserved hypothetical protein (431 aa)	rta1 domain	RTA1 like protein (PF04479) 60->279	6.89869	29.902
MGG_11530	conserved hypothetical protein (501 aa)	mfs	Major Facilitator Superfamily (PF07690) 56->425	31.858	116.006
MGG_11535	neutral ceramidase (771 aa)	neutral ceramidase	Neutral/alkaline non-lysosomal ceramidase (PF04734) 78->769	0.653914	16.6881
MGG_11680	AAA family ATPase (704 aa)	nonsense-mediated mrna decay	ATPase family associated with various cellular activities (AAA) (PF00004) 418->524	520.539	2157.05
MGG_11750	conserved hypothetical protein (335 aa)	allergen asp f4-		203.233	1090.84
MGG_11754	heavy metal tolerance protein (721 aa)	heavy metal tolerance protein	ABC transporter (PF00005) 519->645	1367.94	8586.56
MGG_11882	sensor protein zraS (1995 aa)	sensor histidine kinase response	PAS fold (PF08447) 998->1080, His Kinase A (phosphoacceptor) domain (PF00512) 1318->1383, Histidine kinase-, DNA gyrase B-, and HSP90-like ATPase (PF02518) 1430->1549, Response regulator receiver domain (PF00072) 1872->1990	135.036	457.881
MGG_11887	conserved hypothetical protein (378 aa)	integral membrane family protein		12.1102	108.064
MGG_12076	hypothetical protein (50 aa)	hypothetical protein [Magnaporthe oryzae 70-15]		5.40121	37.8473
MGG_12137	lysine decarboxylase family protein (266 aa)	lysine decarboxylase-like protein	Possible lysine decarboxylase (PF03641) 92->247	475.298	2159.96
MGG_12228	oxidoreductase (282 aa)	zinc-binding oxidoreductase	Alcohol dehydrogenase GroES-like domain (PF08240) 32->92, Zinc-binding dehydrogenase (PF00107) 177->256	0.464258	10.8803
MGG_12230	hypothetical protein (115 aa)	hypothetical protein MGG_12230 [Magnaporthe oryzae 70-15]		6.41467	370.136
MGG_12424	conserved hypothetical protein (720 aa)	c6 transcription	Fungal specific transcription factor domain (PF04082) 112->247	14.4513	157.988
MGG_12628	Hrf1 domain-containing protein (323 aa)	er to golgi transport protein yif1	YIF1 (PF03878) 70->318	2.7006	15.0866
MGG_12715	predicted protein (224 aa)	hypothetical protein [Magnaporthe oryzae 70-15]		20.9707	216.569
MGG_12800	conserved hypothetical protein (419 aa)	mitochondrial inner membrane protein 1	Protein of unknown function (DUF3429) (PF11911) 143->308	48.5457	158.459
MGG_12949	GTP-binding protein 1 (576 aa)	gtp binding protein	Elongation factor Tu GTP binding domain (PF00009) 209->341, Elongation factor Tu domain 2 (PF03144) 366->436, Elongation factor Tu C-terminal domain (PF03143) 446->533	29.8963	109.937
MGG_12981	cupin domain-containing protein (206 aa)	cupin domain protein	Cupin domain (PF07883) 97->167	2524.69	14922.2
MGG_12982	2-(R)-hydroxypropyl-CoM dehydrogenase (279 aa)	short chain dehydrogenase	short chain dehydrogenase (PF00106) 7->193	689.878	3637.74
MGG_12983	conserved hypothetical protein (285 aa)	short chain dehydrogenase reductase	short chain dehydrogenase (PF00106) 8->168	1386.19	13301.2
MGG_13188	voltage-gated potassium channel subunit beta-2 (348 aa)	voltage-gated k+ channel beta subunit	Aldo/keto reductase family (PF00248) 25->335	2.7006	29.1699
MGG_13279	calcium-transporting ATPase 3 (1104 aa)	potassium sodium p-type	Cation transporter/ATPase, N-terminus (PF00690) 106->173, E1-E2 ATPase (PF00122) 184->442, haloacid dehalogenase-like hydrolase (PF00702) 446->799, Cation transporting ATPase, C-terminus (PF00689) 875->1078	106.776	384.542
MGG_13308	guanine deaminase (456 aa)	guanine	Amidohydrolase family (PF01979) 65->402	2.23634	15.018
MGG_13405	geranylgeranyl pyrophosphate synthetase (729 aa)	geranylgeranyl pyrophosphate synthase	Polyprenyl synthetase (PF00348) 423->651	13.4181	60.6047
MGG_13669	peptide transporter PTR2 (660 aa)	mfs peptide putaitve	POT family (PF00854) 171->538	201.832	2548.08
MGG_13793	nitrate transporter (534 aa)	nitrate transporter	Major Facilitator Superfamily (PF07690) 43->396	10.8222	457.259
MGG_13814	predicted protein (293 aa)	hypothetical protein [Magnaporthe oryzae 70-15]	Protein of unknown function (DUF3632) (PF12311) 85->243	3.81878	45.7894
MGG_13902	conserved hypothetical protein (862 aa)	hypothetical protein NECHADRAFT_32457 [Nectria haematococca mpVI 77-13-4]		0	7.54331
MGG_13912	conserved hypothetical protein (494 aa)	hypothetical protein MGG_13912 [Magnaporthe oryzae 70-15]		0	9.47817
MGG_14115	GabA permease (548 aa)	polyamine transporter tpo5	Amino acid permease (PF00324) 58->501	27.7251	155.573
MGG_14154	conserved hypothetical protein (109 aa)	hypothetical protein MGG_14154 [Magnaporthe oryzae 70-15]		2364.79	14120.2
MGG_14171	L-serine dehydratase (359 aa)	l-serine dehydratase	Pyridoxal-phosphate dependent enzyme (PF00291) 19->327	43.4981	186.654
MGG_14232	nitrate reductase 1 (564 aa)	sulfite oxidase	Oxidoreductase molybdopterin binding domain (PF00174) 179->365, Mo-co oxidoreductase dimerisation domain (PF03404) 388->509	90.9513	3653.98
MGG_14358	predicted protein (200 aa)	tpa: c2h2 finger domain transcription factor		48.5061	248.23
MGG_14499	protein kinase domain-containing protein (665 aa)	protein kinase domain-containing protein	Protein kinase domain (PF00069) 298->588	24.26	199.594
MGG_14540	conserved hypothetical protein (288 aa)	hypothetical protein MGG_14540 [Magnaporthe oryzae 70-15]	Domain of unknown function (DUF3425) (PF11905) 158->273	1.30783	13.6813
MGG_14692	conserved hypothetical protein (411 aa)	esterase family protein		10.0636	41.1875
MGG_14711	conserved hypothetical protein (562 aa)	hypothetical protein MGG_00209 [Magnaporthe oryzae 70-15]		248.258	954.436
MGG_14767	phenyloxazoline synthase mbtB (2177 aa)	nonribosomal peptide synthetase	AMP-binding enzyme (PF00501) 232->653, Phosphopantetheine attachment site (PF00550) 788->848, Condensation domain (PF00668) 894->1165, Phosphopantetheine attachment site (PF00550) 1449->1512, Condensation domain (PF00668) 1566->1858	92.7154	1085.28
MGG_14833	predicted protein (354 aa)	hypothetical protein MGG_07554 [Magnaporthe oryzae 70-15]		35.3765	110.006
MGG_14857	conserved hypothetical protein (350 aa)	ya745_gibze ame: full=uncharacterized protein fg10745		6.98364	45.1226
MGG_14892	hypothetical protein (229 aa)	hypothetical protein NCU04816 [Neurospora crassa OR74A]		108.559	761.336
MGG_14913	conserved hypothetical protein (256 aa)	protein		1029.21	6656.88
MGG_15052	hypothetical protein (113 aa)	---NA---		43.0398	145.372
MGG_15068	hypothetical protein (133 aa)	---NA---		372.766	1322.81
MGG_15113	pyridoxal reductase (325 aa)	pyridoxal reductase	Aldo/keto reductase family (PF00248) 14->301	55.555	1867.41
MGG_15114	conserved hypothetical protein (452 aa)	fad-dependent monooxygenase	FAD binding domain (PF01494) 8->173, FAD binding domain (PF01494) 313->383	344.464	1608.21
MGG_15115	hypothetical protein (105 aa)	---NA---		11.5808	333.755
MGG_15154	hypothetical protein (71 aa)	---NA---		9816.24	82242
MGG_15157	acetyltransferase (272 aa)	gnat family family		185.747	991.829
MGG_15282	conserved hypothetical protein (696 aa)	duf1446 domain-containing protein	Protein of unknown function (DUF1446) (PF07287) 10->374	38.9266	130.573
MGG_15283	NAD dependent epimerase/dehydratase family protein (268 aa)	nad dependent epimerase dehydratase family protein	NAD dependent epimerase/dehydratase family (PF01370) 6->184	16.498	65.4746
MGG_15377	hypothetical protein (69 aa)	---NA---		0.653914	9.61217
