# Supplementary material for: Genome-wide Transcriptional Profiling of Appressorium Development by the Rice Blast Fungus Magnaporthe oryzae
Source: PLoS Pathog. 2012 Feb 9;8(2):e1002514. doi: 10.1371/journal.ppat.1002514 (PMC3276559; doi:10.1371/journal.ppat.1002514)
Supplement: Table S5 — HT-SuperSAGE data showing differential expression of M. oryzae genes encoding enzymes that directly utilise or produce acetyl-CoA during appressorium morphogenesis. (XLS) [file ppat.1002514.s006.xls]

## Sheet: acetyl_CoA_comparison
Table S5 - HT-SuperSAGE data for genes encoding enzymes that directly utilise or produce acetyl-CoA
Gene	Pathway	Broad Institute Annotation	blast2go	pfam	padj_MM_CM	padj_T4_P4	padjT4_CM	padjT6_CM	padjT8_CM	padjT14_CM	padjT16_CM	baseMeanCM	baseMeanMM	baseMeanP4	baseMeanT4	baseMeanT6	baseMeanT8	baseMeanT14	baseMeanT16
MGG_06609	acetate production	acetyl-CoA hydrolase (527 aa)	acetyl- hydrolase	Acetyl-CoA hydrolase/transferase N-terminal domain (PF02550) 18->233	0.927306	0.842517	1	0.281859	0.922477	0.934142	0.520066	2.426	3.93834	3.67281	2.08314	6.61054	1.70876	2.60148	4.57304
MGG_03201	acetate utilisation	acetyl-coenzyme A synthetase (670 aa)	acetyl-coenzyme a synthetase	Domain of unknown function (DUF3448) (PF11930) 38->119, AMP-binding enzyme (PF00501) 126->563	0.795685	0.228756	0.609868	0.854122	0.930386	0.332369	0.204111	74.4138	104.665	38.1916	107.445	88.2435	68.6954	46.9862	39.8311
MGG_04590	acetate utilisation	acetyl-coenzyme A synthetase (662 aa)	acetyl-coenzyme a synthetase	Domain of unknown function (DUF3448) (PF11930) 26->106, AMP-binding enzyme (PF00501) 113->554	0.737499	0.792708	0.278049	0.907988	0.0537838	0.107653	0.154247	1.11817	4.13772	2.99853	4.58136	1.6063	6.68878	5.20296	4.93675
MGG_01507	arginine biosynthesis	acetylglutamate synthase (673 aa)	acetylglutamate synthase	Protein of unknown function (DUF619) (PF04768) 462->658	0.854266	0.258549	0.371068	0.21938	0.0242848	0.221493	0.623307	82.4365	128.681	400.393	153.096	171.246	235.316	165.606	119.032
MGG_01721	carnitine shuttle	carnitine O-acetyltransferase (615 aa)	carnitine acetyl transferase	Choline/Carnitine o-acyltransferase (PF00755) 31->601	0.627419	0.00668122	0.000118008	0.00112656	0.00253474	0.614239	0.889321	36.311	19.2243	26.221	227.564	179.205	162.744	50.654	42.6122
MGG_06981	carnitine shuttle	carnitine O-acetyltransferase (871 aa)	carnitine acetyl transferase	Choline/Carnitine o-acyltransferase (PF00755) 60->578, Choline/Carnitine o-acyltransferase (PF00755) 644->723	0.795685	0.759784	0.0079731	0.0190099	0.0313981	0.108446	0.255036	6.43443	2.33685	19.3171	30.214	25.9788	25.3577	16.0347	13.005
MGG_04118	fatty acid biosynthesis	fatty acid synthase subunit beta dehydratase (389 aa)	fatty acid synthase beta subunit dehydratase	Acyl transferase domain (PF00698) 40->336	0.00284441	0.408145	1.74099e-05	0.00233512	0.00169122	0.00180393	0.00193846	1271.84	8319.23	241.678	117.732	199.912	255.698	347.729	311.743
MGG_12154	fatty acid biosynthesis	fatty acid synthase subunit alpha reductase (1860 aa)	fatty acid synthase alpha subunit	short chain dehydrogenase (PF00106) 648->824, Beta-ketoacyl synthase, N-terminal domain (PF00109) 1150->1358, Beta-ketoacyl synthase, C-terminal domain (PF02801) 1492->1581, 4'-phosphopantetheinyl transferase superfamily (PF01648) 1740->1797	0.999774	0.372427	6.6177e-05	0.0241145	0.0467512	0.00207557	0.00538996	246.768	206.591	12.0176	27.9233	67.6911	90.7868	63.4551	70.6847
MGG_09512	fatty acid oxidation pathway	3-ketoacyl-CoA thiolase (420 aa)	3-ketoacyl-coa thiolase peroxisomal a precursor	Thiolase, N-terminal domain (PF00108) 32->289, Thiolase, C-terminal domain (PF02803) 297->415	1	0.569973	0.0385933	0.000129843	2.48494e-05	0.0225906	0.147327	292.546	351.258	1626.4	892.106	1900.42	2062.25	925.893	616.721
MGG_10700	fatty acid oxidation pathway	3-ketoacyl-CoA thiolase (417 aa)	3-ketoacyl- ketothiolase	Thiolase, N-terminal domain (PF00108) 28->284, Thiolase, C-terminal domain (PF02803) 293->412	0.795685	0.778997	0.000677146	8.27486e-07	1.23546e-05	0.0124483	0.0198355	435.392	311.495	3304.77	2370.99	5250.6	3375.58	1427.69	1310.63
MGG_13647	fatty acid oxidation pathway	3-ketoacyl-CoA thiolase A (423 aa)	3-ketoacyl- thiolase	Thiolase, N-terminal domain (PF00108) 17->285, Thiolase, C-terminal domain (PF02803) 297->419	0.430473	0.333658	0.679806	0.510076	1	0.703532	0.18858	72.8965	36.8439	127.779	57.287	46.3973	68.9128	97.4123	145.361
MGG_02813	glyoxylate cycle	malate synthase (543 aa)	malate synthase	Malate synthase (PF01274) 12->531	0.576245	0.82808	7.94763e-08	2.4706e-07	2.75649e-08	1.89188e-09	2.21533e-08	189.572	112.065	1881.65	2569.85	2260.41	2680.31	3471.35	2551.71
MGG_07202	glyoxylate cycle	citrate synthase (474 aa)	citrate synthase	Citrate synthase (PF00285) 78->456	1	0.583806	0.156397	0.00874649	0.331779	0.86443	0.746046	1094.05	1114	1353.9	2507.74	4342.86	1860.45	1307.44	1346.11
MGG_01469	homocysteine biosynthesis	homoserine O-acetyltransferase (437 aa)	homoserine o-acetyltransferase	alpha/beta hydrolase fold (PF00561) 33->184, alpha/beta hydrolase fold (PF00561) 280->389	0.656386	1	0.736545	0.911903	0.608317	0.695997	0.91254	208.555	324.947	275.202	271.083	182.037	158.104	268.105	239.178
MGG_07627	homocysteine biosynthesis	homoserine acetyltransferase family protein (358 aa)	homoserine acetyltransferase family protein	alpha/beta hydrolase fold (PF00561) 70->330	0.31846	0.625758	0.745694	1	0.793489	0.540376	0.385938	11.8159	3.80434	4.92815	9.27651	13.3549	17.8901	20.7519	21.3349
MGG_14202	homocysteine biosynthesis	homoserine O-acetyltransferase (516 aa)	homoserine o-acetyltransferase	alpha/beta hydrolase fold (PF00561) 169->338	0.94669	0.274758	0.811942	0.947443	0.970025	0.951797	0.90762	10.0636	12.9491	31.9619	12.9262	8.03149	9.55879	12.1175	11.5413
MGG_09812	leucine biosynthesis	2-isopropylmalate synthase (666 aa)	2-isopropylmalate synthase	HMGL-like (PF00682) 105->361	1	0.619225	0.814703	0.186058	0.395985	0.0137485	0.0290996	1.11817	1.40211	0.511369	2.2215	5.69413	3.14377	9.19334	8.53397
MGG_13485	leucine biosynthesis	2-isopropylmalate synthase 2 (617 aa)	2-isopropylmalate synthase	HMGL-like (PF00682) 41->300, LeuA allosteric (dimerisation) domain (PF08502) 435->577	0.686678	0.599569	0.978057	0.95303	1	0.335699	0.953001	9.40964	19.0871	18.1079	10.7739	10.4203	8.67131	16.8431	10.9735
MGG_10359	lysine acetyltransferase, protein modification	conserved hypothetical protein (416 aa)	hypothetical protein MGG_10359 [Magnaporthe oryzae 70-15]		0.418148	0.762493	9.64216e-13	1.46836e-17	4.26674e-17	6.80557e-13	1.72416e-09	27.0258	11.547	514.541	814.472	2117.66	1762.48	732.084	414.346
MGG_01092	lysine biosynthesis	homocitrate synthase (486 aa)	homocitrate synthase	HMGL-like (PF00682) 73->301	0.851559	0.0124359	3.72127e-05	0.490099	0.819247	0.470637	0.0159258	87.7271	134.283	53.0693	8.55239	53.0902	66.6141	64.6293	27.4515
MGG_07613	malonyl-CoA biosynthesis	acetyl-CoA carboxylase (2345 aa)	acetyl- carboxylase	Carbamoyl-phosphate synthase L chain, N-terminal domain (PF00289) 71->192, Carbamoyl-phosphate synthase L chain, ATP binding domain (PF02786) 242->424, Biotin carboxylase C-terminal domain (PF02785) 468->574, Biotin-requiring enzyme (PF00364) 713->777, Ac	1	0.000648772	1.448e-09	8.41201e-09	0.000120731	0.0670639	0.0254498	1.85703	2.67023	5.50921	85.1366	74.2192	27.4914	8.61283	11.8251
MGG_01026	mevalonate pathway	hydroxymethylglutaryl-CoA synthase (457 aa)	hydroxymethylglutaryl- synthase	Hydroxymethylglutaryl-coenzyme A synthase N terminal (PF01154) 4->175, Hydroxymethylglutaryl-coenzyme A synthase C terminal (PF08540) 176->455	1	0.225378	0.679806	0.415877	0.169751	0.744863	0.539963	7.08835	6.0072	0.441678	4.23546	12.3973	15.0863	4.04195	4.08513
MGG_01755	mevalonate pathway	acetyl-CoA acetyltransferase (434 aa)	acetyl- acetyltransferase	Thiolase, N-terminal domain (PF00108) 39->299, Thiolase, C-terminal domain (PF02803) 310->429	0.955266	0.921622	0.0336378	0.289153	0.1544	0.0070183	0.0213572	246.571	231.124	103.231	87.0413	134.878	121.889	84.6244	86.6704
MGG_13499	mevalonate pathway	acetyl-CoA acetyltransferase (402 aa)	acetyl- acetyltransferase	Thiolase, N-terminal domain (PF00108) 7->269, Thiolase, C-terminal domain (PF02803) 278->398	0.226913	0.290151	0.329528	0.00121593	0.00643198	0.00890868	0.359463	403.419	938.041	1614.79	691.343	1825.89	1323.35	1297.67	629.394
MGG_05151	protein modification	NMDA receptor-regulated protein 1 (838 aa)	n-terminal acetyltransferase catalytic subunit	Tetratricopeptide repeat (PF00515) 86->111, NMDA receptor-regulated protein 1 (PF12569) 643->684	0.789643	0.671705	0.292119	0.548527	0.519158	0.477868	0.596479	9.03032	4.40571	1.97579	3.90185	5.18959	5.88629	4.97508	6.21862
MGG_06371	pyruvate dehydrogenase complex	pyruvate dehydrogenase E1 component subunit alpha (417 aa)	pyruvate dehydrogenase e1 component alpha	Dehydrogenase E1 component (PF00676) 87->382	1	1	0.64502	0.385161	0.844464	0.206782	0.339832	1775.93	1778.96	2558.67	2521.35	3021.04	1439.13	973.973	1064.14
MGG_08842	pyruvate dehydrogenase complex	pyruvate dehydrogenase complex protein X component (446 aa)	pyruvate dehydrogenase protein x component	Biotin-requiring enzyme (PF00364) 43->116, e3 binding domain (PF02817) 188->224	1	0.767312	0.464399	0.373544	0.0111961	0.586932	0.525386	143.95	148.915	130.242	88.3958	75.7637	36.4602	186.701	206.297
MGG_09878	pyruvate dehydrogenase complex	pyruvate dehydrogenase protein X component (465 aa)	pyruvate dehydrogenase dihydrolipoamide acetyltransferase	Biotin-requiring enzyme (PF00364) 36->109, e3 binding domain (PF02817) 178->213, 2-oxoacid dehydrogenases acyltransferase (catalytic domain) (PF00198) 233->464	0.976294	0.0361469	0.0754256	0.455473	0.852815	0.261681	0.682763	516.345	629.095	259.298	1310.58	835.018	636.734	299.103	427.577
MGG_10569	pyruvate dehydrogenase complex	pyruvate dehydrogenase E1 component subunit beta (384 aa)	pyruvate dehydrogenase e1 component subunit beta	Transketolase, pyrimidine binding domain (PF02779) 56->231, Transketolase, C-terminal domain (PF02780) 250->369	0.680803	0.623284	0.911451	0.823173	0.11212	0.000380494	0.0020156	503.241	312.845	343.514	580.471	598.943	214.579	110.059	125.473
MGG_02617	TCA cycle	2-methylcitrate synthase (478 aa)	citrate synthase	Citrate synthase (PF00285) 77->461	0.680803	0.59953	0.728304	0.00266204	0.325616	0.990106	0.684359	529.923	314.78	1149.58	661.87	2227.84	866.49	563.401	409.325
MGG_02834	UDP-N-acetylglucosamine biosynthesis	glucosamine 6-phosphate N-acetyltransferase (182 aa)	glucosamine 6-phosphate n-acetyltransferase	Acetyltransferase (GNAT) family (PF00583) 93->168	1	1	0.387148	0.52364	1	0.946596	1	2.89026	1.86948	7.04332	6.59532	5.41611	3.14377	3.3583	2.80326
	significantly up-regulated (1st v 2nd, padj <=0.05)
	significantly down-regulated (1st v 2nd, padj <=0.05)
Key
padj = P-value (adjusted for false discovery rate) showing probability that differences in counts between two conditions are due to real differences in transcript abundance.
baseMean = weighted average of counts from two biological replicates
MM = mycelium grown in glucose minimal medium
CM = mycelium grown in complete medium
T4-T16 = time-points during appressorium development of wild-type strain Guy11
P4 = 4 hours after conidial germination in pmk1 mutant.
