# Supplementary material for: Genome-wide Transcriptional Profiling of Appressorium Development by the Rice Blast Fungus Magnaporthe oryzae
Source: PLoS Pathog. 2012 Feb 9;8(2):e1002514. doi: 10.1371/journal.ppat.1002514 (PMC3276559; doi:10.1371/journal.ppat.1002514)
Supplement: Table S6 — HT-SuperSAGE data showing differential expression of M. oryzae genes encoding enzymes that utilise malonyl-CoA during appressorium morphogenesis. (XLS) [file ppat.1002514.s007.xls]

## Sheet: malonyl_CoA_comparison
Table S6 - HT-SuperSAGE data for genes encoding enzymes that utilise malonyl-CoA
Gene id	Category	Broad Institute Annotation	blast2go	pfam	padj_MM_CM	padj_T4_P4	padjT4_CM	padjT6_CM	padjT8_CM	padjT14_CM	padjT16_CM	baseMeanCM	baseMeanMM	baseMeanP4	baseMeanT4	baseMeanT6	baseMeanT8	baseMeanT14	baseMeanT16
MGG_00233	PKS	fatty acid synthase S-acetyltransferase (2401 aa)	polyketide	Beta-ketoacyl synthase, N-terminal domain (PF00109) 11->262, Beta-ketoacyl synthase, C-terminal domain (PF02801) 271->386, Acyl transferase domain (PF00698) 569->894, Alcohol dehydrogenase GroES-like domain (PF08240) 1702->1759, Zinc-binding dehydrogenase	0.884522	9999	9999	9999	9999	9999	9999	0	0.800744	0	0	0	0	0	0
MGG_00241	PKS	polyketide synthase (2198 aa)	polyketide synthase	Beta-ketoacyl synthase, N-terminal domain (PF00109) 381->626, Beta-ketoacyl synthase, C-terminal domain (PF02801) 634->751, Acyl transferase domain (PF00698) 912->1006, Acyl transferase domain (PF00698) 1081->1324, Phosphopantetheine attachment site (PF00	9999	9999	9999	9999	9999	9999	9999	0	0	0	0	0	0	0	0
MGG_00428	PKS	conidial yellow pigment biosynthesis polyketide synthase (2050 aa)	conidial pigment polyketide synthase alb1	Beta-ketoacyl synthase, N-terminal domain (PF00109) 288->539, Beta-ketoacyl synthase, C-terminal domain (PF02801) 548->666, Acyl transferase domain (PF00698) 850->1175, Phosphopantetheine attachment site (PF00550) 1638->1700, Thioesterase domain (PF00975)	1	0.213645	5.29817e-05	0.00124928	5.38298e-05	0.000114672	6.41019e-05	74.5639	77.891	21.9201	7.47009	10.3792	9.97883	12.2722	10.5655
MGG_00806	PKS	polyketide synthase (2759 aa)	polyketide	Beta-ketoacyl synthase, N-terminal domain (PF00109) 158->259, Beta-ketoacyl synthase, C-terminal domain (PF02801) 328->444, Acyl transferase domain (PF00698) 699->982, Methyltransferase domain (PF08242) 1622->1727, KR domain (PF08659) 2372->2555, Phosphop	0.884522	0.619225	0.0664022	0.0678118	0.198431	0.190383	0.22226	19.5384	27.5684	94.7482	57.9543	57.178	40.0052	42.9742	41.2505
MGG_04775	PKS	fatty acid synthase S-acetyltransferase (2241 aa)	fatty acid synthase s-acetyltransferase	Beta-ketoacyl synthase, N-terminal domain (PF00109) 62->294, Beta-ketoacyl synthase, C-terminal domain (PF02801) 303->419, Acyl transferase domain (PF00698) 579->911, Alcohol dehydrogenase GroES-like domain (PF08240) 1552->1615, Zinc-binding dehydrogenase	1	0.00294883	2.58624e-32	6.25345e-32	6.88641e-23	4.30298e-20	1.48772e-20	15.929	12.2824	1266.29	12454.1	12334.5	7382.04	1718.82	2013.1
MGG_05589	PKS	lovastatin nonaketide synthase (2253 aa)	fatty acid synthase s-acetyltransferase	Beta-ketoacyl synthase, N-terminal domain (PF00109) 66->317, Beta-ketoacyl synthase, C-terminal domain (PF02801) 326->442, Acyl transferase domain (PF00698) 594->898, Alcohol dehydrogenase GroES-like domain (PF08240) 1570->1624, Zinc-binding dehydrogenase	1	0.961124	0.940364	0.194949	0.306985	0.0665826	0.0948113	2.426	2.33685	0.953048	1.81871	8.17566	6.5613	8.43652	8.63599
MGG_08236	PKS	polyketide synthase (2617 aa)	polyketide	Beta-ketoacyl synthase, N-terminal domain (PF00109) 7->255, Beta-ketoacyl synthase, C-terminal domain (PF02801) 267->381, Acyl transferase domain (PF00698) 568->906, Methyltransferase domain (PF08242) 1475->1585, Zinc-binding dehydrogenase (PF00107) 2033-	1	0.0669043	0.00470751	0.0305953	0.0386569	0.00298628	0.00236962	0.653914	1.26811	1.39473	9.88684	7.30042	6.87755	10.178	11.2574
MGG_08281	PKS	conidial yellow pigment biosynthesis polyketide synthase (1714 aa)	non-reducing polyketide synthase	Beta-ketoacyl synthase, N-terminal domain (PF00109) 23->290, Beta-ketoacyl synthase, C-terminal domain (PF02801) 298->367, Acyl transferase domain (PF00698) 605->878, Phosphopantetheine attachment site (PF00550) 1374->1427, Thioesterase domain (PF00975) 1	0.192391	1	0.64502	0.0246276	0.024231	0.00220549	0.00855166	0	3.1376	1.02274	1.34674	5.18959	5.48504	7.22394	6.58234
MGG_08285	PKS	mycocerosic acid synthase (2397 aa)	reducing polyketide synthase	Beta-ketoacyl synthase, N-terminal domain (PF00109) 12->275, Beta-ketoacyl synthase, C-terminal domain (PF02801) 284->399, Acyl transferase domain (PF00698) 558->905, Alcohol dehydrogenase GroES-like domain (PF08240) 1688->1742, Zinc-binding dehydrogenase	0.0128831	0.0250117	3.60554e-18	1.21437e-22	9.74167e-25	6.29533e-13	9.36132e-11	4.00843	23.764	77.2666	444.068	1082.22	1290.13	170.929	132.516
MGG_09645	PKS	fatty acid synthase (2127 aa)	polyketide	Beta-ketoacyl synthase, N-terminal domain (PF00109) 52->293, Beta-ketoacyl synthase, C-terminal domain (PF02801) 302->417, Acyl transferase domain (PF00698) 574->890, KR domain (PF08659) 1719->1903, Phosphopantetheine attachment site (PF00550) 2050->2101	0.65533	0.86633	0.363009	0.981518	0.988982	0.506857	0.584123	5.78052	1.40211	1.02274	2.2215	6.56936	4.53628	9.14177	8.53397
MGG_10011	PKS	citrinin polyketide synthase (2272 aa)	polyketide	Beta-ketoacyl synthase, N-terminal domain (PF00109) 404->653, Beta-ketoacyl synthase, C-terminal domain (PF02801) 662->777, Acyl transferase domain (PF00698) 948->1216, Phosphopantetheine attachment site (PF00550) 1760->1825, Male sterility protein (PF079	1	0.518112	0.968672	0.562558	0.958638	0.371767	0.388777	3.92349	2.53623	0.511369	2.62429	6.38401	2.15251	6.94448	6.78637
MGG_10912	PKS	mycocerosic acid synthase (2547 aa)	polyketide	Beta-ketoacyl synthase, N-terminal domain (PF00109) 52->302, Beta-ketoacyl synthase, C-terminal domain (PF02801) 311->426, Acyl transferase domain (PF00698) 608->949, KR domain (PF08659) 2177->2356	1.26816e-09	0.47285	1	0.510753	1	0.183282	0.696324	1.58243	88.9117	5.5789	2.2215	4.1805	2.06752	5.20296	3.4952
MGG_11638	PKS	lovastatin nonaketide synthase (2480 aa)	polyketide synthase	Beta-ketoacyl synthase, N-terminal domain (PF00109) 8->259, Beta-ketoacyl synthase, C-terminal domain (PF02801) 268->396, Acyl transferase domain (PF00698) 592->917, KR domain (PF08659) 2106->2282	1	0.963077	0.890325	0.212097	0.132375	0.0205699	0.0428954	0.653914	1.60149	1.97579	1.27756	3.49061	4.17753	6.76817	6.21862
MGG_12214	PKS	fatty acid synthase S-acetyltransferase (2606 aa)	polyketide synthase	Beta-ketoacyl synthase, N-terminal domain (PF00109) 7->254, Beta-ketoacyl synthase, C-terminal domain (PF02801) 263->380, Acyl transferase domain (PF00698) 611->951, Methyltransferase domain (PF08242) 1501->1613, Alcohol dehydrogenase GroES-like domain (P	1.71138e-05	0.778997	3.98452e-06	0.00010106	4.83396e-06	4.3136e-07	1.88783e-06	484.167	50.6624	51.3478	36.0729	42.3713	45.3203	48.8908	52.5301
MGG_12613	PKS	6-methylsalicylic acid synthase (2424 aa)	polyketide	Beta-ketoacyl synthase, N-terminal domain (PF00109) 20->79, Beta-ketoacyl synthase, N-terminal domain (PF00109) 96->242, Beta-ketoacyl synthase, C-terminal domain (PF02801) 251->367, Acyl transferase domain (PF00698) 551->843, Zinc-binding dehydrogenase (	0.924453	0.00102751	0.539998	0.0912882	0.0215709	0.377226	0.0726653	6.05512	3.60497	112.806	10.4972	19.7904	22.4076	11.4638	17.6357
MGG_13591	PKS	mycocerosic acid synthase (2325 aa)	polyketide	Beta-ketoacyl synthase, N-terminal domain (PF00109) 16->215, Beta-ketoacyl synthase, C-terminal domain (PF02801) 224->340, Acyl transferase domain (PF00698) 511->856, Alcohol dehydrogenase GroES-like domain (PF08240) 1624->1677, Zinc-binding dehydrogenase	0.884522	0.972748	0.159498	0.726991	0.405864	0.776883	0.996153	7.25824	11.547	1.32504	2.15232	5.28226	4.13503	6.08452	6.88839
MGG_13767	PKS	lovastatin nonaketide synthase (2641 aa)	polyketide	Beta-ketoacyl synthase, N-terminal domain (PF00109) 9->258, Beta-ketoacyl synthase, C-terminal domain (PF02801) 271->390, Acyl transferase domain (PF00698) 578->922, Methyltransferase domain (PF08242) 1509->1620, Alcohol dehydrogenase GroES-like domain (P	0.446242	0.0341477	0.000293411	0.0110876	0.000113502	4.91705e-06	1.2284e-05	65.8931	31.3073	0.441678	8.54011	15.2496	9.03006	7.12079	7.45614
MGG_14042	PKS	quinone oxidoreductase (1662 aa)	polyketide	Beta-ketoacyl synthase, N-terminal domain (PF00109) 10->37, Acyl transferase domain (PF00698) 36->195, Alcohol dehydrogenase GroES-like domain (PF08240) 938->996, Zinc-binding dehydrogenase (PF00107) 1058->1176, short chain dehydrogenase (PF00106) 1280->1	1	0.830729	0.47679	0.886714	0.895389	0.34935	0.628974	3.62912	3.1376	0.511369	1.74953	5.28226	6.47631	7.75287	5.70854
MGG_14831	PKS	fatty acid synthase S-acetyltransferase (2499 aa)	polyketide synthase	Beta-ketoacyl synthase, N-terminal domain (PF00109) 36->286, Beta-ketoacyl synthase, C-terminal domain (PF02801) 295->412, Acyl transferase domain (PF00698) 527->859, Methyltransferase domain (PF08242) 1412->1518, Alcohol dehydrogenase GroES-like domain (	0.499768	0.466546	0.243369	1	0.0197279	9.11923e-09	0.000448411	5.40121	1.26811	0	1.81871	5.28226	24.4514	106.502	37.9372
MGG_14945	PKS	fatty acid synthase S-acetyltransferase (2316 aa)	fatty acid synthase s-acetyltransferase	Beta-ketoacyl synthase, N-terminal domain (PF00109) 141->391, Beta-ketoacyl synthase, C-terminal domain (PF02801) 400->515, Acyl transferase domain (PF00698) 756->1101, Alcohol dehydrogenase GroES-like domain (PF08240) 1776->1845, Zinc-binding dehydrogena	1	0.182747	0.464652	0.0596659	0.0592875	0.081732	0.0420341	2.23634	1.26811	0.511369	4.77661	11.3471	10.0638	8.91389	9.87351
MGG_15487	PKS	fatty acid synthase (1286 aa)	polyketide synthase	Beta-ketoacyl synthase, N-terminal domain (PF00109) 291->473, Beta-ketoacyl synthase, C-terminal domain (PF02801) 568->611, Acyl transferase domain (PF00698) 807->1058	9999	0.778997	1	9999	9999	1	0.617497	0	0	0	0.471972	0	0	0.404195	1.25969
MGG_03810	PKS-NRPS	polyketide synthase (4245 aa)	lovastatin nonaketide synthase	Beta-ketoacyl synthase, N-terminal domain (PF00109) 12->262, Beta-ketoacyl synthase, C-terminal domain (PF02801) 271->396, Acyl transferase domain (PF00698) 562->873, Methyltransferase domain (PF08242) 1479->1583, KR domain (PF08659) 2252->2424, Phosphopa	0.659784	0.324309	0.731146	0.116242	0.701786	0.023258	0.0770635	8.94538	3.47097	4.32356	11.8439	25.0315	13.3964	28.6379	23.7523
MGG_06221	PKS-NRPS	predicted protein (594 aa)	polyketide synthase	Phosphopantetheine attachment site (PF00550) 27->82, Condensation domain (PF00668) 149->446	1	0.000648772	0.0036912	0.0387921	0.0501525	0.121398	0.0179169	1.96174	0.934741	0	14.8587	11.0176	10.2951	6.59186	11.3816
MGG_07803	PKS-NRPS	D-alanine-poly(phosphoribitol) ligase subunit 1 (1560 aa)	amino acid adenylation domain protein	Condensation domain (PF00668) 2->286, AMP-binding enzyme (PF00501) 469->870, Phosphopantetheine attachment site (PF00550) 988->1053, Beta-ketoacyl synthase, N-terminal domain (PF00109) 1105->1358, Beta-ketoacyl synthase, C-terminal domain (PF02801) 1366->	0.976294	0.866179	0.814703	0.451466	0.395586	0.236586	0.0556774	1.30783	2.20286	0.953048	2.15232	3.58329	2.82751	4.16669	6.78637
MGG_09589	PKS-NRPS	phenolpthiocerol synthesis polyketide synthase ppsA (3842 aa)	hybrid pks-nrps	Beta-ketoacyl synthase, N-terminal domain (PF00109) 3->260, Beta-ketoacyl synthase, C-terminal domain (PF02801) 269->388, Acyl transferase domain (PF00698) 559->868, Methyltransferase domain (PF08242) 1470->1576, KR domain (PF08659) 2237->2421, Phosphopan	1	0.884666	0.698238	0.477972	1	0.598972	0.497376	6.05512	6.47457	6.74103	8.886	11.1617	5.88629	9.49439	10.0775
MGG_12447	PKS-NRPS	polyketide synthase/peptide synthetase (4035 aa)	polyketide synthase peptide synthetase	Beta-ketoacyl synthase, N-terminal domain (PF00109) 11->260, Beta-ketoacyl synthase, C-terminal domain (PF02801) 271->397, Acyl transferase domain (PF00698) 560->889, Methyltransferase domain (PF08242) 1432->1533, KR domain (PF08659) 2144->2317, Phosphopa	0.926575	0.569423	0.95814	0.0276304	0.527276	0.0225511	0.116846	2.61566	4.27171	0.883357	3.09626	13.4579	5.16879	10.6338	7.53598
MGG_14897	PKS-NRPS	polyketide synthase (4059 aa)	hybrid pks nrps	Beta-ketoacyl synthase, N-terminal domain (PF00109) 1->239, Beta-ketoacyl synthase, C-terminal domain (PF02801) 248->376, Acyl transferase domain (PF00698) 567->760, KR domain (PF08659) 2113->2269, Condensation domain (PF00668) 2560->2871, AMP-binding enz	0.278905	0.339686	0.928037	0.0554115	0.350797	0.0921526	0.0624388	4.36798	16.1521	14.7374	6.19253	19.4712	11.0551	13.7642	15.8083
MGG_14943	PKS-NRPS	lovastatin nonaketide synthase (3973 aa)	hybrid pks-nrps	Beta-ketoacyl synthase, N-terminal domain (PF00109) 8->217, Beta-ketoacyl synthase, C-terminal domain (PF02801) 245->368, Acyl transferase domain (PF00698) 525->868, Methyltransferase domain (PF08242) 1374->1475, KR domain (PF08659) 2075->2251, Condensati	1	0.460186	3.01959e-06	9.46378e-05	1.1628e-05	0.000194602	0.000100798	120.749	126.896	3.23113	8.75992	10.791	14.4301	21.3408	19.7914
MGG_15097	PKS-NRPS	polyketide synthase (4121 aa)	polyketide synthase peptide synthetase	Beta-ketoacyl synthase, N-terminal domain (PF00109) 5->256, Beta-ketoacyl synthase, C-terminal domain (PF02801) 266->389, Acyl transferase domain (PF00698) 556->881, Methyltransferase domain (PF08242) 1434->1535, KR domain (PF08659) 2137->2310, Condensati	0.976294	0.103541	0.196174	1	1	0.238854	0.607785	8.75572	7.47469	4.48647	22.0443	9.9673	9.97883	17.2988	12.2909
MGG_15100	PKS-NRPS	polyketide synthase (2935 aa)	hybrid pks-nrps	Beta-ketoacyl synthase, N-terminal domain (PF00109) 12->194, Beta-ketoacyl synthase, C-terminal domain (PF02801) 211->328, Acyl transferase domain (PF00698) 491->818, Methyltransferase domain (PF08242) 1364->1465, KR domain (PF08659) 2075->2250, Condensat	0.00686743	0.344861	2.19425e-13	1.48757e-07	3.48357e-12	6.86752e-20	1.03238e-16	943.745	233.725	13.2504	5.78974	23.8679	17.8476	6.59186	10.3836
MGG_15272	PKS-NRPS	polyketide synthase (2897 aa)	hybrid pks-nrps	Beta-ketoacyl synthase, N-terminal domain (PF00109) 4->238, Beta-ketoacyl synthase, C-terminal domain (PF02801) 247->365, Acyl transferase domain (PF00698) 527->842, Methyltransferase domain (PF08242) 1385->1486, KR domain (PF08659) 2047->2226, Phosphopan	0.851559	0.36336	0.0423509	0.168132	0.0254606	0.0281837	0.0325462	8.37641	12.7498	12.7616	30.1448	22.2205	35.294	28.1821	29.2213
MGG_07293	fatty acid biosynthesis / polyketide biosynthesis	malonyl CoA-acyl carrier protein transacylase (456 aa)	malonyl -acyl carrier protein	Acyl transferase domain (PF00698) 94->217	1	0.327998	0.000483409	1.27532e-05	0.0192807	0.467368	0.867991	8.10181	7.47469	23.0361	55.1548	80.9326	30.0027	13.9621	7.68235
MGG_04118	fatty acid biosynthesis	fatty acid synthase subunit beta dehydratase (389 aa)	fatty acid synthase beta subunit dehydratase	Acyl transferase domain (PF00698) 40->336	0.00284441	0.408145	1.74099e-05	0.00233512	0.00169122	0.00180393	0.00193846	1271.84	8319.23	241.678	117.732	199.912	255.698	347.729	311.743
MGG_12154	fatty acid biosynthesis	fatty acid synthase subunit alpha reductase (1860 aa)	fatty acid synthase alpha subunit	short chain dehydrogenase (PF00106) 648->824, Beta-ketoacyl synthase, N-terminal domain (PF00109) 1150->1358, Beta-ketoacyl synthase, C-terminal domain (PF02801) 1492->1581, 4'-phosphopantetheinyl transferase superfamily (PF01648) 1740->1797	0.999774	0.372427	6.6177e-05	0.0241145	0.0467512	0.00207557	0.00538996	246.768	206.591	12.0176	27.9233	67.6911	90.7868	63.4551	70.6847
MGG_10202	fatty acid biosynthesis	3-oxoacyl-[acyl-carrier-protein] synthase (448 aa)	beta-ketoacyl synthase	Beta-ketoacyl synthase, N-terminal domain (PF00109) 4->269, Beta-ketoacyl synthase, C-terminal domain (PF02801) 277->396	0.789643	1	0.722138	0.839924	1	0.274387	0.725556	9.68424	16.9529	7.1827	6.85976	7.89764	10.4226	18.2835	12.7788
MGG_07613	acetyl-CoA carboxylase	acetyl-CoA carboxylase (2345 aa)	acetyl- carboxylase	Carbamoyl-phosphate synthase L chain, N-terminal domain (PF00289) 71->192, Carbamoyl-phosphate synthase L chain, ATP binding domain (PF02786) 242->424, Biotin carboxylase C-terminal domain (PF02785) 468->574, Biotin-requiring enzyme (PF00364) 713->777, Ac	1	0.000648772	1.448e-09	8.41201e-09	0.000120731	0.0670639	0.0254498	1.85703	2.67023	5.50921	85.1366	74.2192	27.4914	8.61283	11.8251
MGG_07219	melanin biosynthesis (PKS)	conidial yellow pigment biosynthesis polyketide synthase (2176 aa)	polyketide synthase	Beta-ketoacyl synthase, N-terminal domain (PF00109) 383->631, Beta-ketoacyl synthase, C-terminal domain (PF02801) 639->759, Acyl transferase domain (PF00698) 913->1233, Phosphopantetheine attachment site (PF00550) 1665->1730, Phosphopantetheine attachment	0.665494	7.18424e-06	1.92238e-11	1.67943e-10	1.33346e-08	0.000572964	0.10056	89.191	59.4706	67.0419	2504.6	2087.14	1305.54	419.705	219.235
MGG_07216	melanin biosynthesis	versicolorin reductase (275 aa)	#NAME?	short chain dehydrogenase (PF00106) 22->185	0.793825	0.735712	3.30516e-05	2.79183e-06	3.94382e-05	0.304879	0.870433	2036.18	3323.56	17739.8	27387.7	50657.5	24308.8	3863.99	1905.19
MGG_05059	melanin biosynthesis	scytalone dehydratase (173 aa)	scytalone dehydratase	Scytalone dehydratase (PF02982) 10->169	0.872	2.11165e-07	0.0637892	0.0278791	0.0942399	0.305296	0.00302461	10305.1	6610.59	674.3	38282.3	50325.5	33083.2	5891.24	2788.05
MGG_02252	melanin biosynthesis	tetrahydroxynaphthalene reductase (284 aa)	tetrahydroxynaphthalene reductase	short chain dehydrogenase (PF00106) 30->193	1	0.710938	0.000156612	7.50223e-05	0.000356922	0.355391	0.647573	3136.24	3316.28	68393.4	39606.3	44703.6	28131.2	5653.97	4422.41
	significantly up-regulated (1st v 2nd, padj <=0.05)
	significantly down-regulated (1st v 2nd, padj <=0.05)
Key
padj = P-value (adjusted for false discovery rate) showing probability that differences in counts between two conditions are due to real differences in transcript abundance.
baseMean = weighted average of counts from two biological replicates
MM = mycelium grown in glucose minimal medium
CM = mycelium grown in complete medium
T4-T16 = time-points during appressorium development of wild-type strain Guy11
P4 = 4 hours after conidial germination in pmk1 mutant.
