# Supplementary material for: Genome-wide Transcriptional Profiling of Appressorium Development by the Rice Blast Fungus Magnaporthe oryzae
Source: PLoS Pathog. 2012 Feb 9;8(2):e1002514. doi: 10.1371/journal.ppat.1002514 (PMC3276559; doi:10.1371/journal.ppat.1002514)
Supplement: Table S7 — HT-SuperSAGE data showing differential expression of M. oryzae genes encoding enzymes involved in fatty acid β-oxidation and the glyoxylate cycle during appressorium morphogenesis. (XLS) [file ppat.1002514.s008.xls]

## Sheet: fatty_glyoxylate_comparison
Table S7 - HT-SuperSAGE data for genes encoding enzymes involved in fatty acid oxidation and glyoxylate cycle
Gene id	Broad Institute Annotation	Pathway	blast2go	pfam	padj_MM_CM	padj_T4_P4	padjT4_CM	padjT6_CM	padjT8_CM	padjT14_CM	padjT16_CM	baseMeanCM	baseMeanMM	baseMeanP4	baseMeanT4	baseMeanT6	baseMeanT8	baseMeanT14	baseMeanT16
MGG_12868	enoyl-CoA hydratase (292 aa)	Fatty acid oxidation	enoyl- hydratase isomerase family protein	Enoyl-CoA hydratase/isomerase family (PF00378) 48->209	0.305076	0.742305	0.61174	0.158077	0.0194388	0.0460782	0.011456	417.965	186.831	411.875	601.443	934.176	1359	1010.5	1426.69
MGG_11223	enoyl-CoA hydratase, mitochondrial precursor (395 aa)	Fatty acid oxidation	enoyl- hydratase isomerase family protein	Enoyl-CoA hydratase/isomerase family (PF00378) 188->289	1	0.830729	0.151883	0.497796	0.0583121	0.226986	0.989319	5.76075	8.14143	0.511369	1.88789	3.02725	1.03376	2.54991	5.81055
MGG_04075	lambda-crystallin (331 aa)	Fatty acid oxidation	3-hydroxyacyl- dehydrogenase	3-hydroxyacyl-CoA dehydrogenase, NAD binding domain (PF02737) 6->186, 3-hydroxyacyl-CoA dehydrogenase, C-terminal domain (PF00725) 190->258	0.795685	0.830729	0.771214	0.213084	0.0960302	0.255486	0.192248	0.464258	3.20297	0.511369	1.68035	3.49061	5.8013	3.18199	4.28917
MGG_00359	Delta(3,5)-Delta(2,4)-dienoyl-CoA isomerase (281 aa)	Fatty acid oxidation	peroxisomal -enoyl- isomerase	Enoyl-CoA hydratase/isomerase family (PF00378) 14->195	0.884522	0.348839	0.0904206	0.00570474	0.136978	0.474113	0.776438	4.66235	2.20286	5.36983	14.5251	27.3277	13.1651	1.61678	3.69924
MGG_06148	peroxisomal hydratase-dehydrogenase-epimerase (897 aa)	Fatty acid oxidation	peroxisomal multifunctional beta-oxidation protein	short chain dehydrogenase (PF00106) 11->182, short chain dehydrogenase (PF00106) 316->477, MaoC like domain (PF01575) 778->889	0.854327	0.310551	2.61307e-07	3.55765e-09	1.81146e-09	1.22452e-07	9.78425e-07	461.392	309.393	2589.49	6530.42	13509	13195.8	5710.23	4750.03
MGG_10700	3-ketoacyl-CoA thiolase (417 aa)	Fatty acid oxidation	3-ketoacyl- ketothiolase	Thiolase, N-terminal domain (PF00108) 28->284, Thiolase, C-terminal domain (PF02803) 293->412	0.795685	0.778997	0.000677146	8.27486e-07	1.23546e-05	0.0124483	0.0198355	435.392	311.495	3304.77	2370.99	5250.6	3375.58	1427.69	1310.63
MGG_09512	3-ketoacyl-CoA thiolase (420 aa)	Fatty acid oxidation	3-ketoacyl-coa thiolase peroxisomal a precursor	Thiolase, N-terminal domain (PF00108) 32->289, Thiolase, C-terminal domain (PF02803) 297->415	1	0.569973	0.0385933	0.000129843	2.48494e-05	0.0225906	0.147327	292.546	351.258	1626.4	892.106	1900.42	2062.25	925.893	616.721
MGG_13647	3-ketoacyl-CoA thiolase A (423 aa)	Fatty acid oxidation	3-ketoacyl- thiolase	Thiolase, N-terminal domain (PF00108) 17->285, Thiolase, C-terminal domain (PF02803) 297->419	0.430473	0.333658	0.679806	0.510076	1	0.703532	0.18858	72.8965	36.8439	127.779	57.287	46.3973	68.9128	97.4123	145.361
MGG_05138	peroxisomal 2,4-dienoyl-CoA reductase SPS19 (314 aa)	Fatty acid oxidation	sporulation protein sps19	short chain dehydrogenase (PF00106) 19->197	1	0.541369	0.0193721	0.0425457	0.150132	0.957395	0.971842	188.643	188.753	1123.78	612.539	526.505	378.721	182.832	205.339
MGG_07309	Delta(3,5)-Delta(2,4)-dienoyl-CoA isomerase (286 aa)	Fatty acid oxidation	enoyl- hydratase isomerase family protein	Enoyl-CoA hydratase/isomerase family (PF00378) 19->203	0.328211	0.191364	0.000574858	0.000163765	3.80166e-05	0.0473383	0.0430673	375.599	169.345	680.821	2022.29	2423.73	2864.22	913.428	1033.17
MGG_05949	acyl-CoA dehydrogenase (514 aa)	Fatty acid oxidation	acyl- dehydrogenase family protein	Cytochrome b5-like Heme/Steroid binding domain (PF00173) 6->78, Acyl-CoA dehydrogenase, middle domain (PF02770) 245->296, Acyl-CoA dehydrogenase, C-terminal domain (PF00441) 347->503	0.971707	0.140645	0.0250596	0.00759788	0.0374994	0.0196699	0.188235	99.8571	125.746	1010.22	302.29	356.083	276.193	295.02	187.517
MGG_03418	acyl-CoA dehydrogenase (541 aa)	Fatty acid oxidation	acyl-	Cytochrome b5-like Heme/Steroid binding domain (PF00173) 4->78, Acyl-CoA dehydrogenase, N-terminal domain (PF02771) 136->261, Acyl-CoA dehydrogenase, middle domain (PF02770) 265->318, Acyl-CoA dehydrogenase, C-terminal domain (PF00441) 372->528	0.884522	0.753051	2.5435e-06	2.6927e-07	1.53608e-06	0.00193718	0.0398784	198.576	262.248	2651.26	1860.13	2245.94	1688.99	856.338	512.061
MGG_08661	acyl-CoA dehydrogenase family member 11 (453 aa)	Fatty acid oxidation	acyl- dehydrogenase family protein	Acyl-CoA dehydrogenase, N-terminal domain (PF02771) 18->140, Acyl-CoA dehydrogenase, middle domain (PF02770) 144->198, Acyl-CoA dehydrogenase, C-terminal domain (PF00441) 258->409	1	0.871481	0.750851	0.363909	0.716149	0.318329	1	54.1819	53.532	55.8117	43.3109	98.0254	72.1367	31.7683	56.7616
MGG_08690	short-chain specific acyl-CoA dehydrogenase (446 aa)	Fatty acid oxidation	acyl- dehydrogenase	Acyl-CoA dehydrogenase, N-terminal domain (PF02771) 68->178, Acyl-CoA dehydrogenase, middle domain (PF02770) 183->233, Acyl-CoA dehydrogenase, C-terminal domain (PF00441) 290->439	0.691559	0.112514	0.0236478	0.016868	0.0039745	0.479509	0.147231	51.4498	21.2311	34.1251	136.04	147.224	147.966	27.7048	19.1571
MGG_10518	(R)-benzylsuccinyl-CoA dehydrogenase (456 aa)	Fatty acid oxidation	acyl- dehydrogenase	Acyl-CoA dehydrogenase, N-terminal domain (PF02771) 30->154, Acyl-CoA dehydrogenase, middle domain (PF02770) 158->213, Acyl-CoA dehydrogenase, C-terminal domain (PF00441) 271->435	0.222508	0.91047	0.712438	0.924827	0.4609	8.5745e-06	4.13425e-07	1.58243	10.0109	0.953048	0.402793	2.01817	3.18626	29.27	42.0001
MGG_15041	medium-chain specific acyl-CoA dehydrogenase (374 aa)	Fatty acid oxidation	acyl- dehydrogenase	Acyl-CoA dehydrogenase, N-terminal domain (PF02771) 22->114, Acyl-CoA dehydrogenase, middle domain (PF02770) 114->166, Acyl-CoA dehydrogenase, C-terminal domain (PF00441) 219->357	1	0.0551315	1.35934e-07	0.00149212	0.000360585	0.000126387	1.27939e-05	0.464258	0	164.295	38.6972	14.2817	16.5401	14.8521	21.1531
MGG_07202	citrate synthase (474 aa)	Glyoxylate cycle	citrate synthase	Citrate synthase (PF00285) 78->456	1	0.583806	0.156397	0.00874649	0.331779	0.86443	0.746046	1094.05	1114	1353.9	2507.74	4342.86	1860.45	1307.44	1346.11
MGG_04895	isocitrate lyase (548 aa)	Glyoxylate cycle	isocitrate lyase	Isocitrate lyase family (PF00463) 23->546	0.276886	0.965303	7.06303e-08	1.93018e-07	7.76828e-09	4.19266e-11	1.32104e-10	256.399	116.408	3190.21	3866	3471.98	4593.47	8409.3	7017.67
MGG_08835	malate dehydrogenase (331 aa)	Glyoxylate cycle	malate nad-dependent	lactate/malate dehydrogenase, NAD binding domain (PF00056) 3->145, lactate/malate dehydrogenase, alpha/beta C-terminal domain (PF02866) 148->324	0.393926	0.135474	0.661261	0.822941	1	0.205336	0.130509	3570.59	7097.23	16864.5	4716.49	2563.08	3476.66	6708.12	7630.53
MGG_02813	malate synthase (543 aa)	Glyoxylate cycle	malate synthase	Malate synthase (PF01274) 12->531	0.576245	0.82808	7.94763e-08	2.4706e-07	2.75649e-08	1.89188e-09	2.21533e-08	189.572	112.065	1881.65	2569.85	2260.41	2680.31	3471.35	2551.71
MGG_01721	carnitine O-acetyltransferase (615 aa)	Carnitine shuttling	carnitine acetyl transferase	Choline/Carnitine o-acyltransferase (PF00755) 31->601	0.627419	0.00668122	0.000118008	0.00112656	0.00253474	0.614239	0.889321	36.311	19.2243	26.221	227.564	179.205	162.744	50.654	42.6122
MGG_06981	carnitine O-acetyltransferase (871 aa)	Carnitine shuttling	carnitine acetyl transferase	Choline/Carnitine o-acyltransferase (PF00755) 60->578, Choline/Carnitine o-acyltransferase (PF00755) 644->723	0.795685	0.759784	0.0079731	0.0190099	0.0313981	0.108446	0.255036	6.43443	2.33685	19.3171	30.214	25.9788	25.3577	16.0347	13.005
		significantly up-regulated (1st v 2nd, padj <=0.05)
		significantly down-regulated (1st v 2nd, padj <=0.05)
	Key
	padj = P-value (adjusted for false discovery rate) showing probability that differences in counts between two conditions are due to real differences in transcript abundance.
	baseMean = weighted average of counts from two biological replicates
	MM = mycelium grown in glucose minimal medium
	CM = mycelium grown in complete medium
	T4-T16 = time-points during appressorium development of wild-type strain Guy11
	P4 = 4 hours after conidial germination in pmk1 mutant.
