# Supplementary material for: Genome-wide Transcriptional Profiling of Appressorium Development by the Rice Blast Fungus Magnaporthe oryzae
Source: PLoS Pathog. 2012 Feb 9;8(2):e1002514. doi: 10.1371/journal.ppat.1002514 (PMC3276559; doi:10.1371/journal.ppat.1002514)
Supplement: Table S8 — HT-SuperSAGE data showing differential expression of M. oryzae genes encoding secreted glycosyl hydrolases, carbohydrate esterases and polysaccharide lyases during appressorium morphogenesis. (XLS) [file ppat.1002514.s009.xls]

## Sheet: CAZY_GH_CE_PL_secreted_comparis
Table S8 - HT-SuperSAGE data for genes encoding secreted glycosyl hydolases, carbohydrate esterases and polysaccharide lyases
Gene id	CAZY_group	Broad Institute Annotation	blast2go	pfam	res_CM_MM_padj	res_T4_P4_padj	padjT4	padjT6	padjT8	padjT14	padjT16	baseMeanCM	baseMeanMM	baseMeanP4	baseMeanT4	baseMeanT6	baseMeanT8	baseMeanT14	baseMeanT16
MGG_03968	CE1	conserved hypothetical protein (426 aa)	glycosyl hydrolase exoenzyme	Putative esterase (PF00756) 193->335	1	0.135353	1	0.157919	0.604873	0.255486	1	0.653914	1.60149	3.97511	0.402793	3.80981	2.74252	3.53461	0.487909
MGG_07653	CE1	glycosyl hydrolase family 62 protein (278 aa)	glycosyl hydrolase family 62 protein	Phospholipase/Carboxylesterase (PF02230) 130->224	1	0.356256	0.890325	0.854122	0.603171	1	0.867991	0.464258	0	4.69555	1.27756	1.10176	2.74252	1.16101	1.36171
MGG_07294	CE1	feruloyl esterase B (293 aa)	acetyl xylan	Esterase PHB depolymerase (PF10503) 39->233	1	0.115268	0.0305702	0.00153692	7.89975e-05	3.75525e-05	5.45383e-05	2.23634	2.53623	2.27808	11.7747	22.0454	32.5515	27.5284	27.8153
MGG_05788	CE1	Poly(3-hydroxybutyrate) depolymerase (322 aa)	carbohydrate esterase family 1 protein		1	0.897718	0.00739303	0.399272	0.946719	0.444258	0.918678	1.85703	2.06886	19.0383	15.8718	5.32343	3.10127	0.580507	1.84962
MGG_10618	CE1	acetylxylan esterase 1 precursor (294 aa)	acetyl xylan	Esterase PHB depolymerase (PF10503) 42->241	0.994978	1	0.855374	0.0615056	0.0197279	0.0174791	0.154074	0.928516	0	0.441678	0.402793	8.58753	8.44004	9.49439	5.24281
MGG_01403	CE1	fungal cellulose binding domain-containing protein (284 aa)	ferruloyl esterase fee1b		0.261979	0.356212	0.64502	0.0993993	0.618757	0.154251	0.160087	0	2.33685	4.48647	1.27756	2.70805	1.39251	2.72622	2.13349
MGG_10040	CE1,CBM1	ferulic acid esterase A (341 aa)	glycoside hydrolase family 62	Esterase PHB depolymerase (PF10503) 109->171, Fungal cellulose binding domain (PF00734) 309->336	9999	0.778997	1	0.690661	1	1	0.823621	0	0	0	0.471972	0.597215	0.675007	0.404195	0.873801
MGG_03746	CE1,CBM1	acetylxylan esterase 1 (332 aa)	acetyl xylan esterase	Esterase PHB depolymerase (PF10503) 51->230, Fungal cellulose binding domain (PF00734) 299->327	0.884522	0.897718	0.85183	0.823173	9999	1	9999	0	0.467371	0	0.805586	1.19443	0	0.404195	0
MGG_01195	CE12	acetylesterase (244 aa)	gdsl-like lipase	GDSL-like Lipase/Acylhydrolase (PF00657) 24->136	1	0.830729	0.243283	0.313115	0.463748	0.334968	0.178239	4.66235	4.13772	14.8071	10.8308	10.513	9.26132	8.91389	11.2574
MGG_07677	CE12	rhamnogalacturonan acetylesterase (260 aa)	rhamnogalacturonan acetylesterase	GDSL-like Lipase/Acylhydrolase (PF00657) 25->227	9999	0.0109896	0.00583728	0.0174532	0.0238494	0.613818	0.0563638	0	0	0	7.31945	5.69413	4.85253	1.3889	3.39319
MGG_00215	CE16	fungal cellulose binding domain-containing protein (316 aa)	cellulose-binding gdsl lipase	GDSL-like Lipase/Acylhydrolase (PF00657) 38->305	1	9999	0.667821	1	0.651759	0.74531	0.350595	0.653914	0	0	0	0	0	1.9694	3.21133
MGG_08550	CE2	lipolytic enzyme (361 aa)	lipolytic protein g-d-s-l family	GDSL-like Lipase/Acylhydrolase (PF00657) 134->336	1	9999	0.674516	1	1	0.867883	0.623307	0.464258	0	0	0	0	0.675007	1.21258	0
MGG_03338	CE3	cellulose-binding protein (232 aa)	cellulose-binding family ii	GDSL-like Lipase/Acylhydrolase (PF00657) 26->212	1	0.778997	1	0.741175	0.651759	0.867883	1	0.653914	0	0	0.471972	1.79164	0	1.21258	0.771783
MGG_10477	CE3	conserved hypothetical protein (251 aa)	ricin b lectin	GDSL-like Lipase/Acylhydrolase (PF00657) 39->230	1	0.778997	1	0.275216	0.253137	0.335699	0.107375	0.464258	0	0	0.402793	2.8934	3.77628	2.60148	4.44884
MGG_05879	CE3	conserved hypothetical protein (257 aa)	tpa: (afu_orthologue afua_1g03170)	GDSL-like Lipase/Acylhydrolase (PF00657) 33->240	0.884522	1	0.912332	0.510799	0.905326	0.702028	0.891289	1.58243	0	0.441678	0.943943	4.08783	1.35001	0.404195	0.771783
MGG_15373	CE3	conserved hypothetical protein (342 aa)	carbohydrate esterase family 3	GDSL-like Lipase/Acylhydrolase (PF00657) 78->250	9999	0.19267	0.123245	0.0184684	0.00818249	0.0343982	0.361408	0	0	0	2.69347	5.32343	6.24504	3.99038	1.84962
MGG_01868	CE4	chitin deacetylase (601 aa)	chitin deacetylase	Polysaccharide deacetylase (PF01522) 59->148	9999	0.149877	0.0165096	0.147644	0.0337738	0.0244713	0.0787523	0	0	0.441678	5.17941	2.01817	4.49378	4.92351	3.10931
MGG_03461	CE4	polysaccharide deacetylase family protein (258 aa)	polysaccharide deacetylase family protein	Polysaccharide deacetylase (PF01522) 46->168	0.29676	0.778997	0.590246	1	0.484266	0.567807	0.904339	31.0994	12.3478	66.2717	46.8345	32.2186	50.8666	21.6418	29.1193
MGG_04172	CE4	polysaccharide deacetylase (802 aa)	glycosyl hydrolase	Polysaccharide deacetylase (PF01522) 594->711	0.534759	0.106811	1.60644e-30	1.40655e-24	2.54485e-25	1.25189e-20	1.25108e-17	11.162	5.07246	7038.87	26564.5	9375.6	6590.72	1568.66	897.757
MGG_08774	CE4	chitin deacetylase (369 aa)	chitin deacetylase	Polysaccharide deacetylase (PF01522) 55->179	0.147827	0.00309173	0.0354491	0.0846396	0.834602	0.359848	0.326239	43.4191	104.204	11.623	125.4	106.592	52.0278	24.1186	24.8523
MGG_05023	CE4,CBM18	chitin deacetylase 1 (353 aa)	chitin binding protein	Polysaccharide deacetylase (PF01522) 67->195, Chitin recognition protein (PF00187) 311->347	0.665494	0.778997	0.0165238	0.013052	0.0502799	0.825254	0.117097	0	2.06886	3.37051	4.90269	6.106	4.13503	0.80839	2.6214
MGG_09840	CE5	acetylxylan esterase 2 (300 aa)	acetylxylan esterase	Cutinase (PF01083) 30->232	0.284536	0.420119	0.00330165	0.00017461	9.90935e-06	0.00225279	0.0107674	316.002	138.574	3017.24	1377.91	2001.79	2556.89	1262.63	1081.78
MGG_04237	CE5	conserved hypothetical protein (309 aa)	acetylxylan esterase precursor	Cutinase (PF01083) 51->150, Cutinase (PF01083) 158->204	1	0.85004	0.255374	0.045968	0.00946287	0.039425	0.118362	60.9759	62.6801	43.5605	31.2471	18.7814	20.1039	21.9213	29.9576
MGG_15403	CE5	acetylxylan esterase 2 (243 aa)	acetylxylan esterase	Cutinase (PF01083) 47->232	1	0.356256	0.919578	1	0.844464	1	1	0.928516	0.467371	5.78798	1.88789	0.597215	0.675007	1.3889	1.25969
MGG_09100	CE5	cutinase (215 aa)	cutinase precursor	Cutinase (PF01083) 39->214	4.11647e-05	1	0.0366055	0.192302	0.150677	0.679338	0.0188918	9.30493	104.515	1.46442	1.74953	2.80073	2.82751	8.00235	1.7476
MGG_03792	CE5	cutinase (254 aa)	cutinase	Cutinase (PF01083) 117->208	1	0.619225	1	0.348279	0.475752	0.0112064	0.161533	1.58243	2.20286	0.511369	2.08314	5.28226	4.49378	11.3391	6.11661
MGG_05798	CE5	conserved hypothetical protein (217 aa)	cutinase precursor	Cutinase (PF01083) 43->215	0.924453	1	1	0.122872	0.0960302	0.0207104	0.0318186	0.464258	1.40211	0.511369	0.805586	4.68504	5.8013	6.76817	6.91057
MGG_01943	CE5	cutinase (229 aa)	cutinase precursor	Cutinase (PF01083) 48->225	0.0154434	1	1.24398e-10	4.91297e-06	8.11797e-11	1.91522e-13	8.66996e-14	200.627	51.9992	2.78945	3.49906	12.9019	5.84379	5.27613	3.18915
MGG_03440	CE5	hypothetical protein (328 aa)	acetylxylan esterase	Cutinase (PF01083) 30->226	0.947085	0.797365	0.0254008	3.06084e-22	1.58231e-30	1.743e-15	4.42741e-14	2.04669	0.467371	15.6678	12.2467	740.504	1892.5	203.918	173.598
MGG_01146	CE5	acetylxylan esterase (230 aa)	acetyl xylan esterase	Cutinase (PF01083) 29->228	1	1	0.912332	1	0.384177	0.155841	0.385494	1.77209	1.86948	0.511369	0.805586	1.6063	5.16879	6.36398	4.47102
MGG_10515	CE5	conserved hypothetical protein (322 aa)	acetylxylan esterase precursor	Cutinase (PF01083) 49->267	0.0123916	0.76615	0.00286085	0.137386	0.622156	1	0.520393	2.04669	22.4894	12.6684	18.0811	8.9994	4.49378	2.19729	4.57304
MGG_02393	CE5	cutinase (283 aa)	cutinase precursor	Cutinase (PF01083) 70->233	0.370742	0.897718	0.0668994	9.18355e-21	1.28008e-21	7.63534e-22	9.49921e-21	28.1637	11.0797	50.793	69.9243	7017.31	14086.5	9445.78	5098.5
MGG_00618	CE8	pectinesterase (326 aa)	pectinesterase precursor	Pectinesterase (PF01095) 35->291	0.269703	1	0.329528	0.823173	1	0.878034	0.603523	3.81878	10.9489	0.953048	1.27756	5.32343	3.18626	5.15139	2.03148
MGG_09738	GH1	beta-glucosidase A (620 aa)	beta-glucosidase	Glycosyl hydrolase family 1 (PF00232) 163->607	0.415478	0.500538	0.889665	0.75155	1	0.429869	0.473726	51.9002	99.7234	80.8244	43.6568	63.6135	46.8403	80.165	77.3602
MGG_07868	GH10	endo-1,4-beta-xylanase (363 aa)	endo- -beta-	Glycosyl hydrolase family 10 (PF00331) 29->338	9999	9999	9999	9999	1	9999	9999	0	0	0	0	0	0.675007	0	0
MGG_01542	GH10	endo-1,4-beta-xylanase (332 aa)	endo- -beta-xylanase	Glycosyl hydrolase family 10 (PF00331) 36->329	0.656117	0.938934	0.278052	0.0492077	0.0117064	2.47828e-07	1.40299e-07	1.11817	4.60509	3.37051	4.51218	9.09207	11.3713	36.9713	42.0223
MGG_05464	GH10	endo-1,4-beta-xylanase (408 aa)	endo- -beta-	Glycosyl hydrolase family 10 (PF00331) 43->351	1	0.20499	0.151276	0.388201	0.874089	1	0.852926	5.23131	4.20634	4.99784	0.943943	1.19443	2.82751	4.92351	2.80326
MGG_02245	GH10, CBM1	endo-1,4-beta-xylanase (381 aa)	xylanase family 10	Fungal cellulose binding domain (PF00734) 21->49, Glycosyl hydrolase family 10 (PF00331) 80->379	0.797619	0.339158	0.464497	0.937985	0.246905	0.00187053	0.0140585	2.23634	5.07246	12.7381	5.12251	2.8934	6.92005	18.232	12.5747
MGG_15430	GH10,CBM1	endo-1,4-beta-xylanase A (432 aa)	endo- -beta-	Glycosyl hydrolase family 10 (PF00331) 25->339, Fungal cellulose binding domain (PF00734) 398->426	1	0.644447	0.667821	0.854122	1	0.648805	1	0.653914	0	0.953048	0	1.19443	0.358751	0	0.487909
MGG_04305	GH105	cell wall glycosyl hydrolase YteR (381 aa)	cell wall glycosyl hydrolase	Glycosyl Hydrolase Family 88 (PF07470) 36->378	1	1	1	0.212097	1	0.255486	0.608386	0.653914	0.934741	1.02274	0.943943	3.49061	1.03376	3.18199	2.13349
MGG_08424	GH11	endo-1,4-beta-xylanase I (232 aa)	endo- -beta-xylanase i precursor	Glycosyl hydrolases family 11 (PF00457) 49->228	1	1	1	1	0.70152	0.896396	0.198891	1.96174	0.934741	1.39473	1.68035	1.19443	3.14377	0.80839	5.6287
MGG_08401	GH11	endo-1,4-beta-xylanase B (230 aa)	secreted endo- -beta-xylanase b (xylanase b)	Glycosyl hydrolases family 11 (PF00457) 39->215	0.884522	0.866179	0.168889	0.0490169	0.348069	0.0118825	0.0562374	0	0.467371	0.953048	2.15232	4.1805	2.06752	5.55559	3.29117
MGG_08331	GH11	endo-1,4-beta-xylanase B (237 aa)	endo- -beta-xylanase	Glycosyl hydrolases family 11 (PF00457) 52->235	0.34647	0.778997	1	0.0490169	0.147678	0.0119426	0.00433292	0	1.86948	0	0.471972	4.1805	2.42627	5.20296	7.66017
MGG_07955	GH11	endo-1,4-beta-xylanase I (234 aa)	endo- -beta-xylanase	Glycosyl hydrolases family 11 (PF00457) 47->229	9999	0.491117	9999	0.147644	0.150489	0.613818	1	0	0	1.46442	0	2.38886	2.74252	1.3889	0.385892
MGG_06593	GH11	endo-1,4-beta-xylanase 2 (257 aa)	b chain structural comparison of two major endo- -beta-xylanases from trichodrema reesei	Glycosyl hydrolases family 11 (PF00457) 47->225	0.924453	0.830729	0.00412332	0.000546245	0.00021824	0.0389574	5.44514e-05	15.6544	17.2241	0.441678	1.74953	0	0.358751	4.16669	0.487909
MGG_05442	GH114	endo alpha-1,4 polygalactosaminidase precusor (310 aa)	endo alpha-	TM1410 hypothetical-related protein (PF03537) 43->252	1	0.807122	0.855374	0.451466	1	0.896396	0.784415	0.928516	0.467371	1.39473	0.402793	3.30527	1.39251	2.14572	2.72342
MGG_08537	GH12	endoglucanase-1 (265 aa)	endoglucanase a precursor	Glycosyl hydrolase family 12 (PF01670) 107->263	0.947085	0.778997	0.439211	0.357496	0.0989148	0.444258	0.918678	2.04669	0.467371	0	0.471972	0	0	0.404195	1.54357
MGG_00677	GH12	endoglucanase-1 (258 aa)	endoglucanase i precursor	Glycosyl hydrolase family 12 (PF01670) 108->257	0.876824	0.778997	0.161531	0.324454	0.262626	0.166914	0.604341	3.24981	1.40211	0	0.471972	0.597215	1.03376	0.404195	2.13349
MGG_10972	GH12,CBM1	endoglucanase-1 (297 aa)	glycoside hydrolase family 12	Glycosyl hydrolase family 12 (PF01670) 114->243, Fungal cellulose binding domain (PF00734) 265->292	0.859173	0.429625	0.851708	1	0.858895	0.340613	0.446144	12.4896	18.355	20.3625	9.27651	12.3973	14.2838	21.1861	20.3236
MGG_11651	GH125	DUF1237 domain-containing protein (573 aa)	hypothetical secreted protein	Protein of unknown function (DUF1237) (PF06824) 132->570	0.994978	0.778997	0.855374	1	1	1	0.829053	0.928516	0	0	0.471972	1.19443	1.70876	1.16101	0.487909
MGG_04128	GH125	DUF1237 domain-containing protein (87 aa)	duf1237 domain-containing protein		1	0.50517	0.222142	0.510753	0.700397	0.818753	1	1.96174	2.40223	2.41747	5.44384	3.80981	2.82751	2.60148	1.46373
MGG_14663	GH125	DUF1237 domain-containing protein (534 aa)	duf1237 domain-containing protein	Protein of unknown function (DUF1237) (PF06824) 119->145, Protein of unknown function (DUF1237) (PF06824) 144->518	0.23379	1	0.461831	0.59183	0.26165	0.724761	0.657839	114.504	45.858	67.3424	73.96	81.8183	65.8679	94.6645	94.8096
MGG_08320	GH125	DUF1237 domain-containing protein (520 aa)	conserved protein (fungal and bacterial)	Protein of unknown function (DUF1237) (PF06824) 69->505	0.356834	0.00425325	6.23638e-14	1.32462e-13	6.0798e-16	1.40743e-06	0.0166782	19.1788	8.6088	81.01	761	723.956	1001.48	172.348	67.2472
MGG_08577	GH128	conserved hypothetical protein (421 aa)	hypothetical protein MGG_08577 [Magnaporthe oryzae 70-15]	Glycosyl hydrolase catalytic core (PF11790) 184->417	0.884522	0.551505	0.117803	0.273892	0.787742	0.045042	0.0414653	487.823	647.849	597.398	1095.9	889.446	385.281	191.225	183.951
MGG_12595	GH13	alpha-amylase precursor (462 aa)	alpha-amylase a type-3	Alpha amylase, catalytic domain (PF00128) 59->344	0.34647	0.413028	0.0841173	0.0679116	0.00580513	0.0167828	0.00116139	0	1.86948	0.511369	2.95791	3.49061	5.97128	5.15139	9.61181
MGG_09640	GH13	alpha-amylase 1 (533 aa)	extracellular alpha-amylase amya amyb-aspergillus niger	Alpha amylase, catalytic domain (PF00128) 58->364, Domain of unknown function (DUF1966) (PF09260) 411->498	1	0.830729	7.53281e-11	7.72199e-07	3.00212e-10	2.38415e-10	3.4623e-09	150.017	140.774	0.441678	1.68035	5.87947	4.45129	6.7166	7.96623
MGG_10209	GH13,CBM20	alpha-amylase 3 (567 aa)	alpha-amylase a type-3 precursor	Alpha amylase, catalytic domain (PF00128) 59->344, Starch binding domain (PF00686) 501->567	0.884522	0.195583	0.0609086	0.147644	0.104567	0.153477	0.159588	0	0.800744	12.157	3.49906	2.20351	2.78502	2.54991	2.03148
MGG_01096	GH15,CBM20	glucoamylase precursor (656 aa)	glucan -alpha-	Glycosyl hydrolases family 15 (PF00723) 63->479, Starch binding domain (PF00686) 548->638	0.665494	0.0162803	0.64502	0.0134476	0.618757	0.152703	0.159155	0	2.06886	12.7851	1.34674	5.92065	1.39251	2.3736	1.92946
MGG_06493	GH16	beta-glucanase (388 aa)	carbohydrate binding family 6	Glycosyl hydrolases family 16 (PF00722) 167->358	0.831238	0.0892985	0.00606451	0.00393394	4.07621e-05	0.0226852	0.374625	5.78052	8.01068	6.39257	29.1439	31.9098	52.1128	19.7756	10.6675
MGG_07306	GH16	mixed-linked glucanase (738 aa)	gpi anchored endo- -beta-		0.542096	0.19267	0.123626	0.00808743	0.0179577	0.0167828	0.00348644	8.56607	15.956	0	2.69347	0	1.03376	0.80839	0.385892
MGG_00592	GH16	cell wall glucanosyltransferase Mwg1 (368 aa)	cell wall glucanase	Glycosyl hydrolases family 16 (PF00722) 72->227	0.322762	0.536557	0.0136384	0.0734543	0.0439886	0.00286291	4.38193e-06	36298.4	14179.8	12842.8	6771.43	9122.34	10131.9	7814.1	5173.11
MGG_03315	GH16	conserved hypothetical protein (335 aa)	endo- -beta-	Glycosyl hydrolases family 16 (PF00722) 80->158	1	0.951002	6.02776e-07	7.12213e-05	5.60576e-06	2.9011e-07	2.9797e-06	38.5275	47.2536	1.39473	0.805586	1.6063	2.74252	1.79309	2.70124
MGG_07715	GH16	conserved hypothetical protein (259 aa)	glycoside hydrolase family 16	Glycosyl hydrolases family 16 (PF00722) 72->236	0.731007	0.842517	0.47679	0.0870287	0.334559	0.338779	0.140437	10.3382	19.3551	21.8278	17.7028	29.3664	18.2301	18.5846	23.4241
MGG_08823	GH16	conserved hypothetical protein (404 aa)	xylanase 3	Glycosyl hydrolases family 16 (PF00722) 130->307	0.909179	0.0600013	2.06659e-32	2.26195e-25	1.3559e-24	1.37799e-17	7.00936e-17	5.21155	3.80434	1597.82	6907.16	3122.7	2440.73	465.839	452.851
MGG_10475	GH16	secreted glucosidase (477 aa)	carbohydrate binding family 6	Glycosyl hydrolases family 16 (PF00722) 248->452	1	1	3.56558e-05	0.0317956	0.0813083	0.0884366	0.166874	32.9367	33.5723	1.8364	2.29068	8.77287	14.4726	12.8311	17.2942
MGG_09733	GH16	secreted glucosidase (287 aa)	endo- -beta-	Glycosyl hydrolases family 16 (PF00722) 68->266	0.884522	0.000654334	4.97528e-07	3.85952e-16	4.34747e-18	5.13202e-10	1.17316e-06	0	0.467371	0.883357	26.2753	154.472	186.903	44.3199	23.3309
MGG_09918	GH16	conserved hypothetical protein (358 aa)	cell wall glucanase	Glycosyl hydrolases family 16 (PF00722) 62->223	9999	0.778997	1	9999	9999	1	0.823621	0	0	0	0.471972	0	0	0.404195	0.771783
MGG_09861	GH16	beta-glucanase (284 aa)	endo- -beta-	Glycosyl hydrolases family 16 (PF00722) 66->261	1	1	0.278026	2.91114e-07	1.63958e-12	2.07449e-07	4.14801e-05	0.464258	0.934741	2.71976	3.23462	36.7698	87.2279	30.6589	18.5317
MGG_01134	GH16, CBM18	UTR2 protein (440 aa)	cell wall glucanase	Glycosyl hydrolases family 16 (PF00722) 98->270	0.570478	0.952273	0.0058381	0.00432547	0.000377169	1.5436e-07	0.00010227	208.102	408.862	42.9568	52.0507	41.321	39.684	19.0404	34.5794
MGG_10431	GH16,CBM18,CBM18,CBM18	extracellular cell wall glucanase Crf1 (753 aa)	extracellular cell wall glucanase crf1 allergen asp f9	Glycosyl hydrolases family 16 (PF00722) 58->221	0.884522	0.617775	0.00339472	0.00137107	0.00454457	0.176756	0.248417	39.456	30.036	12.7616	7.47009	4.4997	9.34631	20.9066	21.5966
MGG_04689	GH17	glucan 1,3-beta-glucosidase (398 aa)	gpi-anchored cell wall beta- -endoglucanase	Glycosyl hydrolases family 17 (PF00332) 178->293	0.376489	0.470697	0.193591	0.0248337	0.000704379	8.01698e-06	6.82977e-05	4198.39	9553.09	3775.11	1955.02	952.545	641.329	584.424	679.444
MGG_09619	GH17	GPI-anchored cell wall beta-1,3-endoglucanase EglC (351 aa)	gpi-anchored cell wall beta- -endoglucanase		9999	0.432611	0.031079	0.147644	0.150489	0.825254	0.617497	0	0	10.1812	4.23546	2.29619	2.74252	0.984702	1.25969
MGG_00863	GH17	conserved hypothetical protein (354 aa)	cell wall glucanase	Glycosyl hydrolase family 53 (PF07745) 163->315	1	0.149697	0.0901827	0.741175	0.748678	1	0.867991	0.464258	0.467371	0.441678	5.04105	1.69897	2.06752	0.580507	1.15767
MGG_10400	GH17	glucan 1,3-beta-glucosidase (324 aa)	gpi-anchored cell wall beta- -endoglucanase		0.607706	1	0.148406	0.25596	0.193252	0.461564	0.520629	4.83224	10.0142	1.02274	1.20838	1.10176	1.39251	3.13042	9.32794
MGG_04582	GH17	conserved hypothetical protein (542 aa)	beta-glucosidase 5		0.706201	0.0967177	0.730112	0.690661	0.229756	0.0130225	0.00158668	14.3268	7.54331	4.76524	20.095	10.3277	6.96254	49.2219	73.5457
MGG_06023	GH17	GPI-anchored cell wall beta-1,3-endoglucanase EglC (495 aa)	gpi-anchored cell wall beta- -endoglucanase	Glycosyl hydrolases family 17 (PF00332) 237->346	0.884522	0.89327	0.0300477	0.0181806	0.00282235	0.968106	0.971842	15.0203	19.9565	1.39473	2.76265	1.10176	1.39251	12.0959	12.109
MGG_05533	GH18	chitinase 1 (437 aa)	chitinase 1 precursor	Glycosyl hydrolases family 18 (PF00704) 47->393	9999	0.662316	0.123035	1.42502e-10	1.44362e-05	1.30086e-05	0.0168469	0	0	0.883357	2.62429	57.6207	16.0776	18.533	6.32064
MGG_07927	GH18	endochitinase 1 precursor (457 aa)	endochitinase 1 precursor	Glycosyl hydrolases family 18 (PF00704) 64->411	0.242236	0.778997	0.000394966	0.000930937	2.04636e-05	2.28146e-06	1.33284e-05	1368.18	604.322	300.043	199.596	186.382	169.159	183.361	208.444
MGG_08054	GH18	chitinase 1 (398 aa)	chitinase 18-4	Glycosyl hydrolases family 18 (PF00704) 47->368	1	0.310551	1	0.219811	0.0695762	0.334968	1	7.91215	6.60857	2.27808	7.33173	2.38886	1.75126	3.76249	8.04607
MGG_04732	GH18	acidic mammalian chitinase (434 aa)	glycoside hydrolase family 18 protein	Glycosyl hydrolases family 18 (PF00704) 46->418	0.0213884	0.124336	0.387342	1.26737e-09	2.80983e-15	7.73867e-15	4.84921e-15	68.1749	17.8876	33.3349	127.463	1307.61	4599.65	3258.19	3976.47
MGG_00086	GH18	42 kDa endochitinase (425 aa)	endochitinase	Glycosyl hydrolases family 18 (PF00704) 39->382	9999	0.00115966	4.77664e-12	2.7944e-16	9.51074e-22	4.75625e-12	3.17816e-06	0	0	5.30014	74.9731	159.116	368.622	65.1534	21.1974
MGG_04534	GH18, CBM18, CBM18	chitinase (532 aa)	class v	Chitin recognition protein (PF00187) 103->127, Glycosyl hydrolases family 18 (PF00704) 146->486	0.697443	0.742305	0.329247	0.21833	0.684948	0.0562892	0.118656	20.9509	35.0431	26.7315	38.9939	44.1938	27.3026	51.647	48.6845
MGG_10333	GH18,CBM1	chitinase 1 (409 aa)	class iii	Glycosyl hydrolases family 18 (PF00704) 29->296, Fungal cellulose binding domain (PF00734) 376->401	0.568091	0.572645	0.00701085	0.308419	0.618663	0.319612	0.0838078	8.37641	18.0216	22.989	40.2269	18.8225	12.2588	16.9678	23.8765
MGG_06594	GH18,CBM18	chitinase 18-11 (429 aa)	glycosyl family	Glycosyl hydrolases family 18 (PF00704) 19->408, Chitin recognition protein (PF00187) 301->336	0.33678	0.108705	3.34176e-13	1.28857e-10	3.93811e-16	6.38534e-20	6.76496e-22	9627.49	4648.58	113.064	33.2533	28.831	26.4152	68.2754	72.6097
MGG_03599	GH18,CBM18	acidic endochitinase SE2 (423 aa)	class iii chitinase 1	Glycosyl hydrolases family 18 (PF00704) 31->295, Chitin recognition protein (PF00187) 383->415	9999	0.550361	0.0205597	0.0493822	0.0502799	0.151761	0.117097	0	0	2.85914	5.70828	4.08783	4.13503	2.19729	2.6214
MGG_01336	GH18,CBM18,CBM18, CBM18	bacteriodes thetaiotaomicron symbiotic chitinase (559 aa)	class v	Chitin recognition protein (PF00187) 46->84, Glycosyl hydrolases family 18 (PF00704) 108->443, Chitin recognition protein (PF00187) 463->504, Chitin recognition protein (PF00187) 517->557	1	0.465842	0.995945	0.97556	0.3508	0.671114	0.872873	5.69557	6.20657	1.39473	4.51218	5.50878	8.84129	3.00568	3.77908
MGG_11289	GH2	beta-galactosidase (1048 aa)	probable beta-galactosidase	Glycosyl hydrolases family 2, sugar binding domain (PF02837) 44->210, domain (PF00703) 216->312, Glycosyl hydrolases family 2, TIM barrel domain (PF02836) 321->601, Beta galactosidase small chain (PF02929) 746->1043	0.795685	0.346494	0.847174	0.818234	1	0.867883	0.60521	26.9211	13.4198	13.0177	32.1465	32.5481	24.8339	22.8029	19.2236
MGG_05864	GH2	exo-beta-D-glucosaminidase (957 aa)	glycosyl	Glycosyl hydrolases family 2, sugar binding domain (PF02837) 158->265, domain (PF00703) 272->386	1	0.0274854	5.31814e-06	0.000145566	0.00120791	0.818753	1	1.39277	0.800744	5.8812	36.4388	27.2144	16.4363	3.30673	1.92946
MGG_13429	GH20	glycoside hydrolase (772 aa)	beta-n-	Glycosyl hydrolase family 20, catalytic domain (PF00728) 181->495	0.884522	0.983226	0.168889	0.0506243	0.0482403	0.0244713	0.160087	0	0.467371	2.85914	2.08314	3.80981	3.50252	4.92351	2.13349
MGG_09922	GH20	beta-hexosaminidase beta chain (581 aa)	glycoside hydrolase family 20	Glycosyl hydrolase family 20, domain 2 (PF02838) 108->188, Glycosyl hydrolase family 20, catalytic domain (PF00728) 190->527	0.694487	0.886027	9.12148e-05	0.000754427	0.00045322	0.648805	0.116071	97.3066	62.3402	797.434	601.449	469.914	447.837	77.6151	44.9054
MGG_10631	GH24	glycoside hydrolase (283 aa)	lysozyme		0.657937	0.261351	1	0.350672	0.0995773	0.444258	0.409415	1.85703	0	0	2.2215	0	0	0.404195	0.487909
MGG_09805	GH27	alpha-galactosidase (460 aa)	alpha-galactosidase	Melibiase (PF02065) 1->84, Melibiase (PF02065) 103->260	0.354866	0.963077	0.64502	0.0679116	0.0116883	0.0244713	0.0288841	0	2.53623	1.9061	1.34674	3.49061	7.46757	4.39457	4.36901
MGG_13626	GH27,CBM1,CE1	alpha-galactosidase (402 aa)	alpha-galactosidase	Melibiase (PF02065) 41->202	0.136901	0.644447	3.97816e-06	0.00406586	0.00013526	1.57273e-07	2.36245e-07	8.84067	28.6371	168.222	99.6417	47.0563	66.3967	115.528	119.143
MGG_13625	GH27,CBM1,CE1	fungal cellulose binding domain-containing protein (330 aa)	glycoside hydrolase family 62	Fungal cellulose binding domain (PF00734) 14->37	9999	0.778997	1	0.690661	0.618757	0.108446	0.35887	0	0	0	0.471972	0.597215	1.39251	2.95411	1.64558
MGG_05620	GH27,CBM35	alpha-galactosidase 1 (523 aa)	alpha-galactosidase precursor	Melibiase (PF02065) 17->104	0.994978	0.112514	0.0037276	0.000554726	0.000187982	0.0343982	0.296712	44.0532	51.1298	49.1403	178.821	232.399	254.961	113.163	79.1522
MGG_08938	GH28	polygalacturonase A (368 aa)	polygalacturonase 2	Glycosyl hydrolases family 28 (PF00295) 47->344	9999	0.049364	0.0058105	9.75746e-18	4.89991e-19	1.02652e-10	1.98218e-07	0	0	0.441678	7.73452	203.547	227.678	51.3892	27.1898
MGG_09608	GH28	conserved hypothetical protein (514 aa)	coagulation factor 5 8 type domain protein	Glycosyl hydrolases family 28 (PF00295) 208->332	9999	0.778997	1	9999	0.84131	9999	1	0	0	0	0.471972	0	1.03376	0	0.385892
MGG_08752	GH28	exopolygalacturonase (465 aa)	exopolygalacturonase	Glycosyl hydrolases family 28 (PF00295) 92->420	9999	0.778997	1	0.690661	1	0.825254	0.823621	0	0	0	0.402793	0.597215	0.675007	0.80839	0.873801
MGG_03257	GH29	plasma alpha-L-fucosidase (602 aa)	alpha-l-fucosidase	Alpha-L-fucosidase (PF01120) 16->391	1	0.778997	1	0.741175	0.879596	0.867883	0.746046	0.653914	0.467371	0	0.471972	1.79164	1.70876	1.21258	1.64558
MGG_00042	GH29	alpha-L-fucosidase precursor (502 aa)	glycoside hydrolase family 29 protein	Alpha-L-fucosidase (PF01120) 88->198, Alpha-L-fucosidase (PF01120) 199->404	0.884522	0.775137	0.85183	9999	0.332986	0.107694	0.159155	0	0.467371	2.34777	0.805586	0	1.435	2.60148	1.92946
MGG_10038	GH3	periplasmic beta-glucosidase/beta-xylosidase (622 aa)	periplasmic beta-glucosidase beta-xylosidase	Glycosyl hydrolase family 3 N terminal domain (PF00933) 125->345, Glycosyl hydrolase family 3 C terminal domain (PF01915) 483->621	0.994978	9999	0.463405	0.907988	1	0.837969	0.829053	1.30783	0	0	0	1.79164	1.35001	0.404195	0.385892
MGG_08985	GH3	beta-xylosidase (793 aa)	beta-xylosidase	Glycosyl hydrolase family 3 N terminal domain (PF00933) 73->332, Glycosyl hydrolase family 3 C terminal domain (PF01915) 407->645	9999	1	9999	0.147644	1	0.611496	0.159588	0	0	0.511369	0	2.11084	0.675007	1.21258	2.03148
MGG_01396	GH3	periplasmic beta-glucosidase (782 aa)	beta-	Glycosyl hydrolase family 3 N terminal domain (PF00933) 118->340, Glycosyl hydrolase family 3 C terminal domain (PF01915) 414->664	1	0.622037	0.855374	0.918118	0.748257	1	0.918678	2.04669	2.20286	1.39473	3.3607	1.19443	0.717502	1.79309	1.64558
MGG_03508	GH3	beta-glucosidase 1 precursor (766 aa)	bglm_aspnc ame: full=probable beta-glucosidase m ame: full=gentiobiase m ame: full=cellobiase m ame: full=beta-d-glucoside glucohydrolase m flags: precursor	Glycosyl hydrolase family 3 N terminal domain (PF00933) 84->297, Glycosyl hydrolase family 3 C terminal domain (PF01915) 377->622	0.474229	0.671705	0.106872	0.012264	0.190855	0.588043	0.820392	74.8978	39.1122	108.39	173.048	252.446	139.553	53.7844	62.235
MGG_05599	GH3	beta-glucosidase 1 (770 aa)	bglm_neofi ame: full=probable beta-glucosidase m ame: full=gentiobiase m ame: full=cellobiase m ame: full=beta-d-glucoside glucohydrolase m flags: precursor	Glycosyl hydrolase family 3 N terminal domain (PF00933) 81->227, Glycosyl hydrolase family 3 N terminal domain (PF00933) 268->298, Glycosyl hydrolase family 3 C terminal domain (PF01915) 374->628	9999	0.466546	0.380994	0.690661	0.0509573	0.0711863	0.159588	0	0	0	1.81871	0.597215	4.45129	2.82936	2.03148
MGG_01912	GH3	beta-glucosidase 1 (815 aa)	beta-	Glycosyl hydrolase family 3 N terminal domain (PF00933) 94->312, Glycosyl hydrolase family 3 C terminal domain (PF01915) 393->655	0.0432162	0.397126	0.000251676	0.0155643	0.000101858	0.000515656	0.000402243	45.1516	11.2137	12.5987	5.24859	9.04057	4.89503	7.92918	7.76219
MGG_00621	GH3	beta-hexosaminidase (949 aa)	beta-n-	Glycosyl hydrolase family 3 N terminal domain (PF00933) 78->304	1	0.481779	0.665776	0.126138	0.0489639	0.00972075	0.172609	8.84067	8.21005	6.22966	13.7318	25.155	29.1577	35.7071	20.949
MGG_14903	GH3	beta-glucosidase 2 (765 aa)	bglm_aspnc ame: full=probable beta-glucosidase m ame: full=gentiobiase m ame: full=cellobiase m ame: full=beta-d-glucoside glucohydrolase m flags: precursor	Glycosyl hydrolase family 3 N terminal domain (PF00933) 130->240, Glycosyl hydrolase family 3 C terminal domain (PF01915) 348->628	1	0.0301202	0.0150104	0.0152006	0.170472	0.850323	0.655675	7.82721	7.87668	5.13723	31.1902	33.3719	18.7351	6.18766	10.2594
MGG_01885	GH3	beta-glucosidase 2 (795 aa)	bglm_emeni ame: full=probable beta-glucosidase m ame: full=gentiobiase m ame: full=cellobiase m ame: full=beta-d-glucoside glucohydrolase m flags: precursor	Glycosyl hydrolase family 3 N terminal domain (PF00933) 85->312, Glycosyl hydrolase family 3 C terminal domain (PF01915) 393->658	1	0.742305	0.890325	1	0.751172	0.599447	1	0.653914	0.467371	0	1.41591	0.597215	2.38377	2.02097	0.385892
MGG_11210	GH3	beta-glucosidase 1 (877 aa)	beta glucosidase homolog	Glycosyl hydrolase family 3 N terminal domain (PF00933) 89->304, Glycosyl hydrolase family 3 C terminal domain (PF01915) 407->657	0.976294	0.19267	0.811664	0.373544	0.149763	0.182524	0.91254	1.30783	1.86948	0	2.69347	3.99516	6.20255	4.39457	2.03148
MGG_07634	GH3	beta-glucosidase 1 (766 aa)	beta-glucosidase 2	Glycosyl hydrolase family 3 N terminal domain (PF00933) 62->271, Glycosyl hydrolase family 3 C terminal domain (PF01915) 370->628	1	0.778997	0.538747	0.811387	0.466425	0.334968	0.300117	2.7006	2.67023	2.85914	1.34674	1.00908	1.03376	0.404195	0.385892
MGG_09272	GH3	beta-glucosidase 1 (874 aa)	beta-glucosidase 1 precursor	Glycosyl hydrolase family 3 N terminal domain (PF00933) 89->310, Glycosyl hydrolase family 3 C terminal domain (PF01915) 409->644	0.997452	1	5.7032e-07	1.14027e-06	2.85152e-06	0.156117	0.35887	2.426	3.1376	50.4192	51.4158	48.0551	38.2964	6.99605	5.44684
MGG_09353	GH3	beta-glucosidase 1 (727 aa)	beta-d-glucoside glucohydrolase	Glycosyl hydrolase family 3 N terminal domain (PF00933) 62->271, Glycosyl hydrolase family 3 C terminal domain (PF01915) 345->591	1	0.569427	0.977511	0.0424707	0.0536849	3.83869e-10	7.12235e-10	4.00843	4.13772	0.883357	3.16544	17.2677	14.6001	110.14	110.405
MGG_08623	GH31	neutral alpha-glucosidase AB precursor (981 aa)	neutral alpha-glucosidase ab	Glycosyl hydrolases family 31 (PF01055) 373->821	0.7429	0.778997	0.841082	0.291132	0.0658713	0.0236474	0.0463523	488.501	315.989	432.751	606.407	956.202	1383.4	1300.53	1322.47
MGG_07837	GH32	beta-fructofuranosidase (611 aa)	sucrose-6-phosphate hydrolase	Glycosyl hydrolases family 32 N-terminal domain (PF00251) 83->196, Glycosyl hydrolases family 32 N-terminal domain (PF00251) 240->397, Glycosyl hydrolases family 32 C terminal (PF08244) 474->532	1	0.897718	1	0.854122	0.879089	0.599447	0.264633	0.653914	0	0	0.805586	1.19443	1.07625	2.02097	3.39319
MGG_05785	GH32	levanase (660 aa)	sucrose-6-phosphate hydrolase	Glycosyl hydrolases family 32 N-terminal domain (PF00251) 51->209, Glycosyl hydrolases family 32 N-terminal domain (PF00251) 263->419, Glycosyl hydrolases family 32 C terminal (PF08244) 497->580	9999	0.778997	1	9999	9999	9999	9999	0	0	0	0.402793	0	0	0	0
MGG_01261	GH37	trehalase (676 aa)	trehalase precursor	Trehalase (PF01204) 53->604	0.0980592	0.012832	0.166905	0.122019	0.0167194	0.511623	0.708883	221.116	667.237	669.079	106.286	88.7171	72.2168	168.522	179.826
MGG_14055	GH39	conserved hypothetical protein (439 aa)	hypothetical protein MGCH7_ch7g33 [Magnaporthe oryzae 70-15]	Glycosyl hydrolases family 39 (PF01229) 168->216	0.884522	0.830729	0.380994	0.0987595	0.108247	0.611496	0.159588	0	0.467371	0.441678	1.81871	2.98607	3.41753	1.21258	2.03148
MGG_04922	GH43	alpha-N-arabinofuranosidase 2 (361 aa)	secreted hydrolase	Glycosyl hydrolases family 43 (PF04616) 36->291	0.619015	1	0.397121	0.148159	0.0129518	0.021936	0.409415	11.7309	5.20645	7.2524	6.24943	3.39794	2.06752	2.19729	7.39848
MGG_02373	GH43	arabinan endo-1,5-alpha-L-arabinosidase A (331 aa)	extracellular endo- -alpha-l-	Glycosyl hydrolases family 43 (PF04616) 36->328	0.994978	0.91047	0.855374	0.907988	0.789554	1	0.900428	0.928516	0	1.02274	0.471972	1.69897	2.11001	1.16101	1.7476
MGG_07520	GH43	glycosyl hydrolase family 43 protein (332 aa)	endo-	Glycosyl hydrolases family 43 (PF04616) 47->307	0.360356	0.982517	0.358462	0.0524188	0.253523	0.74531	0.335262	0.653914	3.93834	1.9061	2.69347	6.38401	3.77628	1.61678	2.72342
MGG_09148	GH43	glycosyl hydrolase family 43 protein (329 aa)	alpha-n-arabinofuranosidase	Glycosyl hydrolases family 43 (PF04616) 24->310	1	0.893723	0.766556	0.721315	1	1	1	9.30493	11.681	16.4109	13.329	6.70321	12.3201	9.36965	9.20374
MGG_09147	GH43	conserved hypothetical protein (349 aa)	endo- -beta-xylanase	Glycosyl hydrolases family 43 (PF04616) 79->278	1	0.897718	1	0.741175	0.598321	1	0.746046	0.653914	0	0	0.874764	1.69897	2.11001	0.80839	1.7476
MGG_09988	GH43	glycosyl hydrolase family 43 protein (561 aa)	xylosidase glycosyl	Glycosyl hydrolases family 43 (PF04616) 42->318	1	1	0.931868	0.759484	0.433255	0.0182157	0.0210896	2.04669	1.40211	1.39473	1.41591	3.90248	0.675007	11.038	11.4969
MGG_00570	GH43	conserved hypothetical protein (343 aa)	endo- -beta-xylanase		1	0.644447	0.104045	0.768265	0.748257	0.934142	0.256026	2.04669	1.26811	0.953048	0	0.597215	1.03376	2.60148	6.29846
MGG_05479	GH43	xylosidase/arabinosidase (572 aa)	xylosidase : arabinofuranosidase	Glycosyl hydrolases family 43 (PF04616) 29->312	1	1	1	0.854122	1	0.74531	1	0.464258	0	0.953048	0.805586	1.10176	1.03376	1.61678	0.975819
MGG_03844	GH43,CBM35	glycosyl hydrolase family 43 protein (459 aa)	glycosyl hydrolase family 43 protein	Glycosyl hydrolases family 43 (PF04616) 45->248	0.31614	0.296754	0.9556	0.883125	0.315564	0.645838	0.210956	16.9425	6.0072	48.6054	19.8429	14.4979	9.66257	14.0869	8.45414
MGG_00574	GH43,CBM35	galactan 1,3-beta-galactosidase (487 aa)	galactan -beta-galactosidase	Glycosyl hydrolases family 43 (PF04616) 64->277	1	0.352193	1	0.988717	0.887074	0.354045	0.677858	6.41467	8.8768	2.41747	7.13647	6.29134	8.39755	3.18199	4.93675
MGG_06843	GH43,CBM42	alpha-N-arabinofuranosidase 2 (487 aa)	alpha-arabinofuranosidase ii	Glycosyl hydrolases family 43 (PF04616) 46->342, Alpha-L-arabinofuranosidase B (ABFB) (PF05270) 372->472	1	0.897718	1	0.690661	1	0.648805	0.64524	1.30783	0.934741	0	0.943943	2.98607	1.35001	2.60148	2.80326
MGG_08496	GH43,CBM6	endo-1,4-beta-xylanase D (457 aa)	glycoside hydrolase family 43	Glycosyl hydrolases family 43 (PF04616) 22->304, Carbohydrate binding module (family 6) (PF03422) 329->455	0.884522	0.778997	1	0.147644	0.338761	0.334968	0.823621	0	0.467371	0	0.471972	2.38886	1.75126	1.61678	0.771783
MGG_10621	GH43,CBM6,CBM1	xylosidase/arabinosidase (511 aa)	glycoside hydrolase family 43	Glycosyl hydrolases family 43 (PF04616) 19->299, Carbohydrate binding module (family 6) (PF03422) 322->443, Fungal cellulose binding domain (PF00734) 479->506	0.994978	1	0.464497	1	0.844464	0.465689	1	0.928516	0	0.511369	0	0.504542	0.358751	0	0.873801
MGG_09098	GH43,GH43	endo-1,4-beta-xylanase (1041 aa)	endo- -beta-xylanase	Glycosyl hydrolases family 43 (PF04616) 164->362, Glycosyl hydrolases family 43 (PF04616) 738->1019	9999	9999	9999	0.147644	0.354955	0.0719308	1	0	0	0	0	2.20351	2.38377	3.18199	0.385892
MGG_01328	GH45	endoglucanase (219 aa)	beta- -endoglucanase	Glycosyl hydrolase family 45 (PF02015) 24->216	1	0.748909	9.56681e-07	1.45783e-06	1.31088e-07	0.00085331	9.12823e-07	14.6212	14.884	110.227	161.363	159.847	199.595	72.5968	152.605
MGG_00994	GH47	mannosyl-oligosaccharide 1,2-alpha-mannosidase IC (532 aa)	mannosyl-oligosaccharide alpha- -mannosidase precursor	Glycosyl hydrolase family 47 (PF01532) 48->526	1	0.342218	8.90274e-11	4.07506e-16	4.52204e-16	1.13719e-08	1.06123e-05	0.653914	0	31.8687	72.707	149.108	162.447	44.0837	21.539
MGG_00667	GH47	conserved hypothetical protein (1125 aa)	er glycosyl hydrolase (edemzz0	Glycosyl hydrolase family 47 (PF01532) 61->605	1	0.757223	0.277817	0.520803	0.133093	0.335699	0.746046	0.464258	0.467371	5.13723	3.09626	2.11084	5.12629	2.77779	1.54357
MGG_00084	GH47	mannosyl-oligosaccharide 1,2-alpha-mannosidase IB (538 aa)	a chain structure of citrinum alpha -mannosidase reveals the basis for differences in specificity of the er and golgi class i enzymes	Glycosyl hydrolase family 47 (PF01532) 60->531	0.665494	1	0.0609086	0.0260338	0.00116895	0.00030628	2.35671e-05	0	2.40223	2.99853	3.3607	4.81889	9.34631	11.2359	15.5244
MGG_01314	GH47	endoplasmic reticulum mannosyl-oligosaccharide 1,2-alpha-mannosidase (592 aa)	glycosyl hydrolase family 47 protein	Glycosyl hydrolase family 47 (PF01532) 113->587	0.558553	0.558753	0.613043	1	0.112659	0.867883	0.773522	6.60432	2.20286	8.43805	4.37382	7.20775	1.75126	8.56126	5.52668
MGG_00530	GH5	endoglucanase E1 (412 aa)	cellulase	Cellulase (glycosyl hydrolase family 5) (PF00150) 68->377	1	0.853042	0.828654	0.968179	1	0.377864	0.562929	5.1266	3.1376	5.30014	4.17857	3.99516	4.26252	1.61678	3.00729
MGG_05381	GH5	beta-1,6-galactanase (481 aa)	beta- -galactanase	Cellulase (glycosyl hydrolase family 5) (PF00150) 65->429	0.721539	0.320929	9.37626e-05	0.121986	0.0463664	0.547183	0.400247	4.55764	1.40211	114.433	47.1681	15.5584	18.4189	2.95411	2.03148
MGG_06402	GH5	glycosyl hydrolase family 5 protein / cellulase family protein (460 aa)	cellulase family protein		0.436808	0.191237	0.543743	0.492661	0.332986	0.42736	0.0880203	14.1569	5.8732	1.8364	8.67847	7.99031	8.54382	8.86232	4.85691
MGG_10423	GH5	cellulase family protein (423 aa)	cellulase family protein		0.884522	0.866179	0.168889	0.000510753	4.73954e-06	1.42727e-05	0.000337408	0	0.467371	0.953048	2.08314	11.8928	19.1364	16.3873	11.6655
MGG_03374	GH5	beta-1,6-galactanase (424 aa)	cellulase family protein	Cellulase (glycosyl hydrolase family 5) (PF00150) 46->375	9999	0.897718	0.85183	0.0675314	0.621864	0.108446	0.0560315	0	0	0	0.805586	3.58329	1.70876	2.95411	3.18915
MGG_00319	GH5	endoglucanase EG-II (523 aa)	endoglucanase iii	Cellulase (glycosyl hydrolase family 5) (PF00150) 55->312	0.921798	0.0805585	2.60418e-10	1.32108e-08	6.6207e-06	5.17058e-06	4.40103e-06	14.1569	11.6124	1252.18	309.593	225.911	138.306	125.431	131.483
MGG_11999	GH5	mannan endo-1,4-beta-mannosidase 3 (408 aa)	mannan endo- -beta-mannosidase	Cellulase (glycosyl hydrolase family 5) (PF00150) 45->367	9999	0.807122	1	0.385161	9999	1	9999	0	0	1.32504	0.402793	1.79164	0	0.404195	0
MGG_05844	GH5	mannan endo-1,4-beta-mannosidase 1 precursor (401 aa)	endo- -beta-mannosidase	Cellulase (glycosyl hydrolase family 5) (PF00150) 99->350	1	0.130533	4.30191e-07	0.000700737	0.000150037	0.61862	0.000905244	205.801	233.689	2.48716	11.1644	28.0484	33.5665	287.175	949.893
MGG_10083	GH5, CBM1	endoglucanase 3 (377 aa)	endoglucanase 3 precursor	Fungal cellulose binding domain (PF00734) 20->48, Cellulase (glycosyl hydrolase family 5) (PF00150) 84->354	1	9999	0.667821	0.741175	1	0.648805	0.623307	0.653914	0	0	0	1.79164	0.675007	0	0
MGG_05809	GH51	alpha-N-arabinofuranosidase A (647 aa)	alpha-l-arabinofuranosidase a	Alpha-L-arabinofuranosidase C-terminus (PF06964) 442->636	9999	9999	9999	0.690661	9999	0.825254	1	0	0	0	0	0.597215	0	0.80839	0.385892
MGG_01147	GH51	alpha-N-arabinofuranosidase A (666 aa)	alpha-l-arabinofuranosidase a	Alpha-L-arabinofuranosidase C-terminus (PF06964) 468->642	0.924453	0.211478	0.0378442	0.00384855	3.21345e-06	1.95694e-05	0.00324554	0.653914	1.40211	1.46442	6.31861	11.8001	27.0902	19.3198	10.6098
MGG_09726	GH53	arabinogalactan endo-1,4-beta-galactosidase (352 aa)	arabinogalactan endo- -beta-galactosidase	Glycosyl hydrolase family 53 (PF07745) 25->348	0.884522	0.865245	0.856921	0.882676	0.151573	0.589573	0.416762	30.8248	46.3842	47.8153	37.1998	34.7413	14.1988	23.5297	19.9156
MGG_06009	GH54,CBM42	alpha-N-arabinofuranosidase (501 aa)	fungal alpha-l-	Alpha-L-arabinofuranosidase B, catalytic (PF09206) 22->338, Alpha-L-arabinofuranosidase B (ABFB) (PF05270) 360->495	0.948393	0.413028	0.95814	1	0.748257	1	0.628974	2.61566	0.467371	0.441678	3.02709	2.20351	0.717502	2.02097	1.25969
MGG_00263	GH55	glucan 1,3-beta-glucosidase (800 aa)	glucan -beta-glucosidase		0.884522	0.150043	0.168889	0.0616141	0.0899327	0.138528	0.0560315	1.11817	3.0036	0.511369	5.17941	8.21683	6.92005	4.97508	6.48032
MGG_00659	GH55	glucan 1,3-beta-glucosidase (770 aa)	exo-beta- -		0.799031	0.0761014	3.86486e-19	4.65552e-21	9.47063e-20	3.94812e-16	2.78174e-09	37.5338	25.6303	1325.33	5788.46	10566	10947.8	2087.74	559.703
MGG_09995	GH55	glucan 1,3-beta-glucosidase precursor (1432 aa)	domain-containing protein		0.737867	0.428304	1.06475e-05	0.000378176	0.00223425	0.82777	0.360851	47.7614	22.3652	147.075	340.7	235.436	163.089	38.2271	25.6019
MGG_04499	GH6	exoglucanase-6A (396 aa)	exoglucanase 3 precursor	Glycosyl hydrolases family 6 (PF01341) 55->361	9999	1	9999	9999	9999	1	9999	0	0	0.441678	0	0	0	0.580507	0
MGG_07908	GH6	endoglucanase-6B (384 aa)	exoglucanase 3 precursor	Glycosyl hydrolases family 6 (PF01341) 47->366	1	0.778997	1	1	1	1	0.607785	0.464258	0.467371	0	0.402793	0	0.675007	0.984702	2.03148
MGG_05520	GH6, CBM1	exoglucanase 2 (470 aa)	exoglucanase 2 precursor	Fungal cellulose binding domain (PF00734) 31->59, Glycosyl hydrolases family 6 (PF01341) 141->434	0.144542	0.518112	0.123035	0.823173	0.621864	0.152703	0.359412	0	4.93846	0.511369	2.62429	1.10176	1.70876	2.3736	1.7476
MGG_02502	GH61	conserved hypothetical protein (230 aa)	related to cellulose binding protein cel1	Glycosyl hydrolase family 61 (PF03443) 2->220	1	0.297387	0.827906	0.536811	0.991174	0.330812	0.495212	4.36798	6.53995	11.413	3.90185	8.53603	4.62127	10.3028	8.84003
MGG_04547	GH61	endoglucanase II (225 aa)	fungal cellulose binding domain-containing protein	Glycosyl hydrolase family 61 (PF03443) 5->215	9999	9999	9999	0.823173	9999	9999	9999	0	0	0	0	1.10176	0	0	0
MGG_08254	GH61	conserved hypothetical protein (230 aa)	fungal cellulose binding domain containing protein	Glycosyl hydrolase family 61 (PF03443) 14->219	1	9999	0.464497	0.823173	0.466425	0.465689	0.428914	0.928516	0.800744	0	0	0	0	0	0
MGG_07686	GH61	cellulose-growth-specific protein precursor (236 aa)	endoglucanase ii	Glycosyl hydrolase family 61 (PF03443) 4->215	0.142461	0.897718	0.85183	0.690661	0.354955	0.152703	0.359412	0	5.27183	0	0.874764	0.597215	2.38377	2.3736	1.7476
MGG_05364	GH61	endoglucanase-4 (324 aa)	endoglucanase iv precursor	Glycosyl hydrolase family 61 (PF03443) 7->238	0.82955	0.0058925	0.226398	0.143605	0.0332688	0.20414	0.266169	71.0592	98.2559	15.9466	139.437	159.322	197.42	127.611	131.261
MGG_07575	GH61	endoglucanase-4 (308 aa)	glycosyl hydrolase family 61	Glycosyl hydrolase family 61 (PF03443) 5->251	0.884522	1	9999	9999	0.84131	3.01029e-07	2.33678e-07	0	0.467371	0.441678	0	0	0.717502	24.8754	25.5797
MGG_08020	GH61	endoglucanase-4 (243 aa)	endoglucanase ii	Glycosyl hydrolase family 61 (PF03443) 4->231	0.554207	0.89327	4.66199e-10	1.05198e-06	1.42934e-11	4.16196e-13	2.3081e-12	193.543	323.859	1.39473	2.62429	5.92065	2.74252	3.76249	3.18915
MGG_09439	GH61	fungal cellulose binding domain-containing protein (238 aa)	fungal cellulose binding domain protein	Glycosyl hydrolase family 61 (PF03443) 38->213	1	0.961124	0.771214	0.0524242	0.748257	0.00477832	0.00782422	0.464258	0.467371	0.883357	1.74953	6.56936	1.75126	8.43652	8.02389
MGG_06621	GH61	conserved hypothetical protein (220 aa)	fungal cellulose binding domain containing protein	Glycosyl hydrolase family 61 (PF03443) 4->204	1	0.951002	0.912332	0.347891	0.702541	0.0366414	0.172813	1.77209	1.73548	1.32504	0.874764	5.37493	4.40879	9.14177	6.5025
MGG_07300	GH61	cellulose-growth-specific protein (249 aa)	endoglucanase ii	Glycosyl hydrolase family 61 (PF03443) 3->224	1	0.146356	0.68377	0.786434	1	1	0.773592	23.7957	17.2241	3.60312	15.1477	15.7953	17.0076	19.9519	25.9656
MGG_08409	GH61,CBM1	cellulose-growth-specific protein (292 aa)	fungal cellulose binding domain containing protein	Glycosyl hydrolase family 61 (PF03443) 2->221, Fungal cellulose binding domain (PF00734) 260->287	9999	0.778997	1	0.823173	0.618757	9999	0.823621	0	0	0	0.471972	1.10176	1.39251	0	0.771783
MGG_04057	GH61,CBM1	conserved hypothetical protein (291 aa)	fungal cellulose binding domain containing protein	Glycosyl hydrolase family 61 (PF03443) 6->220	0.864021	0.53474	0.07959	0.166622	0.706239	0.6986	0.605731	5.78052	3.67035	2.71976	0.874764	0.597215	4.13503	3.58618	3.39319
MGG_12881	GH61,CBM1	fungal cellulose binding domain protein (303 aa)	fungal cellulose binding domain-containing protein	Glycosyl hydrolase family 61 (PF03443) 98->165, Fungal cellulose binding domain (PF00734) 202->223	0.795685	0.830729	0.380994	9999	0.332986	0.335699	0.823621	0	1.26811	0.441678	1.81871	0	1.435	1.79309	0.771783
MGG_06069	GH61,CBM18	conserved hypothetical protein (604 aa)	endoglucanase ii	Glycosyl hydrolase family 61 (PF03443) 5->231	0.360825	0.91047	7.79741e-15	6.13188e-11	5.59378e-11	9.00814e-05	0.000160564	80.7237	37.2459	6002.65	4977.37	1936.52	1753.21	455.022	433.108
MGG_09095	GH62	alpha-L-arabinofuranosidase (325 aa)	alpha-n-arabinofuranosidase	Glycosyl hydrolase family 62 (PF03664) 21->294	1	0.786425	4.06497e-06	1.11764e-09	9.01935e-10	4.28381e-08	1.05814e-05	0.653914	1.60149	19.7814	27.7157	59.5154	57.2628	36.1629	21.845
MGG_08231	GH62,CBM1	hypothetical protein (186 aa)	alpha-n-arabinofuranosidase	Glycosyl hydrolase family 62 (PF03664) 32->172	9999	9999	9999	9999	1	9999	9999	0	0	0	0	0	0.675007	0	0
MGG_09036	GH62,CBM1	alpha-L-arabinofuranosidase (391 aa)	alpha-n-arabinofuranosidase	Glycosyl hydrolase family 62 (PF03664) 32->298, Fungal cellulose binding domain (PF00734) 359->386	9999	0.897718	0.85183	9999	1	0.825254	0.617497	0	0	0	0.805586	0	0.358751	0.80839	1.15767
MGG_04045	GH63	mannosyl-oligosaccharide glucosidase (824 aa)	mannosyl-oligosaccharide glucosidase	Mannosyl oligosaccharide glucosidase (PF03200) 31->806	0.490155	0.961124	0.152618	0.690661	0.543254	0.985224	0.242059	7.46766	1.40211	0.883357	1.81871	3.71714	4.13503	5.90821	2.6214
MGG_07646	GH67	alpha-glucuronidase (864 aa)	alpha-glucuronidase	Glycosyl hydrolase family 67 N-terminus (PF03648) 23->148, Glycosyl hydrolase family 67 middle domain (PF07488) 155->484, Glycosyl hydrolase family 67 C-terminus (PF07477) 486->709	9999	0.778997	1	0.147644	9999	1	1	0	0	0	0.471972	2.20351	0	0.580507	0.385892
MGG_06834	GH7	exoglucanase 1 (454 aa)	exoglucanase type c precursor	Glycosyl hydrolase family 7 (PF00840) 20->451	0.281422	0.778997	0.168889	0.236998	0.019393	9.65735e-05	2.27277e-06	1.11817	5.60845	3.16144	5.11023	5.37493	10.3376	18.3867	31.581
MGG_07809	GH7	exoglucanase 1 (532 aa)	exoglucanase 1 precursor	Glycosyl hydrolase family 7 (PF00840) 91->517	0.994978	1	0.0170521	0.193153	0.0160822	0.0556782	0.171903	9.68424	8.7428	1.39473	1.34674	2.98607	1.70876	2.19729	3.67706
MGG_10712	GH7	exoglucanase 1 (450 aa)	exoglucanase 1 precursor	Glycosyl hydrolase family 7 (PF00840) 19->447	0.441783	0.466546	0.311025	0.44225	0.114763	1	0.902887	4.74729	0.467371	0	1.81871	1.79164	19.2589	4.97508	5.91257
MGG_06663	GH7	endoglucanase EG-1 (459 aa)	endo- -beta-glucanase	Glycosyl hydrolase family 7 (PF00840) 25->204, Glycosyl hydrolase family 7 (PF00840) 205->409	1	0.723341	1	0.71296	0.938687	0.900196	0.86438	6.89869	5.34045	4.39325	7.12419	9.59661	8.62881	5.15139	8.2501
MGG_07331	GH72	1,3-beta-glucanosyltransferase gel1 (447 aa)	#NAME?	Glycolipid anchored surface protein (GAS1) (PF03198) 25->325	0.81351	0.983226	0.142276	0.013314	0.0256255	0.00829772	0.134089	436.691	661.455	187.91	200.344	108.961	156.376	132.616	226.842
MGG_03208	GH72	glycolipid-anchored surface protein 5 (432 aa)	-beta-	Glycolipid anchored surface protein (GAS1) (PF03198) 19->288	0.948788	0.208024	2.3666e-10	4.93308e-07	9.46811e-10	3.11427e-14	4.65829e-13	265.661	189.851	13.0404	3.90185	7.80497	8.31256	4.7472	4.7549
MGG_06722	GH72	1,3-beta-glucanosyltransferase gel2 (486 aa)	#NAME?	Glycolipid anchored surface protein (GAS1) (PF03198) 13->334	1	0.921766	0.404169	0.97556	1	0.528845	0.999402	32.0477	41.9785	59.7651	54.9517	32.7643	29.3277	21.1861	28.9286
MGG_08370	GH72,CBM43	1,3-beta-glucanosyltransferase gel3 (534 aa)	#NAME?	Glycolipid anchored surface protein (GAS1) (PF03198) 17->332, X8 domain (PF07983) 384->474	0.898766	0.250691	0.00205315	0.00466787	1.19804e-05	0.00746851	8.14266e-06	1485.9	2311.54	842.68	325.011	296.207	168.791	550.834	213.083
MGG_11553	GH74,GH36	endoglucanase (698 aa)	glycoside hydrolase family 74 protein	BNR/Asp-box repeat (PF02012) 117->126, BNR/Asp-box repeat (PF02012) 168->179, BNR/Asp-box repeat (PF02012) 295->306, BNR/Asp-box repeat (PF02012) 469->478, BNR/Asp-box repeat (PF02012) 599->609	1	0.328475	0.161531	0.0726981	0.748678	0.255486	0.607785	0.464258	0.934741	0.953048	4.51218	5.50878	2.06752	3.53461	2.13349
MGG_00951	GH76	mannan endo-1,6-alpha-mannosidase DCW1 (491 aa)	glycoside hydrolase family 76	Glycosyl hydrolase family 76 (PF03663) 35->194, Glycosyl hydrolase family 76 (PF03663) 221->340	0.994978	0.137283	9.98304e-05	0.000419146	0.0215159	0.000145753	3.37108e-05	24.3054	26.5683	45.3064	156.488	141.437	79.6655	136.258	166.963
MGG_04015	GH76	mannan endo-1,6-alpha-mannosidase DCW1 (463 aa)	glycosyl hydrolase family 76 protein	Glycosyl hydrolase family 76 (PF03663) 32->403	0.884522	1	0.295739	0.422382	0.395985	0.386512	0.401042	5.67581	4.13772	2.34777	2.2215	2.38886	2.46876	2.77779	3.00729
MGG_07101	GH76	mannan endo-1,6-alpha-mannosidase DCW1 precursor (429 aa)	cell wall glycosyl hydrolase	Glycosyl hydrolase family 76 (PF03663) 29->392	0.773514	1	1	0.997651	0.753093	0.00394947	0.015946	128.615	191.769	133.707	136.826	132.674	105.491	37.9692	39.29
MGG_04765	GH76	mannan endo-1,6-alpha-mannosidase DCW1 (496 aa)	glycoside hydrolase family 76	Glycosyl hydrolase family 76 (PF03663) 37->440	0.229859	0.982517	0.0700828	0.0597766	0.0418749	0.329866	0.746046	260.246	627.671	84.4954	96.9973	81.6432	96.7957	159.177	205.751
MGG_01418	GH76	glycosyl hydrolase (442 aa)	glycosyl hydrolase	Glycosyl hydrolase family 76 (PF03663) 64->438	9999	0.1926	0.123035	0.024991	0.354955	0.334968	0.617497	0	0	0	2.62429	5.09691	2.38377	1.61678	1.25969
MGG_03682	GH76	conserved hypothetical protein (586 aa)	glycosyl	Glycosyl hydrolase family 76 (PF03663) 204->478	1	0.671705	0.211264	8.70866e-05	1.29197e-06	0.0723823	0.0575211	0.464258	1.26811	1.9061	3.83267	19.6978	29.2427	4.97508	5.6287
MGG_05954	GH79	conserved hypothetical protein (574 aa)	glycoside hydrolase family 79 protein		1	0.147703	0.0439509	0.680184	0.0490697	0.00555449	0.0336379	17.2171	17.1522	16.7829	4.91497	11.8825	4.57877	3.3583	5.14079
MGG_05489	GH81	endo-1,3(4)-beta-glucanase 1 (791 aa)	endo- -beta-glucanase engl1	Glycosyl hydrolase family 81 (PF03639) 80->767	1	0.107179	4.53217e-14	3.42575e-11	1.28953e-11	1.54092e-10	1.72416e-09	22.3634	17.6228	232.383	865.64	529.09	586.512	410.534	366.535
MGG_01001	GH81	endo-1,3(4)-beta-glucanase 1 precursor (889 aa)	endo- -beta-glucanase engl1	Glycosyl hydrolase family 81 (PF03639) 196->851	0.513234	1	0.390658	0.703397	0.485465	0.52905	0.311545	29.7462	13.9493	15.3185	15.9656	19.3271	18.6501	18.8125	15.1163
MGG_08274	GH92	glycosyl hydrolase (788 aa)	alpha- - subfamily	Glycosyl hydrolase family 92 (PF07971) 248->765	0.994978	1	0.0147613	0.0255013	0.00185267	0.786333	1	1.11817	0	10.9017	10.2896	10.6057	13.6088	2.19729	1.15767
MGG_00296	GH92	glycosyl hydrolase (828 aa)	alpha- -mannosidase family	Glycosyl hydrolase family 92 (PF07971) 262->774	0.789643	0.992455	0.848114	1	1	2.65163e-06	8.01144e-09	1.39277	3.93834	2.48716	3.02709	1.69897	1.70876	32.8562	61.0419
MGG_03351	GH92	glycosyl hydrolase (797 aa)	alpha- -mannosidase family protein	Glycosyl hydrolase family 92 (PF07971) 273->774	1	0.742305	0.890325	1	1	0.74531	1	0.464258	0	0	1.34674	0.597215	0.675007	1.79309	0.873801
MGG_00088	GH92	glycosyl hydrolase (815 aa)	glycoside hydrolase family 92 protein	Glycosyl hydrolase family 92 (PF07971) 270->790	1	1	1	0.348947	1.57667e-06	2.79311e-15	1.36198e-15	1.58243	2.06886	2.41747	2.2215	5.09691	36.8614	179.104	191.145
MGG_01402	GH93	BNR/Asp-box repeat domain-containing protein (400 aa)	glycoside hydrolase family 93		1	0.204396	0.538747	0.0497609	0.793124	0.052081	0.409415	1.11817	0.934741	10.4138	2.95791	8.35068	2.42627	6.81974	3.39319
MGG_00050	GH95	alpha-L-fucosidase 2 (788 aa)	alpha-l-fucosidase		0.597123	0.778997	0.0931312	1	0.817175	0.207654	0.0367424	16.3933	33.3043	7.69407	5.38694	15.1466	20.4864	32.4736	48.7288
MGG_00505	GHnc	septation protein SUN4 (417 aa)	sun domain protein	Beta-glucosidase (SUN family) (PF03856) 142->398	0.795685	0.248407	0.286061	0.182831	0.0592648	0.000560446	0.000224859	4164.12	6418.19	5602.38	2089.84	1602.39	1305.12	894.889	768.608
MGG_11149	GHnc	conserved hypothetical protein (482 aa)	sun domain protein	Beta-glucosidase (SUN family) (PF03856) 90->340	0.254413	0.606607	1	0.811387	0.505174	0.48814	0.937839	8.01686	1.26811	13.9934	7.66534	5.87947	4.81004	3.81407	8.91987
MGG_04348	PL1	pectate lyase (324 aa)	pectate lyase	Pectate lyase (PF00544) 71->255	0.924453	0.91047	1	1	1	0.59971	0.264633	0.464258	2.40223	0.953048	0.471972	0	1.03376	2.3736	3.39319
MGG_07566	PL1	pectate lyase B (336 aa)	pectate lyase	Pectate lyase (PF00544) 78->156, Pectate lyase (PF00544) 178->251	0.659784	9999	9999	0.690661	0.147678	0.335699	0.823621	0	1.40211	0	0	0.597215	2.42627	1.79309	0.771783
MGG_01764	PL20	conserved hypothetical protein (275 aa)	integral membrane protein		0.6973	0.742305	8.72004e-05	0.00206017	0.000243177	2.05342e-05	7.8115e-06	72.8116	44.1879	4.62586	7.8037	10.6057	11.4138	8.78914	7.76219
MGG_05875	PL3	pectate lyase (241 aa)	pectate lyase	Pectate lyase (PF03211) 14->217	0.535856	0.662316	0.665776	0.862352	0.196188	0.971009	1	3.90372	0.467371	0.883357	2.76265	2.8934	0.717502	5.50402	4.7549
MGG_06041	PL4	rhamnogalacturonan lyase (660 aa)	rhamnogalacturonate lyase		1	0.282259	0.855374	1	0.844464	0.465689	1	0.928516	0.467371	2.85914	0.402793	0.597215	0.358751	0	1.15767
		significantly up-regulated (1st v 2nd, padj <=0.05)
		significantly down-regulated (1st v 2nd, padj <=0.05)
	Key
	padj = P-value (adjusted for false discovery rate) showing probability that differences in counts between two conditions are due to real differences in transcript abundance.
	baseMean = weighted average of counts from two biological replicates
	MM = mycelium grown in glucose minimal medium
	CM = mycelium grown in complete medium
	T4-T16 = time-points during appressorium development of wild-type strain Guy11
	P4 = 4 hours after conidial germination in pmk1 mutant.
