# Supplementary material for: Genome-wide Transcriptional Profiling of Appressorium Development by the Rice Blast Fungus Magnaporthe oryzae
Source: PLoS Pathog. 2012 Feb 9;8(2):e1002514. doi: 10.1371/journal.ppat.1002514 (PMC3276559; doi:10.1371/journal.ppat.1002514)
Supplement: Table S9 — HT-SuperSAGE data showing differential expression of M. oryzae genes encoding sugar transporters during appressorium morphogenesis. (XLS) [file ppat.1002514.s010.xls]

## Sheet: sugar_transporter_comparison
Table S9 - HT-SuperSAGE data for genes encoding sugar transporters
Gene id	Broad Institute Annotation	blast2go	pfam	padj_MM_CM	padj_T4_P4	padjT4_CM	padjT6_CM	padjT8_CM	padjT14_CM	padjT16_CM	baseMeanCM	baseMeanMM	baseMeanP4	baseMeanT4	baseMeanT6	baseMeanT8	baseMeanT14	baseMeanT16
MGG_05941	maltose permease MAL31 (566 aa)	alpha-glucosides permease mph2 3	Sugar (and other) transporter (PF00083) 74->529	0.231619	0.830729	0.979821	1	0.914905	1	0.953038	8.65101	1.40211	15.2252	11.315	9.13324	10.1913	8.38495	9.95334
MGG_08776	major myo-inositol transporter iolT (633 aa)	galactose-proton symport	Sugar (and other) transporter (PF00083) 151->431	0.896515	0.202449	0.965345	0.907988	0.966302	5.66551e-11	7.74121e-12	10.5476	12.9491	1.97579	8.01124	10.791	10.1488	214.845	263.387
MGG_02783	lactose permease (527 aa)	hexose	Sugar (and other) transporter (PF00083) 49->380, Sugar (and other) transporter (PF00083) 396->475	0.271087	1	1	0.152744	0.373684	0.0972124	0.696324	1.96174	8.54343	1.39473	1.34674	7.3931	3.22876	7.17237	3.29117
MGG_04888	MFS hexose transporter (491 aa)	hexose transporter	Sugar (and other) transporter (PF00083) 80->168, Sugar (and other) transporter (PF00083) 169->450	1	0.53474	0.912332	0.511092	0.697484	0.236144	0.386079	1.77209	0.800744	2.78945	0.943943	3.80981	0.358751	4.79877	3.96093
MGG_06203	high-affinity glucose transporter RGT2 (536 aa)	hexose transporter	Sugar (and other) transporter (PF00083) 23->487	0.884522	0.196445	0.54901	0.0530867	0.0483153	1	0.672925	131.656	190.551	591.186	201.656	352.912	327.538	128.578	104.586
MGG_08950	high-affinity glucose transporter (465 aa)	hexose transporter	Sugar (and other) transporter (PF00083) 21->414	0.884522	0.354677	1	0.823173	0.332986	1.02181e-07	1.39831e-08	0	0.800744	2.34777	0.471972	1.10176	1.435	29.0637	35.5641
MGG_04234	hexose transporter protein (470 aa)	hexose transporter protein	Sugar (and other) transporter (PF00083) 60->300	1	0.951002	1	0.741175	0.604873	0.0277196	0.254923	0.653914	0.800744	1.53411	0.874764	1.69897	2.74252	6.36398	2.80326
MGG_09307	hexose transporter protein (530 aa)	hexose transporter protein	Sugar (and other) transporter (PF00083) 42->491	0.884522	0.830729	1	1	0.697541	1	0.161633	1.96174	0	0.441678	1.68035	1.19443	0.358751	1.61678	5.60652
MGG_15388	lactose permease (529 aa)	lactose permease	Sugar (and other) transporter (PF00083) 44->491	1	9999	0.104045	0.357496	0.433601	0.913138	0.918678	2.04669	1.40211	0	0	0	0.358751	1.3889	1.7476
MGG_00085	lactose permease (545 aa)	lactose permease	Sugar (and other) transporter (PF00083) 60->501	0.789643	0.778997	0.0155578	2.41197e-07	1.35012e-11	1.50665e-13	1.21753e-11	2.51095	6.67394	10.9949	14.9156	63.7886	128.238	163.215	128.325
MGG_02346	conserved hypothetical protein (512 aa)	maltose permease	Sugar (and other) transporter (PF00083) 11->470	0.000136846	0.191237	0.000175028	0.000436382	3.15824e-07	1.46372e-09	1.21267e-09	66.7821	6.94194	1.8364	8.95518	7.71229	3.50252	2.72622	2.13349
MGG_08891	maltose permease (453 aa)	maltose permease	Sugar (and other) transporter (PF00083) 26->274, Sugar (and other) transporter (PF00083) 281->414	1	1	0.00104129	0.00101454	9.48223e-05	0.00156045	0.000813865	3.07991	2.67023	24.5005	23.8831	25.2477	30.0452	20.0766	23.3088
MGG_07844	maltose permease (508 aa)	maltose permease	Sugar (and other) transporter (PF00083) 46->494	9999	1	0.85183	0.0239501	0.84131	0.0042085	0.35887	0	0	0.883357	0.943943	5.37493	1.03376	6.59186	1.64558
MGG_08266	maltose permease MAL61 (566 aa)	maltose permease mal61	Sugar (and other) transporter (PF00083) 64->519	0.48916	0.00906082	0.0209575	0.0321059	0.000757106	0.0448469	0.366038	24.4951	10.8803	41.725	5.5822	5.09691	2.46876	8.45812	14.8546
MGG_00201	membrane transporter (529 aa)	membrane transporter	Sugar (and other) transporter (PF00083) 113->516	1	0.110497	0.0608809	0.330331	0.0188496	0.000487364	0.0425548	2.7006	3.33697	2.85914	0	7.30042	15.5064	24.8454	11.6211
MGG_07980	metabolite transporter (505 aa)	metabolite transport	Sugar (and other) transporter (PF00083) 57->250, Major Facilitator Superfamily (PF07690) 309->476	0.107756	0.766946	0.644298	0.40412	0.150489	0.60048	0.754966	14.072	41.0535	28.615	19.0127	6.51786	6.79256	9.49439	18.3942
MGG_10287	metabolite transporter (492 aa)	metabolite transport	Sugar (and other) transporter (PF00083) 48->244, Sugar (and other) transporter (PF00083) 253->453	0.976294	1	0.464208	0.532097	0.844464	1	0.790119	1.11817	1.86948	0.441678	0	0	0.675007	0.80839	2.13349
MGG_04657	general alpha-glucoside permease (553 aa)	mfs alpha-glucoside	Sugar (and other) transporter (PF00083) 59->515	0.884522	0.377817	0.143903	0.0443874	1.36402e-05	1.83068e-05	3.27266e-05	6.62409	8.01068	6.81072	15.8027	22.4985	59.3303	55.2764	53.4172
MGG_12988	alpha-glucoside transport protein (568 aa)	mfs alpha-glucoside	Sugar (and other) transporter (PF00083) 73->523	0.994978	0.921622	0.0982576	0.708229	0.20642	0.20449	0.00621296	133.683	122.54	280.495	325.374	184.065	268.329	245.998	478.612
MGG_13930	MFS hexose transporter (519 aa)	mfs glucose	Sugar (and other) transporter (PF00083) 20->501	1	0.822891	0.00212505	0.00299333	0.000215906	0.0323501	0.00574846	141.65	96.2033	335.208	521.608	495.245	556.219	42.8795	30.1084
MGG_13651	high-affinity glucose transporter (535 aa)	mfs glucose	Sugar (and other) transporter (PF00083) 11->481	1	0.619225	0.01101	0.0242196	0.000464208	0.000712403	0.00647023	12.934	16.6195	0.441678	2.29068	1.69897	0.358751	0.984702	1.92946
MGG_05929	hexose transporter protein (534 aa)	mfs hexose	Sugar (and other) transporter (PF00083) 42->496	0.884522	0.0588664	0.168889	0.0860972	0.343916	0.0110068	0.0377832	188.309	257.185	20.2466	88.7127	73.0661	121.332	59.1204	76.38
MGG_09859	conserved hypothetical protein (341 aa)	mfs hexose transporter	Sugar (and other) transporter (PF00083) 181->312	0.418148	1	0.538747	0.51919	0.0582651	0.334968	0.512524	2.51095	0	1.46442	1.27756	0.597215	0	0.580507	1.15767
MGG_09728	lactose permease (551 aa)	mfs lactose	Sugar (and other) transporter (PF00083) 67->517	0.936275	0.967265	0.01124	0.512257	0.390327	0.721633	0.65808	47.0738	39.3148	157.762	177.011	77.9878	85.5518	39.947	37.7908
MGG_00045	general alpha-glucoside permease (545 aa)	mfs maltose	Sugar (and other) transporter (PF00083) 71->524	0.521532	0.715474	0.0819209	0.000249297	0.000653587	0.000635487	0.000214753	14.1767	5.53983	52.5353	36.5571	84.9073	69.2054	69.8406	78.5889
MGG_07546	alpha-glucosides permease MPH2/3 (550 aa)	mfs maltose	Sugar (and other) transporter (PF00083) 68->518	0.101877	0.951002	0.47679	1	1	0.567536	0.414116	2.7006	15.0834	1.39473	0.943943	2.29619	3.10127	4.79877	5.81055
MGG_09607	maltose permease MAL31 (554 aa)	mfs maltose permease	Sugar (and other) transporter (PF00083) 75->526	9999	9999	9999	0.690661	0.348069	0.825254	0.617497	0	0	0	0	0.597215	2.06752	0.80839	1.15767
MGG_01446	high-affinity glucose transporter RGT2 (551 aa)	mfs monosaccharide	Sugar (and other) transporter (PF00083) 25->507	0.391588	0.858617	0.448168	0.377254	0.505174	0.732207	0.185228	11305.8	5033.34	28073.2	20669.4	21156.4	17629.8	9001.96	5764.3
MGG_00040	high-affinity glucose transporter ght2 (571 aa)	mfs monosaccharide	Sugar (and other) transporter (PF00083) 23->486	1	1	0.00622441	0.00407956	0.00509626	0.0393177	0.596831	47.5776	50.1297	9.83277	9.61013	7.57844	11.7301	17.4236	72.2372
MGG_03620	hexose transporter 2 (548 aa)	mfs monosaccharide	Sugar (and other) transporter (PF00083) 22->473	1	0.880701	0.938958	0.975841	0.235551	0.174529	0.0875371	21.1208	23.9634	25.9414	20.7299	23.4458	9.83255	10.4791	8.43196
MGG_05889	lactose permease (539 aa)	mfs monosaccharide	Sugar (and other) transporter (PF00083) 55->506	0.911859	0.91047	0.0397861	0.422195	0.00418622	0.108672	0.615748	5.2965	8.21005	0.883357	0.471972	2.20351	0	14.4479	9.20374
MGG_11876	sugar transporter STL1 (574 aa)	mfs monosaccharide	Sugar (and other) transporter (PF00083) 22->460	0.909179	0.404012	0.205535	0.212534	0.122348	0.00725	0.0588376	45.7008	37.8441	45.2349	96.2073	96.6765	102.942	155.204	118.318
MGG_09852	sugar transporter STL1 (569 aa)	mfs monosaccharide	Sugar (and other) transporter (PF00083) 19->472	1	1	0.307372	0.649122	0.697541	1	0.468888	1.58243	0.934741	0.441678	0	0	0.675007	1.21258	4.08513
MGG_10707	arabinose-proton symporter (556 aa)	mfs monosaccharide	Sugar (and other) transporter (PF00083) 62->407	0.675137	0.931157	1	0.645928	0.9697	0.0234802	0.0137118	3.54417	7.74268	4.25387	3.23462	5.60145	4.49378	14.521	16.274
MGG_03341	galactose-proton symporter (572 aa)	mfs myo-inositol	Sugar (and other) transporter (PF00083) 163->484	1	0.938934	0.161531	0.00191284	0.000120357	0.0110735	0.264633	0.653914	1.60149	3.09175	4.37382	13.2211	17.0689	7.92918	3.4952
MGG_14868	myo-inositol transporter 1 (520 aa)	mfs myo-inositol	Sugar (and other) transporter (PF00083) 52->508	1	0.695312	0.746533	0.749975	0.136842	0.598989	0.335051	62.7085	55.0028	34.4953	51.745	87.8934	139.086	87.582	113.301
MGG_00464	MFS phospholipid transporter Git1 (488 aa)	mfs phospholipid transporter git1	Sugar (and other) transporter (PF00083) 48->243, Sugar (and other) transporter (PF00083) 306->433	0.00993542	0.380239	1.72075e-11	7.07295e-12	1.7124e-14	5.07612e-09	6.62423e-08	44.1975	149.474	414.009	995.818	1117.33	1638.17	531.259	461.815
MGG_09778	quinate permease (577 aa)	mfs quinate	Sugar (and other) transporter (PF00083) 52->530	0.261979	0.0180927	0.00102921	3.81068e-05	0.000273938	2.48368e-06	4.8791e-06	0	2.33685	0.511369	10.428	17.4531	11.1401	20.6571	19.4055
MGG_04225	quinate permease (536 aa)	mfs quinate	Sugar (and other) transporter (PF00083) 40->501	0.000903176	0.532549	0.000422082	1.11292e-07	6.9862e-06	3.8681e-06	1.60498e-05	15.0203	90.0394	147.562	81.882	180.049	111.387	125.049	108.702
MGG_05600	quinate permease (554 aa)	mfs quinate	Sugar (and other) transporter (PF00083) 35->509	1	0.742305	1	0.924827	0.905326	0.368288	0.684359	1.77209	0.467371	0	1.20838	2.11084	0.717502	4.16669	0.385892
MGG_08617	H(+)/hexose cotransporter 1 (552 aa)	mfs quinate	Sugar (and other) transporter (PF00083) 29->500	0.994978	1	0.372813	0.647642	0.879255	0.131315	0.390033	3.16486	1.40211	8.13575	7.33173	5.50878	4.53628	10.4275	6.78637
MGG_10816	quinate permease (506 aa)	mfs quinate	Sugar (and other) transporter (PF00083) 4->458	1	0.778997	1	1	1	1	1	0.464258	0	0	0.471972	0	0.717502	0.404195	0.771783
MGG_02530	quinate permease (530 aa)	mfs quinate transporter	Sugar (and other) transporter (PF00083) 27->502	1	0.225378	0.104314	0.338514	1	0.736135	0.829053	2.426	1.86948	1.97579	0	6.47669	2.74252	3.76249	3.39319
MGG_08446	sugar transporter (542 aa)	mfs sugar	Sugar (and other) transporter (PF00083) 48->499	0.419734	1	0.0159316	0.385161	0.475771	0.648805	0.4986	3.90372	12.6811	0.441678	0	1.19443	1.75126	2.77779	2.03148
MGG_06777	sugar transporter STL1 (513 aa)	mfs sugar	Sugar (and other) transporter (PF00083) 18->471	0.757036	0.000393234	0.161531	0.385161	0.0658713	0.0316214	0.280261	130.668	83.6399	3.30082	60.3989	81.149	58.2067	48.0093	81.5562
MGG_01373	arabinose-proton symporter (576 aa)	mfs sugar	Sugar (and other) transporter (PF00083) 93->536	1	0.742305	0.161531	0.667627	0.00900655	0.0291841	0.311545	433.865	426.442	262.819	187.009	286.487	110.829	167	247.614
MGG_01390	MFS hexose transporter (511 aa)	mfs sugar	Sugar (and other) transporter (PF00083) 14->467	1	0.908292	5.823e-08	2.88167e-10	4.09023e-07	0.00819652	0.147231	0.653914	0.934741	32.753	42.5421	67.4233	38.9003	8.686	4.06295
MGG_10530	sugar transporter (502 aa)	mfs sugar	Sugar (and other) transporter (PF00083) 47->446	0.191867	0.921622	0.64502	0.690661	0.0719824	0.337109	0.0409648	0	4.13772	0.441678	1.41591	0.597215	4.09254	1.9694	3.47302
MGG_04372	conserved hypothetical protein (528 aa)	mfs sugar	Sugar (and other) transporter (PF00083) 16->467	0.924453	1	0.161531	0.0730957	0.0386877	0.0153429	0.192248	0.464258	2.40223	4.83493	4.37382	5.41611	6.87755	7.34868	3.77908
MGG_13562	conserved hypothetical protein (531 aa)	mfs sugar	Sugar (and other) transporter (PF00083) 52->489	0.0524975	0.342089	9.27364e-06	0.000329333	1.45139e-05	7.17213e-07	0.000108476	4.83224	25.7643	146.489	64.7002	44.2864	58.6741	75.8436	45.4598
MGG_10916	sugar transporter STL1 (526 aa)	mfs sugar	Sugar (and other) transporter (PF00083) 19->475	0.418148	0.388176	0.448085	0.554402	0.210683	0.330829	0.147429	23.1023	10.1449	5.36983	13.8702	13.8183	12.3201	13.029	10.2017
MGG_07157	MFS hexose transporter (664 aa)	mfs sugar	Sugar (and other) transporter (PF00083) 147->598	0.994978	0.160274	0.18244	0.823173	1	0.816012	0.725556	9.11527	6.74256	12.8313	3.63741	12.3047	9.38881	12.0959	13.3909
MGG_10519	maltose permease MAL31 (550 aa)	msf superfamily transporter	Sugar (and other) transporter (PF00083) 58->517	1	0.0293653	0.0477068	0.561327	1	0.0279588	0.19347	13.019	17.953	21.9898	3.63741	8.72138	12.7875	44.0105	29.8689
MGG_05722	conserved hypothetical protein (585 aa)	phosphate transporter	Sugar (and other) transporter (PF00083) 49->160, Sugar (and other) transporter (PF00083) 374->518	0.795685	0.45592	0.64502	0.526669	0.398148	0.97177	0.389438	12.0905	6.74256	3.67281	9.35797	20.9745	22.0489	14.0653	7.27428
MGG_01439	inorganic phosphate transporter PHO84 (784 aa)	phosphate:h+ symporter	Sugar (and other) transporter (PF00083) 61->563	0.597067	0.261351	0.436271	0.441766	0.299542	0.217447	0.00336292	4.55764	0.934741	0	2.2215	1.79164	1.435	11.5154	27.4737
MGG_00346	pi-transporter A-1 (732 aa)	phosphate:h+ symporter	Sugar (and other) transporter (PF00083) 151->352, Sugar (and other) transporter (PF00083) 430->588	0.691559	1	0.822633	0.750151	0.485671	1	0.794761	15.2099	6.94194	10.3441	10.6355	9.22592	8.31256	13.8374	17.2942
MGG_03299	inorganic phosphate transporter PHO84 (585 aa)	phosphate:h+ symporter	Sugar (and other) transporter (PF00083) 72->543	0.795685	0.63338	2.85308e-16	3.36396e-11	1.97691e-09	9.85207e-15	4.92132e-17	0	1.26811	84.9389	157.019	65.8067	44.9378	110.618	158.491
MGG_07779	quinate permease (540 aa)	quinate permease	Sugar (and other) transporter (PF00083) 24->482	0.795685	0.0985396	0.000952438	0.000378378	0.0207495	0.00622234	0.000153112	0.464258	2.53623	2.85914	13.7195	16.5367	9.49259	8.38495	15.8083
MGG_08937	quinate permease (539 aa)	quinate permease	Sugar (and other) transporter (PF00083) 24->491	1	9999	0.464208	1	0.906433	1	1	1.11817	0.467371	0	0	1.19443	2.38377	1.56521	1.36171
MGG_14136	quinate permease (554 aa)	quinate permease	Sugar (and other) transporter (PF00083) 29->495	0.441886	0.282259	1.23464e-06	1.60501e-05	1.70501e-06	8.10378e-05	0.000175672	1.85703	8.40943	115.69	47.4448	39.2925	44.0315	27.9758	25.4422
MGG_10145	conserved hypothetical protein (364 aa)	sugar	Sugar (and other) transporter (PF00083) 99->305	0.884522	0.897718	0.85183	0.147644	0.614269	0.0509387	0.160087	0	0.467371	0	0.943943	2.38886	1.07625	3.76249	2.13349
MGG_10293	sugar transporter (530 aa)	sugar	Sugar (and other) transporter (PF00083) 29->481	0.884522	0.466546	0.430442	0.528615	0.447763	0.43902	0.430697	32.8715	46.3875	38.0993	19.6476	20.3362	19.5801	21.5387	20.847
MGG_10309	sugar transporter (499 aa)	sugar	Sugar (and other) transporter (PF00083) 31->175, Sugar (and other) transporter (PF00083) 177->436	0.795685	0.343498	0.106511	0.823173	0.695257	0.888789	0.657553	47.872	27.4376	7.13654	18.0119	60.0303	60.4916	54.0123	37.7997
MGG_07691	general alpha-glucoside permease (523 aa)	sugar transport protein 4	Sugar (and other) transporter (PF00083) 22->476	9999	0.341405	0.0611927	0.690661	0.842732	0.0716671	0.0286549	0	0	0.441678	3.70659	0.597215	1.35001	3.00568	3.96093
MGG_05363	sugar transporter (644 aa)	sugar transporter	Sugar (and other) transporter (PF00083) 188->448	1	0.961124	1	0.823173	0.702331	0.0174534	0.172821	1.96174	1.60149	0.953048	1.81871	2.8934	3.77628	11.2359	6.29846
MGG_05946	high-affinity glucose transporter (579 aa)	sugar transporter	Sugar (and other) transporter (PF00083) 39->527	0.445452	0.74417	0.51407	0.0640581	0.0341935	0.00860194	6.19299e-06	33.2054	57.941	27.3832	18.842	7.3416	9.34631	102.241	234.196
MGG_10508	low-affinity glucose transporter HXT1 (531 aa)	sugar transporter (hexose transporter	Sugar (and other) transporter (PF00083) 45->484	0.665494	0.778997	0.110823	0.269349	0.0155547	0.201741	0.13163	4.47269	0.934741	0	0.402793	0.597215	0	0.984702	0.771783
MGG_09827	sugar transporter family protein (516 aa)	sugar transporter family protein	Sugar (and other) transporter (PF00083) 64->475	0.994978	0.0126706	2.47042e-06	5.39525e-08	1.16974e-11	6.75025e-09	2.70494e-05	55.9343	75.0835	3516.15	518.99	707.41	1337.67	762.469	373.353
MGG_04780	sugar transporter STL1 (534 aa)	sugar transporter stl1	Sugar (and other) transporter (PF00083) 22->474	1	0.261351	0.377666	0.16424	0.0117064	0.811424	0.870366	128.59	123.275	183.195	73.4479	51.2574	31.9664	109.427	112.459
		significantly up-regulated (1st v 2nd, padj <=0.05)
		significantly down-regulated (1st v 2nd, padj <=0.05)
	Key
	padj = P-value (adjusted for false discovery rate) showing probability that differences in counts between two conditions are due to real differences in transcript abundance.
	baseMean = weighted average of counts from two biological replicates
	MM = mycelium grown in glucose minimal medium
	CM = mycelium grown in complete medium
	T4-T16 = time-points during appressorium development of wild-type strain Guy11
	P4 = 4 hours after conidial germination in pmk1 mutant.
