# Supplementary material for: Genome-wide Transcriptional Profiling of Appressorium Development by the Rice Blast Fungus Magnaporthe oryzae
Source: PLoS Pathog. 2012 Feb 9;8(2):e1002514. doi: 10.1371/journal.ppat.1002514 (PMC3276559; doi:10.1371/journal.ppat.1002514)
Supplement: Table S10 — HT-SuperSAGE data showing differential expression of M. oryzae genes encoding enzymes involved quinate utilisation and shikimate pathway during appressorium morphogenesis. (XLS) [file ppat.1002514.s011.xls]

## Sheet: quinate_extended_comparison
Table S10 - HT-SuperSAGE data for genes encoding enzymes involved quinate utilisation and shikimate pathway
Gene id	Broad Institute Annotation	blast2go	pfam	padj_MM_CM	padj_T4_P4	padjT4_CM	padjT6_CM	padjT8_CM	padjT14_CM	padjT16_CM	baseMeanCM	baseMeanMM	baseMeanP4	baseMeanT4	baseMeanT6	baseMeanT8	baseMeanT14	baseMeanT16
MGG_07777	quinic acid utilization activator (743 aa)	c6 transcription factor	Fungal Zn(2)-Cys(6) binuclear cluster domain (PF00172) 44->81, Fungal specific transcription factor domain (PF04082) 241->352	1	1	0.000413601	0.0003903	0.000287913	9.93647e-08	1.51058e-06	65.6324	63.4841	294.849	322.856	335.233	319.937	609.415	524.627
MGG_13842	quinate repressor (901 aa)	quinate pathway repressor protein	Shikimate kinase (PF01202) 75->214, Type I 3-dehydroquinase (PF01487) 278->511, Shikimate dehydrogenase substrate binding domain (PF08501) 532->612, Shikimate / quinate 5-dehydrogenase (PF01488) 674->737	0.830341	0.61841	0.0459208	0.0587929	0.0135944	0.0248632	0.0122298	206.305	149.18	1050.1	576.198	566.334	686.133	557.149	685.113
MGG_14813	quinate repressor (819 aa)	repressor protein	Shikimate kinase (PF01202) 45->170, Type I 3-dehydroquinase (PF01487) 251->457, Shikimate dehydrogenase substrate binding domain (PF08501) 490->570, Shikimate / quinate 5-dehydrogenase (PF01488) 624->670	0.568978	0.53474	2.28571e-05	0.000903038	6.98683e-05	0.000709827	0.000970351	32.2769	46.1978	109.325	217.547	151.672	185.411	146.549	138.784
MGG_07782	catabolic 3-dehydroquinase (158 aa)	3-dehydroquinate dehydratase	Dehydroquinase class II (PF01220) 7->146	0.795685	1	0.000240375	0.00229581	0.000175988	2.34306e-10	2.22914e-12	54.6008	83.8295	309.969	292.486	236.62	316.471	826.389	1465.83
MGG_07781	quinate dehydrogenase (327 aa)	quinate 5-dehydrogenase	Shikimate dehydrogenase substrate binding domain (PF08501) 31->111, Shikimate / quinate 5-dehydrogenase (PF01488) 150->243	0.994978	0.7168	0.134641	0.811468	0.149697	0.000120087	8.90996e-05	0.928516	0	3.30082	5.23631	2.20351	6.83506	17.8062	21.0732
MGG_07780	3-dehydroshikimate dehydratase (364 aa)	4-hydroxyphenylpyruvate	Xylose isomerase-like TIM barrel (PF01261) 25->286	1	0.0247788	0.0220632	0.00873118	0.013874	2.13179e-08	1.30275e-06	3.16486	3.1376	86.4468	15.8027	20.3773	19.8302	76.351	54.22
MGG_15250	conserved hypothetical protein (318 aa)	inositol monophosphatase	Inositol monophosphatase family (PF00459) 11->294	1	0.921622	0.27864	0.348063	0.461775	1.0067e-05	2.28266e-06	1.77209	2.06886	6.88041	5.38694	5.28226	3.81877	30.1	36.4158
MGG_07779	quinate permease (540 aa)	quinate permease	Sugar (and other) transporter (PF00083) 24->482	0.795685	0.0985396	0.000952438	0.000378378	0.0207495	0.00622234	0.000153112	0.464258	2.53623	2.85914	13.7195	16.5367	9.49259	8.38495	15.8083
MGG_08937	quinate permease (539 aa)	quinate permease	Sugar (and other) transporter (PF00083) 24->491	1	9999	0.464208	1	0.906433	1	1	1.11817	0.467371	0	0	1.19443	2.38377	1.56521	1.36171
MGG_14136	quinate permease (554 aa)	quinate permease	Sugar (and other) transporter (PF00083) 29->495	0.441886	0.282259	1.23464e-06	1.60501e-05	1.70501e-06	8.10378e-05	0.000175672	1.85703	8.40943	115.69	47.4448	39.2925	44.0315	27.9758	25.4422
MGG_09778	quinate permease (577 aa)	mfs quinate	Sugar (and other) transporter (PF00083) 52->530	0.261979	0.0180927	0.00102921	3.81068e-05	0.000273938	2.48368e-06	4.8791e-06	0	2.33685	0.511369	10.428	17.4531	11.1401	20.6571	19.4055
MGG_04225	quinate permease (536 aa)	mfs quinate	Sugar (and other) transporter (PF00083) 40->501	0.000903176	0.532549	0.000422082	1.11292e-07	6.9862e-06	3.8681e-06	1.60498e-05	15.0203	90.0394	147.562	81.882	180.049	111.387	125.049	108.702
MGG_05600	quinate permease (554 aa)	mfs quinate	Sugar (and other) transporter (PF00083) 35->509	1	0.742305	1	0.924827	0.905326	0.368288	0.684359	1.77209	0.467371	0	1.20838	2.11084	0.717502	4.16669	0.385892
MGG_08617	H(+)/hexose cotransporter 1 (552 aa)	mfs quinate	Sugar (and other) transporter (PF00083) 29->500	0.994978	1	0.372813	0.647642	0.879255	0.131315	0.390033	3.16486	1.40211	8.13575	7.33173	5.50878	4.53628	10.4275	6.78637
MGG_10816	quinate permease (506 aa)	mfs quinate	Sugar (and other) transporter (PF00083) 4->458	1	0.778997	1	1	1	1	1	0.464258	0	0	0.471972	0	0.717502	0.404195	0.771783
MGG_02530	quinate permease (530 aa)	mfs quinate transporter	Sugar (and other) transporter (PF00083) 27->502	1	0.225378	0.104314	0.338514	1	0.736135	0.829053	2.426	1.86948	1.97579	0	6.47669	2.74252	3.76249	3.39319
MGG_01128	pentafunctional AROM polypeptide (1576 aa)	pentafunctional polypeptide	3-dehydroquinate synthase (PF01761) 35->374, EPSP synthase (3-phosphoshikimate 1-carboxyvinyltransferase) (PF00275) 421->850, Shikimate kinase (PF01202) 885->1030, Type I 3-dehydroquinase (PF01487) 1068->1290, Shikimate dehydrogenase substrate binding dom	1	0.57257	0.109767	0.363909	0.461775	0.444174	0.0370274	133.539	157.302	104.231	60.8798	81.2314	220.814	207.952	363.732
MGG_03281	chorismate synthase (425 aa)	chorismate synthase	Chorismate synthase (PF01264) 8->388	1	1	0.161531	0.634026	0.895389	0.951417	1	3.43946	5.07246	0.511369	0.471972	1.6063	5.52754	2.77779	3.18915
MGG_09766	phospho-2-dehydro-3-deoxyheptonate aldolase (384 aa)	phospho-2-dehydro-3-deoxyheptonate aldolase	DAHP synthetase I family (PF00793) 54->350	0.994978	0.399261	0.00301272	0.00185616	0.0225431	0.018113	0.065662	114.144	149.902	50.8826	23.285	17.4428	36.564	38.8375	49.8732
MGG_05734	phospho-2-dehydro-3-deoxyheptonate aldolase (339 aa)	phospho-2-dehydro-3-deoxyheptonate aldolase	DAHP synthetase I family (PF00793) 9->306	0.997452	0.897718	0.766713	0.768523	0.748257	0.934142	1	2.23634	3.47097	0	0.874764	0.504542	1.03376	2.95411	2.51939
MGG_01335	carboxy-cis,cis-muconate cyclase (367 aa)	carboxy- -muconate cyclase	3-carboxy-cis,cis-muconate lactonizing enzyme (PF10282) 2->298	1	0.441264	1	0.0493985	0.123063	0.393756	0.231859	15.3798	14.2173	27.9642	13.3044	44.7498	32.6414	26.3075	29.381
		significantly up-regulated (1st v 2nd, padj <=0.05)
		significantly down-regulated (1st v 2nd, padj <=0.05)
	Key
	padj = P-value (adjusted for false discovery rate) showing probability that differences in counts between two conditions are due to real differences in transcript abundance.
	baseMean = weighted average of counts from two biological replicates
	MM = mycelium grown in glucose minimal medium
	CM = mycelium grown in complete medium
	T4-T16 = time-points during appressorium development of wild-type strain Guy11
	P4 = 4 hours after conidial germination in pmk1 mutant.
