# Supplementary material for: Genome-wide Transcriptional Profiling of Appressorium Development by the Rice Blast Fungus Magnaporthe oryzae
Source: PLoS Pathog. 2012 Feb 9;8(2):e1002514. doi: 10.1371/journal.ppat.1002514 (PMC3276559; doi:10.1371/journal.ppat.1002514)
Supplement: Table S12 — HT-SuperSAGE data showing differential expression of M. oryzae genes encoding drug transporters during appressorium morphogenesis. (XLS) [file ppat.1002514.s013.xls]

## Sheet: abc_mfs_mate_transporter_compar
Table S12 - HT-SuperSAGE data for genes encoding drug transporters
Gene id	Broad Institute Annotation	blast2go	pfam	padj_MM_CM	padj_T4_P4	padjT4_CM	padjT6_CM	padjT8_CM	padjT14_CM	padjT16_CM	baseMeanCM	baseMeanMM	baseMeanP4	baseMeanT4	baseMeanT6	baseMeanT8	baseMeanT14	baseMeanT16
MGG_10410	pleiotropic drug resistance protein 1 (1263 aa)	abc efflux transporter	ABC transporter (PF00005) 106->243, ABC-2 type transporter (PF01061) 385->597, ABC transporter (PF00005) 744->869, ABC-2 type transporter (PF01061) 989->1190	0.976294	0.000569347	0.268369	4.07777e-06	1.00444e-07	1.33845e-14	4.77335e-12	35.6966	35.8503	3.7425	65.1554	302.231	375.647	1214.01	837.589
MGG_07848	multidrug resistance protein CDR1 (1464 aa)	abc multidrug	ABC transporter (PF00005) 177->313, ABC-2 type transporter (PF01061) 480->689, CDR ABC transporter (PF06422) 698->796, ABC transporter (PF00005) 870->997, ABC-2 type transporter (PF01061) 1144->1359	1	0.531402	0.357625	0.0615056	0.182531	0.00365	0.0020156	1.30783	1.73548	1.32504	4.17857	8.21683	5.8013	12.4485	12.9828
MGG_07375	ABC transporter CDR4 (1470 aa)	abc multidrug	ABC transporter (PF00005) 178->307, ABC-2 type transporter (PF01061) 475->684, CDR ABC transporter (PF06422) 694->797, ABC-2 type transporter (PF01061) 1148->1364	1	0.193212	1	1	0.946719	0.154164	0.434359	2.426	1.26811	0	2.76265	1.79164	2.46876	8.05393	4.7549
MGG_00447	brefeldin A resistance protein (1485 aa)	abc	ABC transporter (PF00005) 240->346, ABC-2 type transporter (PF01061) 512->722, CDR ABC transporter (PF06422) 734->828, ABC-2 type transporter (PF01061) 1175->1382	0.0792931	0.662316	0.482743	0.00503697	0.000606125	0.160935	0.0800972	86.5042	267.513	84.2855	137.798	335.14	390.668	179.715	201.959
MGG_00141	leptomycin B resistance protein pmd1 (1334 aa)	abc multidrug transporter mdr1	ABC transporter transmembrane region (PF00664) 102->378, ABC transporter (PF00005) 469->603, ABC transporter transmembrane region (PF00664) 763->1044, ABC transporter (PF00005) 1132->1258	1	0.959874	0.0135152	0.0305349	6.52056e-06	5.54301e-08	3.21016e-07	160.819	171.934	38.0061	45.9028	46.1193	17.6164	12.3753	13.6526
MGG_15334	multidrug resistance protein 11 (1351 aa)	multidrug resistance protein 3 (p glycoprotein 3)	ABC transporter transmembrane region (PF00664) 127->401, ABC transporter (PF00005) 496->628, ABC transporter transmembrane region (PF00664) 782->1055, ABC transporter (PF00005) 1145->1273	0.994978	9999	0.464208	0.532097	0.466057	0.837969	0.829053	1.11817	0	0	0	0	0	0.404195	0.487909
MGG_14400	multidrug resistance protein 11 (1351 aa)	multidrug resistance protein 3 (p glycoprotein 3)	ABC transporter transmembrane region (PF00664) 127->401, ABC transporter (PF00005) 496->628, ABC transporter transmembrane region (PF00664) 782->1055, ABC transporter (PF00005) 1145->1273	9999	9999	9999	9999	9999	1	9999	0	0	0	0	0	0	0.404195	0
MGG_13880	ATP-binding cassette (399 aa)	abc multidrug transporter	ABC transporter transmembrane region (PF00664) 13->104, ABC transporter (PF00005) 219->319	1	1	0.193366	0.309169	0.0777895	0.723727	0.512259	5.48615	7.40931	1.32504	1.81871	1.79164	1.03376	3.99038	3.29117
MGG_05009	canalicular multispecific organic anion transporter 2 (1321 aa)	abc multidrug	ABC transporter transmembrane region (PF00664) 131->406, ABC transporter (PF00005) 530->647, ABC transporter transmembrane region (PF00664) 783->1038, ABC transporter (PF00005) 1139->1275	0.999405	0.884666	0.311741	0.406193	0.486963	0.409059	0.180578	4.19809	2.8696	6.74103	8.81682	8.58753	6.64629	7.17237	9.87351
MGG_06024	ABC transporter (1433 aa)	abc multidrug	ABC transporter transmembrane region (PF00664) 181->351, ABC transporter (PF00005) 405->515, ABC transporter transmembrane region (PF00664) 663->851, ABC transporter (PF00005) 1033->1290	0.743447	0.591882	0.98547	0.639405	0.50649	0.96322	0.823621	4.28303	7.87668	6.60164	3.49906	7.30042	2.74252	4.11512	6.01459
MGG_11025	spermidine/putrescine import ATP-binding protein potA (1402 aa)	multidrug resistance associated protein 1	ABC transporter transmembrane region (PF00664) 201->402, ABC transporter (PF00005) 537->651, ABC transporter transmembrane region (PF00664) 781->1010, ABC transporter (PF00005) 1145->1276	0.354866	0.348608	3.14894e-06	0.000322754	0.00119378	0.00402153	0.034228	0	2.8696	9.29787	22.0644	12.4385	8.39755	7.82604	5.44684
MGG_06878	ATP-dependent permease MDL2 (825 aa)	abc multidrug transporter mdr2	ABC transporter transmembrane region (PF00664) 211->485, ABC transporter (PF00005) 574->698	0.471028	0.620197	0.425844	0.150945	0.0587275	0.0791467	0.319769	20.2772	8.47805	6.76456	12.7756	7.52695	7.2788	7.75287	11.8251
MGG_05595	spermidine/putrescine import ATP-binding protein potA (1304 aa)	abc multidrug	ABC transporter transmembrane region (PF00664) 234->464, ABC transporter (PF00005) 511->542, ABC transporter transmembrane region (PF00664) 711->981, ABC transporter (PF00005) 1102->1233	0.976294	0.91047	3.07979e-05	0.00890881	0.000361441	0.0720937	0.162899	52.8741	65.2131	5.85767	4.30464	10.6572	8.62881	22.3471	27.1898
MGG_05044	canalicular multispecific organic anion transporter 1 (1447 aa)	abc multidrug	ABC transporter transmembrane region (PF00664) 282->544, ABC transporter (PF00005) 665->755, ABC transporter transmembrane region (PF00664) 895->1130, ABC transporter (PF00005) 1252->1381	0.640974	1.59638e-07	0.0181137	0.0187122	0.0686495	0.174452	0.0871134	20.3622	44.9821	325.497	5.5253	3.90248	7.63755	10.1265	8.1259
MGG_01674	multidrug resistance-associated protein 1 transporter) (1608 aa)	abc metal ion	ABC transporter transmembrane region (PF00664) 313->588, ABC transporter (PF00005) 678->787, ABC transporter transmembrane region (PF00664) 984->1257, ABC transporter (PF00005) 1347->1471	1	0.822502	0.10665	0.0736339	0.0116051	0.142326	0.03093	159.021	162.126	286.468	374.787	410.605	510.669	317.911	448.402
MGG_07567	multidrug resistance-associated protein 6 (1572 aa)	abc bile acid	ABC transporter transmembrane region (PF00664) 327->608, ABC transporter (PF00005) 695->806, ABC transporter transmembrane region (PF00664) 941->1235, ABC transporter (PF00005) 1379->1516	0.994978	0.619225	0.814703	0.811387	0.315564	0.0513115	0.0921507	1.11817	0	0.511369	2.2215	2.20351	3.50252	7.34868	5.81055
MGG_00239	multidrug resistance protein 1 (1241 aa)	abc multidrug transporter mdr1	ABC transporter transmembrane region (PF00664) 33->307, ABC transporter (PF00005) 397->530, ABC transporter transmembrane region (PF00664) 672->941, ABC transporter (PF00005) 1038->1166	0.884522	9999	0.307372	0.654946	0.302153	0.319802	0.27874	1.77209	0	0	0	0	0	0	0
MGG_13762	multidrug resistance protein 3 (1171 aa)	mdr efflux pump abc3	ABC transporter transmembrane region (PF00664) 35->221, ABC transporter (PF00005) 346->456, ABC transporter transmembrane region (PF00664) 646->873, ABC transporter (PF00005) 968->1096	0.801048	0.0998928	5.26764e-08	8.85279e-13	5.46737e-11	6.06579e-08	4.39601e-07	40.5683	45.9331	117.296	471.375	1144.69	741.241	409.536	356.036
MGG_08309	multidrug resistance-associated protein 2 (1501 aa)	abc multidrug	ABC transporter transmembrane region (PF00664) 360->534, ABC transporter (PF00005) 658->768, ABC transporter transmembrane region (PF00664) 916->1156, ABC transporter (PF00005) 1264->1407	0.025835	0.237464	0.631182	1	0.478168	0.991862	1	842.12	3028.58	228.849	629.333	900.155	1412	931.964	886.855
MGG_03736	multidrug resistance-associated protein 1 (1572 aa)	abc bile acid	ABC transporter transmembrane region (PF00664) 394->560, ABC transporter (PF00005) 653->782, ABC transporter transmembrane region (PF00664) 1005->1238, ABC transporter (PF00005) 1333->1483	0.0729792	0.830729	0.909477	0.575208	0.560599	0.226594	0.0239962	372.802	1175.74	579.659	423.735	242.705	256.009	678.338	1043.16
MGG_14824	multidrug resistance protein 11 (1272 aa)	multidrug resistance protein 3 (p glycoprotein 3)	ABC transporter transmembrane region (PF00664) 46->323, ABC transporter (PF00005) 415->549, ABC transporter transmembrane region (PF00664) 709->976, ABC transporter (PF00005) 1067->1196	0.299628	0.45515	0.613532	0.115213	0.00904267	0.0218188	0.0120176	2.89026	10.4129	1.8364	5.24859	10.3792	16.0776	13.0806	14.8324
MGG_14778	leptomycin B resistance protein pmd1 (1263 aa)	multidrug resistance protein 3 (p glycoprotein 3)	ABC transporter transmembrane region (PF00664) 66->339, ABC transporter (PF00005) 432->566, ABC transporter transmembrane region (PF00664) 737->942, ABC transporter (PF00005) 1041->1184	0.884522	0.6174	0.000117801	0.000277136	2.29813e-06	7.37559e-07	1.43708e-05	295.385	237.804	20.9906	36.7155	32.404	25.8252	33.5314	40.5807
MGG_08970	leptomycin B resistance protein pmd1 (1370 aa)	abc multidrug transporter	ABC transporter transmembrane region (PF00664) 67->346, ABC transporter (PF00005) 443->608, ABC transporter transmembrane region (PF00664) 770->1045, ABC transporter (PF00005) 1165->1296	0.192391	0.921622	0.64502	0.00332755	0.101261	0.00592944	0.116587	0	2.80422	0.441678	1.41591	8.49485	2.46876	6.54029	2.41737
MGG_02348	multidrug resistance protein 3 (1270 aa)	abc multidrug transporter mdr1	ABC transporter transmembrane region (PF00664) 74->351, ABC transporter (PF00005) 439->555, ABC transporter transmembrane region (PF00664) 701->976, ABC transporter (PF00005) 1069->1196	9999	1	9999	0.690661	0.108247	0.153477	0.359412	0	0	0.511369	0	0.504542	3.41753	2.54991	1.7476
MGG_13624	ABC transporter CDR4 (1548 aa)	abc transporter cdr4	ABC-2 type transporter (PF01061) 471->681, CDR ABC transporter (PF06422) 691->791, ABC-2 type transporter (PF01061) 1141->1357	1	0.0469557	0.997642	0.00010563	0.0953112	0.00552419	0.209026	49.0949	40.0502	8.87973	45.972	290.245	101.79	180.609	90.1434
MGG_10277	brefeldin A resistance protein (1560 aa)	abc	ABC-2 type transporter (PF01061) 553->762, CDR ABC transporter (PF06422) 774->868, ABC-2 type transporter (PF01061) 1236->1447	0.305076	0.492943	0.168889	0.0685499	0.34958	0.0488441	1.45998e-05	2.7006	9.07942	3.53343	8.60929	12.4488	7.2363	10.0533	37.9815
MGG_01425	conserved hypothetical protein (605 aa)	multidrug resistance protein fnx1	Major Facilitator Superfamily (PF07690) 100->502	1	0.530582	0.211264	0.017655	0.000148529	0.000732765	1.3814e-07	0.464258	0.800744	1.39473	3.83267	8.77287	16.3938	12.9043	35.3379
MGG_09976	predicted protein (587 aa)	major facilitator superfamily multidrug-resistance protein	Major Facilitator Superfamily (PF07690) 104->378	1	0.0709654	0.0131112	0.00377723	7.26475e-06	0.0016926	0.000242123	0.653914	0.467371	0.883357	7.92978	12.0781	26.2452	10.9864	14.9345
MGG_03557	aminotriazole resistance protein (575 aa)	membrane transporter	Major Facilitator Superfamily (PF07690) 105->495	1	0.0652488	0.00295941	1.75122e-06	0.00154006	1.55245e-05	4.2026e-05	0.653914	0	1.39473	10.4849	29.5929	12.8063	21.4871	17.7155
MGG_04897	conserved hypothetical protein (639 aa)	mfs multidrug	Major Facilitator Superfamily (PF07690) 106->585	1	0.778997	0.0046711	0.0028036	0.00073417	0.021565	0.00477882	3.26957	1.73548	13.9002	18.6222	21.6233	22.7664	13.7858	18.6559
MGG_06980	conserved hypothetical protein (650 aa)	mfs multidrug	Major Facilitator Superfamily (PF07690) 109->411	0.795685	0.0534355	0.00988034	0.00223025	1.02853e-05	0.000432855	0.000104039	208.589	318.293	9.76308	48.584	30.53	19.2214	45.6921	30.7782
MGG_10363	caffeine resistance protein 5 (464 aa)	mfs multidrug	Major Facilitator Superfamily (PF07690) 113->412	0.884522	0.614311	1	1.04078e-11	1.4358e-15	5.07281e-09	2.01847e-10	0	0.467371	1.76671	0.471972	73.8692	124.759	37.8013	51.3413
MGG_10469	conserved hypothetical protein (635 aa)	multidrug resistance protein fnx1	Major Facilitator Superfamily (PF07690) 116->517	1	0.778997	1	0.519341	1	0.072563	0.607785	0.464258	0	0	0.402793	2.29619	1.03376	4.79877	2.03148
MGG_12385	conserved hypothetical protein (637 aa)	mfs multidrug	Major Facilitator Superfamily (PF07690) 117->517	1	0.951002	1	0.214033	0.249203	0.74531	1	0.653914	0.467371	1.46442	0.943943	3.11992	2.82751	1.61678	0.385892
MGG_10563	efflux pump (641 aa)	mfs multidrug	Major Facilitator Superfamily (PF07690) 128->510	1	0.136746	0.0832231	0.148728	0.149697	0.00108406	4.34607e-05	0.928516	0.934741	0.883357	6.52614	6.19867	6.83506	14.2932	23.0249
MGG_08060	cycloheximide resistance protein (562 aa)	bicyclomycin resistance	Major Facilitator Superfamily (PF07690) 130->513	0.159538	0.1926	4.69925e-07	0.000198225	1.48628e-05	0.000353036	2.06427e-06	61.211	190.74	0	2.62429	5.60145	6.24504	13.6311	5.6287
MGG_10147	multidrug resistance protein fnx1 (573 aa)	mfs multidrug	Major Facilitator Superfamily (PF07690) 131->485	0.884522	0.981104	0.907878	0.715856	0.901614	0.0662148	0.095353	16.9227	25.5649	25.1277	21.9952	14.0036	17.6164	46.4141	46.6397
MGG_12817	fluconazole resistance protein 1 (570 aa)	mfs multidrug	Major Facilitator Superfamily (PF07690) 131->518	1	0.86823	0.000304338	0.00565437	0.0731608	0.227362	0.264633	61.6298	64.9451	10.2048	8.01124	11.3883	29.049	111.421	117.076
MGG_01778	aflatoxin efflux pump (812 aa)	mfs multidrug	Major Facilitator Superfamily (PF07690) 132->482	0.984283	0.290151	0.987782	0.966965	0.155492	0.000572762	0.00374319	68.5483	53.2019	29.0105	73.6263	71.7274	31.3952	12.728	16.478
MGG_09502	quinidine resistance (588 aa)	mfs multidrug resistance	Major Facilitator Superfamily (PF07690) 134->535	0.000325354	0.961124	0.64502	0.279181	0.540914	0.917271	1	203.001	1244.39	146.697	157.004	112.688	309.883	234.848	223.964
MGG_06870	multidrug transporter of the major facilitator superfamily (521 aa)	mfs	Major Facilitator Superfamily (PF07690) 137->437	0.178799	0.229168	0.724006	0.0617281	0.0327016	1.42366e-12	2.02072e-13	4.55764	17.0215	1.9061	7.12419	19.2447	21.6239	186.774	237
MGG_01511	benomyl/methotrexate resistance protein (591 aa)	benomyl methotrexate resistance protein	Major Facilitator Superfamily (PF07690) 139->525	3.08319e-10	0.107833	0.0299395	0.293296	0.0400807	0.92207	0.959288	152.658	4181.35	13.7147	51.9324	85.0823	58.4854	202.248	184.98
MGG_04158	polyamine transporter 2 (618 aa)	mfs multidrug	Major Facilitator Superfamily (PF07690) 143->523	0.884522	1	1.2387e-05	0.00538446	0.000399606	1.41027e-11	1.00924e-10	2691.84	1954.45	241.498	243.344	517.753	410.853	132.397	133.612
MGG_09735	predicted protein (194 aa)	mfs multidrug	Major Facilitator Superfamily (PF07690) 15->140	0.806035	0.842517	2.66183e-11	1.82583e-06	8.8125e-10	2.68225e-07	2.14038e-06	184.862	144.503	3.7425	2.29068	9.13324	6.28754	18.6877	21.7208
MGG_07366	puromycin resistance protein pur8 (497 aa)	efflux pump antibiotic resistance	Major Facilitator Superfamily (PF07690) 15->420	0.884522	0.982517	0.811664	0.185673	0.182105	0.039425	0.0295466	1.11817	2.67023	1.76671	2.83183	5.87947	4.53628	7.92918	7.92187
MGG_03843	conserved hypothetical protein (670 aa)	mfs multidrug	Major Facilitator Superfamily (PF07690) 165->540	0.999774	0.778997	0.442221	0.34721	0.531209	0.997883	0.169724	6.68927	5.20645	2.34777	3.97103	16.9485	14.1139	7.62813	18.0438
MGG_03205	polyamine transporter 2 (661 aa)	mfs multidrug	Major Facilitator Superfamily (PF07690) 178->560	0.554944	0.0669043	0.00853946	0.280581	0.704273	0.242419	0.867296	1584.87	2977.21	94.9111	426.289	933.559	1490.02	963.981	1573.05
MGG_11786	conserved hypothetical protein (515 aa)	mfs multidrug transporter	Major Facilitator Superfamily (PF07690) 2->416	0.994978	0.18283	0.670794	0.351698	0.0662454	3.75699e-05	0.000353391	221.517	229.43	47.5836	150.317	110.361	81.4593	31.0115	37.4847
MGG_03640	conserved hypothetical protein (691 aa)	mfs multidrug	Major Facilitator Superfamily (PF07690) 270->570	0.000173916	0.135493	0.104462	5.23542e-07	5.35218e-08	0.000437452	0.00621628	1.39277	29.0359	1.39473	7.66534	48.3846	54.4966	18.1072	12.2909
MGG_15435	predicted protein (511 aa)	efflux pump antibiotic resistance	Major Facilitator Superfamily (PF07690) 3->379	1	1	0.674516	1	1	1	1	0.464258	0	0.441678	0	0.597215	0.717502	0.404195	0.385892
MGG_10598	transporter protein (1001 aa)	mfs multidrug	Major Facilitator Superfamily (PF07690) 332->749	0.939059	0.89327	0.342298	0.911368	0.651759	0.644356	0.82947	6.70903	4.07234	1.32504	2.76265	5.09691	4.17753	3.63775	5.22063
MGG_01485	conserved hypothetical protein (556 aa)	mfs multidrug	Major Facilitator Superfamily (PF07690) 34->497	1	0.518112	0.357953	0.0937882	0.0160585	0.74531	1	0.653914	0	0.511369	2.48594	4.91157	7.32129	1.9694	0.873801
MGG_02093	polyamine transporter 2 (502 aa)	mfs multidrug	Major Facilitator Superfamily (PF07690) 37->417	0.998917	0.921622	0.185112	0.354956	0.03216	0.0851142	0.159155	7.44789	5.8732	3.60312	2.55511	2.8934	0.717502	1.9694	2.6214
MGG_05649	conserved hypothetical protein (559 aa)	mfs multidrug	Major Facilitator Superfamily (PF07690) 39->442	0.0113052	1	0.000271068	0.00062045	9.71741e-05	0.00741455	0.0161833	247.997	58.5391	35.7741	35.1044	32.9188	41.4966	75.353	84.395
MGG_15411	conserved hypothetical protein (511 aa)	efflux pump antibiotic resistance	Major Facilitator Superfamily (PF07690) 4->379	9999	9999	9999	9999	9999	1	1	0	0	0	0	0	0	0.404195	0.385892
MGG_04298	conserved hypothetical protein (561 aa)	efflux pump antibiotic resistance	Major Facilitator Superfamily (PF07690) 45->428	9999	9999	9999	9999	9999	9999	1	0	0	0	0	0	0	0	0.385892
MGG_13866	conserved hypothetical protein (561 aa)	efflux pump antibiotic resistance	Major Facilitator Superfamily (PF07690) 45->428	9999	9999	9999	9999	9999	1	9999	0	0	0	0	0	0	0.580507	0
MGG_00419	major facilitator superfamily transporter (553 aa)	mfs multidrug	Major Facilitator Superfamily (PF07690) 48->453	1	0.591136	0.161531	0.519341	0.750833	0.74531	0.147231	0.464258	0	2.04548	4.443	2.29619	2.38377	1.9694	4.26699
MGG_15273	conserved hypothetical protein (565 aa)	efflux pump antibiotic resistance	Major Facilitator Superfamily (PF07690) 49->453	9999	1	1	0.147644	1	0.107694	0.07857	0	0	0.441678	0.471972	2.38886	0.358751	2.60148	3.00729
MGG_03427	conserved hypothetical protein (516 aa)	mfs multidrug	Major Facilitator Superfamily (PF07690) 56->286	0.897778	0.893636	0.667821	0.201016	0.300653	0.13794	0.334027	8.65101	12.2824	10.9252	13.4428	22.4985	19.7264	20.7603	17.6801
MGG_03820	conserved hypothetical protein (519 aa)	multidrug resistance protein fnx1	Major Facilitator Superfamily (PF07690) 57->151, Major Facilitator Superfamily (PF07690) 173->409	9999	0.778997	1	9999	1	1	9999	0	0	0	0.471972	0	0.675007	0.404195	0
MGG_12612	drug resistance transporter (629 aa)	mfs multidrug	Major Facilitator Superfamily (PF07690) 61->469	0.795685	1	1	0.385161	0.618757	0.335699	0.358648	0	0.934741	0.441678	0.402793	1.79164	1.39251	1.79309	1.54357
MGG_10316	conserved hypothetical protein (563 aa)	mfs drug efflux	Major Facilitator Superfamily (PF07690) 62->466	0.795685	1	0.329247	0.811387	0.466425	0.648805	0.414116	2.89026	0.467371	0.511369	0.471972	1.19443	1.03376	4.04195	5.60652
MGG_05847	conserved hypothetical protein (555 aa)	methylenomycin a resistance protein	Major Facilitator Superfamily (PF07690) 63->429	0.665494	0.830729	0.380994	0.385161	1	1.03678e-07	6.96683e-16	0	2.40223	0.441678	1.61117	1.6063	0.675007	32.7662	133.279
MGG_07595	conserved hypothetical protein (501 aa)	bicyclomycin resistance	Major Facilitator Superfamily (PF07690) 63->450	1	0.742305	1	1	0.697484	0.455116	0.918678	1.39277	2.06886	0	1.34674	1.10176	0.675007	3.40987	2.51939
MGG_08384	conserved hypothetical protein (578 aa)	methylenomycin a resistance protein	Major Facilitator Superfamily (PF07690) 63->465	9999	0.778997	1	0.690661	9999	9999	1	0	0	0	0.471972	0.597215	0	0	0.385892
MGG_07444	multidrug resistance protein fnx1 (552 aa)	multidrug resistance protein fnx1	Major Facilitator Superfamily (PF07690) 64->459	0.884522	1	0.85183	0.0679116	1	0.151761	0.0563638	0	0.467371	0.511369	0.874764	3.49061	0.358751	2.19729	3.39319
MGG_05710	conserved hypothetical protein (530 aa)	pantothenate transporter	Major Facilitator Superfamily (PF07690) 65->398	0.815496	0.730445	0.359755	0.770768	1	0.131087	0.623307	6.89869	3.1376	20.7109	13.0523	4.22168	7.91131	16.4904	9.3856
MGG_00054	conserved hypothetical protein (503 aa)	mfs transporter	Major Facilitator Superfamily (PF07690) 65->431	0.939867	0.518112	0.777968	0.000476847	7.86704e-11	3.31961e-14	3.49578e-17	5.95041	4.07234	1.8364	4.84579	50.5676	179.129	287.079	525.895
MGG_00416	MFS transporter (453 aa)	mfs multidrug	Major Facilitator Superfamily (PF07690) 66->446	1	0.466546	0.771214	0.854122	1	0.0388939	0.0183719	0.464258	1.60149	0	1.81871	1.00908	1.35001	5.60716	7.17226
MGG_08656	conserved hypothetical protein (518 aa)	mfs multidrug	Major Facilitator Superfamily (PF07690) 67->357	0.0157746	0.897718	0.912332	1	0.461775	0.194304	0.0353891	1.77209	14.7532	0	0.805586	1.10176	4.45129	5.95978	9.30576
MGG_05435	conserved hypothetical protein (531 aa)	drug resistance protein	Major Facilitator Superfamily (PF07690) 68->436	1	1	1	1	0.748257	1	0.867991	0.653914	0.934741	1.02274	0.805586	0.597215	1.75126	0.984702	1.15767
MGG_15441	MFS transporter (572 aa)	efflux pump antibiotic resistance	Major Facilitator Superfamily (PF07690) 71->470	1	1	1	0.275179	0.748678	0.0390616	0.057276	0.464258	1.26811	0.441678	0.874764	2.98607	2.06752	5.43084	5.83273
MGG_15183	vacuolar basic amino acid transporter 2 (565 aa)	mfs drug	Major Facilitator Superfamily (PF07690) 71->474	0.994978	1	1	1	1	2.87492e-07	6.84402e-08	1.58243	2.33685	1.39473	1.27756	1.79164	1.39251	41.8432	50.9865
MGG_09972	conserved hypothetical protein (535 aa)	cycloheximide resistance	Major Facilitator Superfamily (PF07690) 71->477	1	0.316172	0.0117371	0.0614887	1.33934e-05	0.00370071	0.00199352	1.30783	1.40211	3.88188	10.7616	8.30951	25.1926	11.9196	13.4929
MGG_03124	conserved hypothetical protein (543 aa)	cycloheximide resistance	Major Facilitator Superfamily (PF07690) 73->460	0.0154434	0.897718	0.520916	0.949064	0.487125	0.190113	0.0355111	2.7006	18.5576	3.67281	5.85892	3.39794	4.93752	7.75287	11.905
MGG_05833	vacuolar basic amino acid transporter 1 (527 aa)	efflux pump antibiotic resistance	Major Facilitator Superfamily (PF07690) 74->473	0.884522	0.778997	1	0.690661	1	1	0.618065	0	0.467371	0	0.471972	0.597215	0.358751	0.404195	1.36171
MGG_12229	conserved hypothetical protein (528 aa)	bicyclomycin resistance	Major Facilitator Superfamily (PF07690) 76->476	0.0749928	0.91454	0.0262134	0.0257267	0.0194019	0.0210588	0.0318681	20.4017	3.27159	6.02058	4.56908	3.30527	4.85253	4.62245	6.21862
MGG_01417	conserved hypothetical protein (561 aa)	mfs multidrug	Major Facilitator Superfamily (PF07690) 81->473	1	0.921622	0.890325	0.854122	0.879255	1	1	0.464258	0	0.441678	1.27756	1.19443	1.70876	0.984702	0.385892
MGG_01301	MFS transporter (567 aa)	mfs toxin efflux pump	Major Facilitator Superfamily (PF07690) 82->481	0.264305	0.768278	0.00429614	0.0684025	0.0115501	5.54776e-05	1.4772e-05	0	3.67035	5.41599	8.20649	3.39794	5.25378	12.9558	16.0921
MGG_10869	conserved hypothetical protein (594 aa)	efflux pump antibiotic resistance	Major Facilitator Superfamily (PF07690) 82->485	0.373438	0.0044304	2.79023e-10	2.06848e-05	0.0233501	0.154398	0.0191851	26.2474	11.547	56.4624	527.965	203.372	83.9518	12.0959	7.66017
MGG_04153	multidrug transporter of the major facilitator superfamily (480 aa)	chloramphenicol resistance protein	Major Facilitator Superfamily (PF07690) 87->258	0.795685	0.921622	0.538747	0.811387	1	0.929075	0.450829	2.51095	5.34045	0.441678	1.34674	1.10176	3.41753	1.61678	0.771783
MGG_02722	conserved hypothetical protein (459 aa)	tetracycline transporter	Major Facilitator Superfamily (PF07690) 87->400	0.34647	0.866179	0.168998	0.0991505	0.348069	1	0.160087	0	1.86948	0.953048	2.2215	2.80073	2.06752	0.404195	2.13349
MGG_05723	fluconazole resistance protein 1 (615 aa)	mfs multidrug	Major Facilitator Superfamily (PF07690) 91->474	0.719351	0.00873473	1	0.684495	0.363875	0.71318	0.398142	581.323	392.089	81.0788	631.226	891.774	1200.16	508.612	420.21
MGG_11713	conserved hypothetical protein (567 aa)	cycloheximide resistance	Major Facilitator Superfamily (PF07690) 98->499	0.392939	0.877931	0.0227099	0.00352505	0.12909	0.724876	1	10.1485	3.33697	29.0566	37.5903	50.9382	26.3302	14.19	9.89569
MGG_02167	major facilitator superfamily transporter (598 aa)	efflux pump antibiotic resistance	Major Facilitator Superfamily (PF07690) 99->504	0.595559	0.261351	0.79856	0.533388	0.386043	4.49703e-21	6.48217e-21	4.93695	0.934741	1.9061	6.92894	9.46276	11.6026	840.788	840.667
MGG_04182	multidrug and toxin extrusion protein 1 (660 aa)	mate efflux family protein	MatE (PF01554) 230->388, MatE (PF01554) 450->608	1	0.344351	0.00442727	0.0388947	0.0197158	6.76176e-05	7.37607e-06	45.851	49.7212	24.0814	9.74849	13.4476	13.3351	6.7166	4.55086
MGG_03123	multidrug and toxin extrusion protein 1 (749 aa)	mate efflux family protein	MatE (PF01554) 301->461, MatE (PF01554) 523->680	0.0127659	0.38817	0.0149996	0.000121043	0.00561608	0.523028	0.172522	2.426	18.489	5.43952	13.5934	29.2737	16.8989	4.7472	7.07025
MGG_10534	multidrug and toxin extrusion protein 1 (502 aa)	mate efflux family protein	MatE (PF01554) 55->216, MatE (PF01554) 282->435	0.401776	0.208719	0.00278715	0.00688263	8.86871e-11	4.18545e-18	4.88403e-15	13.503	3.73897	194.069	64.1746	60.3907	355.224	977.825	636.966
MGG_00937	ATP-binding cassette sub-family A member 8-A (1655 aa)	abc transporter	ABC transporter (PF00005) 516->623, ABC transporter (PF00005) 1328->1445	0.923923	1	0.920071	0.476732	0.96025	0.496653	0.37162	8.56607	5.67383	9.80924	10.6355	15.6614	11.3288	13.889	16.0123
		significantly up-regulated (1st v 2nd, padj <=0.05)
		significantly down-regulated (1st v 2nd, padj <=0.05)
	Key
	padj = P-value (adjusted for false discovery rate) showing probability that differences in counts between two conditions are due to real differences in transcript abundance.
	baseMean = weighted average of counts from two biological replicates
	MM = mycelium grown in glucose minimal medium
	CM = mycelium grown in complete medium
	T4-T16 = time-points during appressorium development of wild-type strain Guy11
	P4 = 4 hours after conidial germination in pmk1 mutant.
