# Supplementary material for: Genome-wide Transcriptional Profiling of Appressorium Development by the Rice Blast Fungus Magnaporthe oryzae
Source: PLoS Pathog. 2012 Feb 9;8(2):e1002514. doi: 10.1371/journal.ppat.1002514 (PMC3276559; doi:10.1371/journal.ppat.1002514)
Supplement: Table S13 — HT-SuperSAGE data showing differential expression of M. oryzae genes encoding key secondary metabolic enzymes during appressorium morphogenesis. (XLS) [file ppat.1002514.s014.xls]

## Sheet: secondary_metabolism_comparison
Table S13 - HT-SuperSAGE data for genes encoding key secondary metabolic enzymes
Gene id	Class	Broad Institute Annotation	blast2go	pfam	padj_MM_CM	padj_T4_P4	padjT4_CM	padjT6_CM	padjT8_CM	padjT14_CM	padjT16_CM	baseMeanCM	baseMeanMM	baseMeanP4	baseMeanT4	baseMeanT6	baseMeanT8	baseMeanT14	baseMeanT16
MGG_00233	PKS	fatty acid synthase S-acetyltransferase (2401 aa)	polyketide	Beta-ketoacyl synthase, N-terminal domain (PF00109) 11->262, Beta-ketoacyl synthase, C-terminal domain (PF02801) 271->386, Acyl transferase domain (PF00698) 569->894, Alcohol dehydrogenase GroES-like domain (PF08240) 1702->1759, Zinc-binding dehydrogenase	0.884522	9999	9999	9999	9999	9999	9999	0	0.800744	0	0	0	0	0	0
MGG_00241	PKS	polyketide synthase (2198 aa)	polyketide synthase	Beta-ketoacyl synthase, N-terminal domain (PF00109) 381->626, Beta-ketoacyl synthase, C-terminal domain (PF02801) 634->751, Acyl transferase domain (PF00698) 912->1006, Acyl transferase domain (PF00698) 1081->1324, Phosphopantetheine attachment site (PF00	9999	9999	9999	9999	9999	9999	9999	0	0	0	0	0	0	0	0
MGG_00428	PKS	conidial yellow pigment biosynthesis polyketide synthase (2050 aa)	conidial pigment polyketide synthase alb1	Beta-ketoacyl synthase, N-terminal domain (PF00109) 288->539, Beta-ketoacyl synthase, C-terminal domain (PF02801) 548->666, Acyl transferase domain (PF00698) 850->1175, Phosphopantetheine attachment site (PF00550) 1638->1700, Thioesterase domain (PF00975)	1	0.213645	5.29817e-05	0.00124928	5.38298e-05	0.000114672	6.41019e-05	74.5639	77.891	21.9201	7.47009	10.3792	9.97883	12.2722	10.5655
MGG_00806	PKS	polyketide synthase (2759 aa)	polyketide	Beta-ketoacyl synthase, N-terminal domain (PF00109) 158->259, Beta-ketoacyl synthase, C-terminal domain (PF02801) 328->444, Acyl transferase domain (PF00698) 699->982, Methyltransferase domain (PF08242) 1622->1727, KR domain (PF08659) 2372->2555, Phosphop	0.884522	0.619225	0.0664022	0.0678118	0.198431	0.190383	0.22226	19.5384	27.5684	94.7482	57.9543	57.178	40.0052	42.9742	41.2505
MGG_04775	PKS	fatty acid synthase S-acetyltransferase (2241 aa)	fatty acid synthase s-acetyltransferase	Beta-ketoacyl synthase, N-terminal domain (PF00109) 62->294, Beta-ketoacyl synthase, C-terminal domain (PF02801) 303->419, Acyl transferase domain (PF00698) 579->911, Alcohol dehydrogenase GroES-like domain (PF08240) 1552->1615, Zinc-binding dehydrogenase	1	0.00294883	2.58624e-32	6.25345e-32	6.88641e-23	4.30298e-20	1.48772e-20	15.929	12.2824	1266.29	12454.1	12334.5	7382.04	1718.82	2013.1
MGG_05589	PKS	lovastatin nonaketide synthase (2253 aa)	fatty acid synthase s-acetyltransferase	Beta-ketoacyl synthase, N-terminal domain (PF00109) 66->317, Beta-ketoacyl synthase, C-terminal domain (PF02801) 326->442, Acyl transferase domain (PF00698) 594->898, Alcohol dehydrogenase GroES-like domain (PF08240) 1570->1624, Zinc-binding dehydrogenase	1	0.961124	0.940364	0.194949	0.306985	0.0665826	0.0948113	2.426	2.33685	0.953048	1.81871	8.17566	6.5613	8.43652	8.63599
MGG_07219	PKS	conidial yellow pigment biosynthesis polyketide synthase (2176 aa)	polyketide synthase	Beta-ketoacyl synthase, N-terminal domain (PF00109) 383->631, Beta-ketoacyl synthase, C-terminal domain (PF02801) 639->759, Acyl transferase domain (PF00698) 913->1233, Phosphopantetheine attachment site (PF00550) 1665->1730, Phosphopantetheine attachment	0.665494	7.18424e-06	1.92238e-11	1.67943e-10	1.33346e-08	0.000572964	0.10056	89.191	59.4706	67.0419	2504.6	2087.14	1305.54	419.705	219.235
MGG_08236	PKS	polyketide synthase (2617 aa)	polyketide	Beta-ketoacyl synthase, N-terminal domain (PF00109) 7->255, Beta-ketoacyl synthase, C-terminal domain (PF02801) 267->381, Acyl transferase domain (PF00698) 568->906, Methyltransferase domain (PF08242) 1475->1585, Zinc-binding dehydrogenase (PF00107) 2033-	1	0.0669043	0.00470751	0.0305953	0.0386569	0.00298628	0.00236962	0.653914	1.26811	1.39473	9.88684	7.30042	6.87755	10.178	11.2574
MGG_08281	PKS	conidial yellow pigment biosynthesis polyketide synthase (1714 aa)	non-reducing polyketide synthase	Beta-ketoacyl synthase, N-terminal domain (PF00109) 23->290, Beta-ketoacyl synthase, C-terminal domain (PF02801) 298->367, Acyl transferase domain (PF00698) 605->878, Phosphopantetheine attachment site (PF00550) 1374->1427, Thioesterase domain (PF00975) 1	0.192391	1	0.64502	0.0246276	0.024231	0.00220549	0.00855166	0	3.1376	1.02274	1.34674	5.18959	5.48504	7.22394	6.58234
MGG_08285	PKS	mycocerosic acid synthase (2397 aa)	reducing polyketide synthase	Beta-ketoacyl synthase, N-terminal domain (PF00109) 12->275, Beta-ketoacyl synthase, C-terminal domain (PF02801) 284->399, Acyl transferase domain (PF00698) 558->905, Alcohol dehydrogenase GroES-like domain (PF08240) 1688->1742, Zinc-binding dehydrogenase	0.0128831	0.0250117	3.60554e-18	1.21437e-22	9.74167e-25	6.29533e-13	9.36132e-11	4.00843	23.764	77.2666	444.068	1082.22	1290.13	170.929	132.516
MGG_09645	PKS	fatty acid synthase (2127 aa)	polyketide	Beta-ketoacyl synthase, N-terminal domain (PF00109) 52->293, Beta-ketoacyl synthase, C-terminal domain (PF02801) 302->417, Acyl transferase domain (PF00698) 574->890, KR domain (PF08659) 1719->1903, Phosphopantetheine attachment site (PF00550) 2050->2101	0.65533	0.86633	0.363009	0.981518	0.988982	0.506857	0.584123	5.78052	1.40211	1.02274	2.2215	6.56936	4.53628	9.14177	8.53397
MGG_10011	PKS	citrinin polyketide synthase (2272 aa)	polyketide	Beta-ketoacyl synthase, N-terminal domain (PF00109) 404->653, Beta-ketoacyl synthase, C-terminal domain (PF02801) 662->777, Acyl transferase domain (PF00698) 948->1216, Phosphopantetheine attachment site (PF00550) 1760->1825, Male sterility protein (PF079	1	0.518112	0.968672	0.562558	0.958638	0.371767	0.388777	3.92349	2.53623	0.511369	2.62429	6.38401	2.15251	6.94448	6.78637
MGG_10912	PKS	mycocerosic acid synthase (2547 aa)	polyketide	Beta-ketoacyl synthase, N-terminal domain (PF00109) 52->302, Beta-ketoacyl synthase, C-terminal domain (PF02801) 311->426, Acyl transferase domain (PF00698) 608->949, KR domain (PF08659) 2177->2356	1.26816e-09	0.47285	1	0.510753	1	0.183282	0.696324	1.58243	88.9117	5.5789	2.2215	4.1805	2.06752	5.20296	3.4952
MGG_11638	PKS	lovastatin nonaketide synthase (2480 aa)	polyketide synthase	Beta-ketoacyl synthase, N-terminal domain (PF00109) 8->259, Beta-ketoacyl synthase, C-terminal domain (PF02801) 268->396, Acyl transferase domain (PF00698) 592->917, KR domain (PF08659) 2106->2282	1	0.963077	0.890325	0.212097	0.132375	0.0205699	0.0428954	0.653914	1.60149	1.97579	1.27756	3.49061	4.17753	6.76817	6.21862
MGG_12214	PKS	fatty acid synthase S-acetyltransferase (2606 aa)	polyketide synthase	Beta-ketoacyl synthase, N-terminal domain (PF00109) 7->254, Beta-ketoacyl synthase, C-terminal domain (PF02801) 263->380, Acyl transferase domain (PF00698) 611->951, Methyltransferase domain (PF08242) 1501->1613, Alcohol dehydrogenase GroES-like domain (P	1.71138e-05	0.778997	3.98452e-06	0.00010106	4.83396e-06	4.3136e-07	1.88783e-06	484.167	50.6624	51.3478	36.0729	42.3713	45.3203	48.8908	52.5301
MGG_12613	PKS	6-methylsalicylic acid synthase (2424 aa)	polyketide	Beta-ketoacyl synthase, N-terminal domain (PF00109) 20->79, Beta-ketoacyl synthase, N-terminal domain (PF00109) 96->242, Beta-ketoacyl synthase, C-terminal domain (PF02801) 251->367, Acyl transferase domain (PF00698) 551->843, Zinc-binding dehydrogenase (	0.924453	0.00102751	0.539998	0.0912882	0.0215709	0.377226	0.0726653	6.05512	3.60497	112.806	10.4972	19.7904	22.4076	11.4638	17.6357
MGG_13591	PKS	mycocerosic acid synthase (2325 aa)	polyketide	Beta-ketoacyl synthase, N-terminal domain (PF00109) 16->215, Beta-ketoacyl synthase, C-terminal domain (PF02801) 224->340, Acyl transferase domain (PF00698) 511->856, Alcohol dehydrogenase GroES-like domain (PF08240) 1624->1677, Zinc-binding dehydrogenase	0.884522	0.972748	0.159498	0.726991	0.405864	0.776883	0.996153	7.25824	11.547	1.32504	2.15232	5.28226	4.13503	6.08452	6.88839
MGG_13767	PKS	lovastatin nonaketide synthase (2641 aa)	polyketide	Beta-ketoacyl synthase, N-terminal domain (PF00109) 9->258, Beta-ketoacyl synthase, C-terminal domain (PF02801) 271->390, Acyl transferase domain (PF00698) 578->922, Methyltransferase domain (PF08242) 1509->1620, Alcohol dehydrogenase GroES-like domain (P	0.446242	0.0341477	0.000293411	0.0110876	0.000113502	4.91705e-06	1.2284e-05	65.8931	31.3073	0.441678	8.54011	15.2496	9.03006	7.12079	7.45614
MGG_14042	PKS	quinone oxidoreductase (1662 aa)	polyketide	Beta-ketoacyl synthase, N-terminal domain (PF00109) 10->37, Acyl transferase domain (PF00698) 36->195, Alcohol dehydrogenase GroES-like domain (PF08240) 938->996, Zinc-binding dehydrogenase (PF00107) 1058->1176, short chain dehydrogenase (PF00106) 1280->1	1	0.830729	0.47679	0.886714	0.895389	0.34935	0.628974	3.62912	3.1376	0.511369	1.74953	5.28226	6.47631	7.75287	5.70854
MGG_14831	PKS	fatty acid synthase S-acetyltransferase (2499 aa)	polyketide synthase	Beta-ketoacyl synthase, N-terminal domain (PF00109) 36->286, Beta-ketoacyl synthase, C-terminal domain (PF02801) 295->412, Acyl transferase domain (PF00698) 527->859, Methyltransferase domain (PF08242) 1412->1518, Alcohol dehydrogenase GroES-like domain (	0.499768	0.466546	0.243369	1	0.0197279	9.11923e-09	0.000448411	5.40121	1.26811	0	1.81871	5.28226	24.4514	106.502	37.9372
MGG_14945	PKS	fatty acid synthase S-acetyltransferase (2316 aa)	fatty acid synthase s-acetyltransferase	Beta-ketoacyl synthase, N-terminal domain (PF00109) 141->391, Beta-ketoacyl synthase, C-terminal domain (PF02801) 400->515, Acyl transferase domain (PF00698) 756->1101, Alcohol dehydrogenase GroES-like domain (PF08240) 1776->1845, Zinc-binding dehydrogena	1	0.182747	0.464652	0.0596659	0.0592875	0.081732	0.0420341	2.23634	1.26811	0.511369	4.77661	11.3471	10.0638	8.91389	9.87351
MGG_15487	PKS	fatty acid synthase (1286 aa)	polyketide synthase	Beta-ketoacyl synthase, N-terminal domain (PF00109) 291->473, Beta-ketoacyl synthase, C-terminal domain (PF02801) 568->611, Acyl transferase domain (PF00698) 807->1058	9999	0.778997	1	9999	9999	1	0.617497	0	0	0	0.471972	0	0	0.404195	1.25969
MGG_00022	NRPS	enniatin synthetase (4094 aa)	nonribosomal peptide	AMP-binding enzyme (PF00501) 371->775, Phosphopantetheine attachment site (PF00550) 901->964, Condensation domain (PF00668) 988->1279, AMP-binding enzyme (PF00501) 1475->1867, Phosphopantetheine attachment site (PF00550) 2442->2502, Condensation domain (P	1	0.719397	0.161531	0.00624013	0.000933879	0.000260765	7.83215e-05	0.653914	0.934741	2.34777	4.65054	10.8837	14.7889	14.1684	16.4558
MGG_02351	NRPS	tyrocidine synthetase 1 (5291 aa)	nonribosomal peptide	AMP-binding enzyme (PF00501) 60->456, Phosphopantetheine attachment site (PF00550) 452->507, Condensation domain (PF00668) 551->830, AMP-binding enzyme (PF00501) 1031->1430, Phosphopantetheine attachment site (PF00550) 1556->1620, Condensation domain (PF0	0.831238	0.748909	0.315963	0.445663	0.977652	0.960441	0.792673	11.9403	6.47457	2.85914	4.91497	19.6154	13.1226	12.2722	13.7768
MGG_03290	NRPS	N-(5-amino-5-carboxypentanoyl)-L-cysteinyl-D-valine synthase (1281 aa)	nonribosomal peptide synthetase 10	AMP-binding enzyme (PF00501) 35->441, Phosphopantetheine attachment site (PF00550) 542->601, Male sterility protein (PF07993) 654->895, short chain dehydrogenase (PF00106) 1040->1205	1	0.50388	0.356752	0.0365303	0.0387988	0.371875	0.939852	258.499	277.057	301.878	148.493	76.2992	92.7693	168.693	251.375
MGG_03401	NRPS	conserved hypothetical protein (2731 aa)	nonribosomal peptide	Condensation domain (PF00668) 280->575, Condensation domain (PF00668) 761->1052, AMP-binding enzyme (PF00501) 1183->1571, Condensation domain (PF00668) 1846->2124	0.903992	0.132652	1	0.0448586	0.0164022	0.786559	0.261812	13.3134	20.8226	3.30082	14.4113	43.3804	49.2428	16.8431	26.1697
MGG_07858	NRPS	gramicidin synthetase (4703 aa)	hc-toxin synthetase	AMP-binding enzyme (PF00501) 294->650, Phosphopantetheine attachment site (PF00550) 805->870, Condensation domain (PF00668) 967->1137, AMP-binding enzyme (PF00501) 1319->1716, Phosphopantetheine attachment site (PF00550) 1839->1902, Condensation domain (P	0.994978	0.455009	0.104314	0.0962342	0.0536849	0.000547771	0.0557409	1.11817	0	2.41747	6.19253	7.57844	7.00504	14.9768	6.88839
MGG_11222	NRPS	D-alanine-poly(phosphoribitol) ligase subunit 1 (1026 aa)	nonribosomal peptide synthetase 12	AMP-binding enzyme (PF00501) 71->470	1	0.816721	0.218841	0.0612439	0.0249349	0.0029552	0.00649447	1.30783	1.40211	6.74103	4.70744	8.77287	9.34631	11.6185	10.6453
MGG_12175	NRPS	tyrocidine synthetase 1 (4838 aa)	nonribosomal siderophore peptide synthase	AMP-binding enzyme (PF00501) 28->358, Condensation domain (PF00668) 480->754, AMP-binding enzyme (PF00501) 946->1340, Phosphopantetheine attachment site (PF00550) 1463->1526, Condensation domain (PF00668) 1577->1856, Phosphopantetheine attachment site (PF	1	0.778997	0.895678	1	0.977972	0.686733	0.282336	12.3848	14.4166	15.4814	11.315	13.2211	11.4563	16.6668	23.1402
MGG_14767	NRPS	phenyloxazoline synthase mbtB (2177 aa)	nonribosomal peptide synthetase	AMP-binding enzyme (PF00501) 232->653, Phosphopantetheine attachment site (PF00550) 788->848, Condensation domain (PF00668) 894->1165, Phosphopantetheine attachment site (PF00550) 1449->1512, Condensation domain (PF00668) 1566->1858	2.3328e-06	0.616253	0.179291	0.385161	0.0288359	0.0578963	0.029614	92.7154	1085.28	82.1712	49.1252	57.8679	36.5828	43.4516	35.6795
MGG_14967	NRPS	tyrocidine synthetase 1 (5418 aa)	nonribosomal peptide synthetase	AMP-binding enzyme (PF00501) 27->415, Condensation domain (PF00668) 619->931, Phosphopantetheine attachment site (PF00550) 1143->1206, Condensation domain (PF00668) 1280->1582, AMP-binding enzyme (PF00501) 1782->2184, Phosphopantetheine attachment site (P	1	1	0.912332	0.0854899	0.181917	0.0340825	0.0901135	5.02189	4.27171	3.7425	4.443	18.874	14.5151	18.7393	15.582
MGG_15248	NRPS	D-alanine-poly(phosphoribitol) ligase subunit 1 (1527 aa)	nonribosomal peptide synthase	Phosphopantetheine attachment site (PF00550) 15->74, Condensation domain (PF00668) 174->338, AMP-binding enzyme (PF00501) 522->910, Phosphopantetheine attachment site (PF00550) 994->1061, Condensation domain (PF00668) 1098->1360	0.884522	0.921622	1	0.422195	1	1	0.820392	1.58243	0	0.511369	1.34674	4.59237	2.06752	1.56521	2.90528
MGG_03810	PKS-NRPS	polyketide synthase (4245 aa)	lovastatin nonaketide synthase	Beta-ketoacyl synthase, N-terminal domain (PF00109) 12->262, Beta-ketoacyl synthase, C-terminal domain (PF02801) 271->396, Acyl transferase domain (PF00698) 562->873, Methyltransferase domain (PF08242) 1479->1583, KR domain (PF08659) 2252->2424, Phosphopa	0.659784	0.324309	0.731146	0.116242	0.701786	0.023258	0.0770635	8.94538	3.47097	4.32356	11.8439	25.0315	13.3964	28.6379	23.7523
MGG_06221	PKS-NRPS	predicted protein (594 aa)	polyketide synthase	Phosphopantetheine attachment site (PF00550) 27->82, Condensation domain (PF00668) 149->446	1	0.000648772	0.0036912	0.0387921	0.0501525	0.121398	0.0179169	1.96174	0.934741	0	14.8587	11.0176	10.2951	6.59186	11.3816
MGG_07803	PKS-NRPS	D-alanine-poly(phosphoribitol) ligase subunit 1 (1560 aa)	amino acid adenylation domain protein	Condensation domain (PF00668) 2->286, AMP-binding enzyme (PF00501) 469->870, Phosphopantetheine attachment site (PF00550) 988->1053, Beta-ketoacyl synthase, N-terminal domain (PF00109) 1105->1358, Beta-ketoacyl synthase, C-terminal domain (PF02801) 1366->	0.976294	0.866179	0.814703	0.451466	0.395586	0.236586	0.0556774	1.30783	2.20286	0.953048	2.15232	3.58329	2.82751	4.16669	6.78637
MGG_09589	PKS-NRPS	phenolpthiocerol synthesis polyketide synthase ppsA (3842 aa)	hybrid pks-nrps	Beta-ketoacyl synthase, N-terminal domain (PF00109) 3->260, Beta-ketoacyl synthase, C-terminal domain (PF02801) 269->388, Acyl transferase domain (PF00698) 559->868, Methyltransferase domain (PF08242) 1470->1576, KR domain (PF08659) 2237->2421, Phosphopan	1	0.884666	0.698238	0.477972	1	0.598972	0.497376	6.05512	6.47457	6.74103	8.886	11.1617	5.88629	9.49439	10.0775
MGG_12447	PKS-NRPS	polyketide synthase/peptide synthetase (4035 aa)	polyketide synthase peptide synthetase	Beta-ketoacyl synthase, N-terminal domain (PF00109) 11->260, Beta-ketoacyl synthase, C-terminal domain (PF02801) 271->397, Acyl transferase domain (PF00698) 560->889, Methyltransferase domain (PF08242) 1432->1533, KR domain (PF08659) 2144->2317, Phosphopa	0.926575	0.569423	0.95814	0.0276304	0.527276	0.0225511	0.116846	2.61566	4.27171	0.883357	3.09626	13.4579	5.16879	10.6338	7.53598
MGG_14897	PKS-NRPS	polyketide synthase (4059 aa)	hybrid pks nrps	Beta-ketoacyl synthase, N-terminal domain (PF00109) 1->239, Beta-ketoacyl synthase, C-terminal domain (PF02801) 248->376, Acyl transferase domain (PF00698) 567->760, KR domain (PF08659) 2113->2269, Condensation domain (PF00668) 2560->2871, AMP-binding enz	0.278905	0.339686	0.928037	0.0554115	0.350797	0.0921526	0.0624388	4.36798	16.1521	14.7374	6.19253	19.4712	11.0551	13.7642	15.8083
MGG_14943	PKS-NRPS	lovastatin nonaketide synthase (3973 aa)	hybrid pks-nrps	Beta-ketoacyl synthase, N-terminal domain (PF00109) 8->217, Beta-ketoacyl synthase, C-terminal domain (PF02801) 245->368, Acyl transferase domain (PF00698) 525->868, Methyltransferase domain (PF08242) 1374->1475, KR domain (PF08659) 2075->2251, Condensati	1	0.460186	3.01959e-06	9.46378e-05	1.1628e-05	0.000194602	0.000100798	120.749	126.896	3.23113	8.75992	10.791	14.4301	21.3408	19.7914
MGG_15097	PKS-NRPS	polyketide synthase (4121 aa)	polyketide synthase peptide synthetase	Beta-ketoacyl synthase, N-terminal domain (PF00109) 5->256, Beta-ketoacyl synthase, C-terminal domain (PF02801) 266->389, Acyl transferase domain (PF00698) 556->881, Methyltransferase domain (PF08242) 1434->1535, KR domain (PF08659) 2137->2310, Condensati	0.976294	0.103541	0.196174	1	1	0.238854	0.607785	8.75572	7.47469	4.48647	22.0443	9.9673	9.97883	17.2988	12.2909
MGG_15100	PKS-NRPS	polyketide synthase (2935 aa)	hybrid pks-nrps	Beta-ketoacyl synthase, N-terminal domain (PF00109) 12->194, Beta-ketoacyl synthase, C-terminal domain (PF02801) 211->328, Acyl transferase domain (PF00698) 491->818, Methyltransferase domain (PF08242) 1364->1465, KR domain (PF08659) 2075->2250, Condensat	0.00686743	0.344861	2.19425e-13	1.48757e-07	3.48357e-12	6.86752e-20	1.03238e-16	943.745	233.725	13.2504	5.78974	23.8679	17.8476	6.59186	10.3836
MGG_15272	PKS-NRPS	polyketide synthase (2897 aa)	hybrid pks-nrps	Beta-ketoacyl synthase, N-terminal domain (PF00109) 4->238, Beta-ketoacyl synthase, C-terminal domain (PF02801) 247->365, Acyl transferase domain (PF00698) 527->842, Methyltransferase domain (PF08242) 1385->1486, KR domain (PF08659) 2047->2226, Phosphopan	0.851559	0.36336	0.0423509	0.168132	0.0254606	0.0281837	0.0325462	8.37641	12.7498	12.7616	30.1448	22.2205	35.294	28.1821	29.2213
MGG_01949	DTC	ent-kaurene synthase (954 aa)	terpene synthase family protein	Terpene synthase family, metal binding domain (PF03936) 563->696	0.884522	0.742305	0.64502	0.690661	0.84131	9999	0.35887	0	0.467371	0	1.27756	0.597215	1.03376	0	1.64558
MGG_14722	DTC	ent-kaurene synthase (955 aa)	terpene synthase family protein		9999	1	1	0.690661	0.84131	0.0507336	0.0562374	0	0	0.441678	0.471972	0.597215	1.03376	3.40987	3.29117
MGG_06540	DMATS	tryptophan dimethylallyltransferase 2 (410 aa)	dimethylallyl tryptophan synthase 2	Tryptophan dimethylallyltransferase (PF11991) 44->401	0.657937	9999	0.104045	0.350672	0.747774	0.444258	0.409415	1.85703	0	0	0	0	0.717502	0.404195	0.487909
MGG_10953	DMATS	tryptophan dimethylallyltransferase (460 aa)	dimethylallyl tryptophan synthase 2	Tryptophan dimethylallyltransferase (PF11991) 88->439	9999	9999	9999	0.0988063	1	0.611496	1	0	0	0	0	2.8934	0.358751	1.21258	0.385892
MGG_12480	DMATS	predicted protein (405 aa)	dimethylallyl tryptophan synthase 2	Tryptophan dimethylallyltransferase (PF11991) 11->365	1	0.619225	0.631182	0.854122	0.879089	0.335699	0.264633	0.464258	0	0.511369	2.2215	1.19443	1.07625	2.77779	3.29117
PKS=polyketide synthase				significantly up-regulated (1st v 2nd, padj <=0.05)
NRPS=Non-ribosomal peptide synthase				significantly down-regulated (1st v 2nd, padj <=0.05)
PKS-NRPS = hybrid
DTC = Di-terpene cyclase
DMATS = Dimethylallyl tryptophan synthase
Key
padj = P-value (adjusted for false discovery rate) showing probability that differences in counts between two conditions are due to real differences in transcript abundance.
baseMean = weighted average of counts from two biological replicates
MM = mycelium grown in glucose minimal medium
CM = mycelium grown in complete medium
T4-T16 = time-points during appressorium development of wild-type strain Guy11
P4 = 4 hours after conidial germination in pmk1 mutant.
