# Supplementary material for: Genome-wide Transcriptional Profiling of Appressorium Development by the Rice Blast Fungus Magnaporthe oryzae
Source: PLoS Pathog. 2012 Feb 9;8(2):e1002514. doi: 10.1371/journal.ppat.1002514 (PMC3276559; doi:10.1371/journal.ppat.1002514)
Supplement: Table S14 — HT-SuperSAGE data showing differential expression of M. oryzae genes encoding hydrophobins and HsbA like-proteins during appressorium morphogenesis. (XLS) [file ppat.1002514.s015.xls]

## Sheet: hydrophobin_comparison
Table S14 - HT-SuperSAGE data for genes encoding hydrophobins and HsbA like-proteins
id	Annotation	blast2go	pfam	padj_MM_CM	padj_T4_P4	padjT4_CM	padjT6_CM	padjT8_CM	padjT14_CM	padjT16_CM	baseMeanCM	baseMeanMM	baseMeanP4	baseMeanT4	baseMeanT6	baseMeanT8	baseMeanT14	baseMeanT16
MGG_10315 (MPG1)	hydrophobin (113 aa)	hydrophobin	Fungal hydrophobin (PF01185) 9->110	0.742479	0.478591	0.891102	0.678401	0.952388	0.876902	0.935974	17528	33557	8089.99	16182.8	12811.7	22882.8	21803.3	21042.4
MGG_09134	hypothetical protein (119 aa)	hydrophobin precursor	Fungal hydrophobin (PF06766) 50->115	0.000259524	1	1	0.741175	1	1	1	0.464258	20.6918	0.511369	0.471972	1.79164	1.35001	0.984702	0.385892
MGG_10105	hypothetical protein (203 aa)	cryp_crypa ame: full=cryparin flags: precursor	Fungal hydrophobin (PF06766) 52->97	6.94818e-05	1	0.667821	1	1	0.335699	0.867991	0.653914	28.1633	0	0	0	1.03376	2.60148	1.25969
MGG_08354	hypothetical protein (259 aa)	cell wall protein	Hydrophobic surface binding protein A (PF12296) 27->149	0.000914031	0.00016547	2.06659e-32	5.28831e-32	1.85489e-24	2.45416e-18	1.28826e-07	3.35452	38.3082	267.517	5257.55	5634.49	1165.86	436.086	65.4109
MGG_09460	cell wall protein (251 aa)	cell wall serine-threonine-rich galactomannoprotein mp1	Hydrophobic surface binding protein A (PF12296) 32->152	0.107692	0.0525225	5.06565e-19	1.05875e-19	5.63401e-18	9.79867e-19	1.17676e-15	51.266	13.0178	2570.16	12577.8	74355.2	49942.7	8994.54	2712.78
MGG_11009	predicted protein (401 aa)	antigenic cell wall	Hydrophobic surface binding protein A (PF12296) 53->172	1	1	0.463405	0.536811	0.844464	8.79142e-07	1.65407e-14	1.30783	0.467371	0	0	0	0.675007	32.452	151.141
MGG_02212	predicted protein (166 aa)	cell wall serine-threonine-rich galactomannoprotein mp1	Hydrophobic surface binding protein A (PF12296) 21->137	1	1	1	1	1	1	1	0	0	0	0	0	0	0	0.385892
MGG_02778	hypothetical protein (181 aa)	hypothetical protein [Magnaporthe oryzae 70-15]	Hydrophobic surface binding protein A (PF12296) 20->140	0.166669	1	0.00635963	0.109704	0.00341686	2.66486e-11	3.73183e-13	46.983	15.3514	9.55401	8.33257	15.2907	10.6113	858.388	1349.13
MGG_03436	hypothetical protein (170 aa)	hypothetical protein [Magnaporthe oryzae 70-15]	Hydrophobic surface binding protein A (PF12296) 6->124	0.523632	0.390927	1.03422e-10	7.27062e-17	2.83519e-19	8.38747e-13	7.92752e-08	41.7122	82.496	382.708	882.402	3729.41	6136.05	1220.71	456.887
MGG_05575	predicted protein (298 aa)	hypothetical protein [Magnaporthe oryzae 70-15]	Hydrophobic surface binding protein A (PF12296) 28->152	1	0.395973	0.0663913	3.26591e-26	1.43572e-22	3.75431e-08	0.00105735	0.653914	0.467371	1.76671	5.5822	814.485	368.734	38.3302	12.6191
MGG_06008	predicted protein (256 aa)	hypothetical protein [Magnaporthe oryzae 70-15]	Hydrophobic surface binding protein A (PF12296) 28->151	1	0.644447	0.674516	0.741175	0.0956605	1	1	0.464258	0	0.883357	0	1.69897	4.85253	0.404195	0.771783
	significantly up-regulated (1st v 2nd, padj <=0.05)
	significantly down-regulated (1st v 2nd, padj <=0.05)
Key
padj = P-value (adjusted for false discovery rate) showing probability that differences in counts between two conditions are due to real differences in transcript abundance.
baseMean = weighted average of counts from two biological replicates
MM = mycelium grown in glucose minimal medium
CM = mycelium grown in complete medium
T4-T16 = time-points during appressorium development of wild-type strain Guy11
P4 = 4 hours after conidial germination in pmk1 mutant.
